# Supplementary material for: Exploring intrinsic variability between cultured nasal and bronchial epithelia in cystic fibrosis
Source: Sci Rep. 2023 Oct 30;13:18573. doi: 10.1038/s41598-023-45201-4 (PMC10616285; doi:10.1038/s41598-023-45201-4)
Supplement: Supplementary file 5 — Supplementary Table S1. [file 41598_2023_45201_MOESM5_ESM.xlsx]

## Sheet: DEG_all
Nasal vs bronchial gene expression, DEseq2 results.
	Gene	baseMean	log2FoldChange	lfcSE	pvalue	padj	chromosome
1	VMO1	2839.7	4.13172	0.212216	1.7e-87	2.49e-83	chr17
2	ALPL	681.593	5.37222	0.293685	2.72e-78	1.99e-74	chr1
3	FAM107A	367.511	5.58862	0.304327	8.91e-77	4.35e-73	chr3
4	SIX3	939.084	5.99953	0.342345	1.74e-75	6.36e-72	chr2
5	CYP2A13	519.594	5.18415	0.3183	4.46e-63	1.31e-59	chr19
6	KRT13	6764.98	2.73598	0.169206	1.52e-60	3.72e-57	chr17
7	STRA6	282.041	3.25263	0.204103	1.73e-58	3.62e-55	chr15
8	HOTAIRM1	263.927	-5.61367	0.387817	3.14e-51	5.75e-48	chr7
9	MIA	119.257	-5.68489	0.423005	2.99e-42	4.86e-39	chr19
10	NKX2-1	221.187	-7.69563	0.582715	3.3e-41	4.83e-38	chr14
11	GPX2	1859.37	2.09507	0.161358	6.05e-40	8.06e-37	chr14
12	CLDN10	423.78	4.01001	0.324495	1.29e-38	1.57e-35	chr13
13	CLDN11	256.596	-4.90179	0.400135	2.06e-37	2.32e-34	chr3
14	A4GALT	1183.65	2.21941	0.178029	3.95e-37	4.13e-34	chr22
15	NOX1	208.844	3.81325	0.319746	3.49e-35	3.41e-32	chrX
16	ASRGL1	980.022	4.57264	0.441758	8.7e-31	7.96e-28	chr11
17	MSMB	8787.88	3.29371	0.304599	2.01e-30	1.73e-27	chr10
18	VSIG2	253.853	2.3421	0.214668	4.25e-29	3.45e-26	chr11
19	FOXG1	90.6938	6.28412	0.571349	6.68e-29	5.15e-26	chr14
20	OTX1	698.522	2.18762	0.203719	1.89e-28	1.38e-25	chr2
21	COMP	102.664	7.36183	0.712361	8.78e-28	6.12e-25	chr19
22	SIX3-AS1	111.659	5.58124	0.545979	1.73e-27	1.15e-24	chr2
23	PCSK1N	719.735	-2.75304	0.267772	4.76e-27	3.03e-24	chrX
24	FABP5	1028.19	3.36422	0.339582	1.95e-26	1.19e-23	chr8
25	MSLN	1085.92	3.23411	0.32792	4.65e-26	2.72e-23	chr16
26	GABRP	2389.71	2.65388	0.264634	5.43e-26	3.06e-23	chr5
27	HOXA1	123.037	-5.48742	0.579133	9.09e-26	4.83e-23	chr7
28	BPIFA2	1242.13	2.00296	0.196985	9.23e-26	4.83e-23	chr20
29	NTN1	254.665	2.22027	0.221555	4.04e-25	2.04e-22	chr17
30	S100A4	1641.58	2.52369	0.256066	4.46e-25	2.18e-22	chr1
31	LINC01559	342.974	3.82758	0.40433	5.75e-25	2.72e-22	chr12
32	TMEM37	546.827	1.58868	0.15891	1.3e-24	5.94e-22	chr2
33	GAS1	123.1	3.4	0.351063	3.31e-24	1.47e-21	chr9
34	SIX2	296.867	2.48933	0.258908	1.48e-23	6.37e-21	chr2
35	TFF3	454.558	2.08464	0.216374	1.85e-23	7.73e-21	chr21
36	MMP7	247.714	-2.9688	0.316034	3.46e-23	1.41e-20	chr11
37	MMP10	69.8488	5.43479	0.578512	1.05e-22	4.16e-20	chr11
38	OLFML2A	179.443	2.1574	0.230051	3.1e-22	1.19e-19	chr9
39	RAB37	172.243	2.14211	0.228696	3.69e-22	1.39e-19	chr17
40	CARD19	663.046	1.75617	0.187736	4.2e-22	1.54e-19	chr9
41	GNA14	105.104	-3.60324	0.397077	5.57e-22	1.99e-19	chr9
42	PLXDC1	51.6889	5.85196	0.621174	7.11e-22	2.48e-19	chr17
43	HBB	76.9822	-3.83294	0.419984	8.79e-22	2.99e-19	chr11
44	LOC101927023	92.3572	3.51654	0.38895	1.19e-21	3.97e-19	chr5
45	KCNG1	74.3756	4.28643	0.480647	2.33e-21	7.59e-19	chr20
46	ATP12A	431.274	-1.65661	0.180818	3.44e-21	1.09e-18	chr13
47	GNPNAT1	214.355	2.16581	0.23828	3.63e-21	1.13e-18	chr14
48	CPA4	191.671	2.97594	0.338195	5.47e-21	1.63e-18	chr7
49	PADI1	134.406	3.28236	0.371251	5.46e-21	1.63e-18	chr1
50	SUSD3	139.054	3.97129	0.468106	8.33e-21	2.44e-18	chr9
51	SERPING1	211.151	-3.47409	0.406202	1.13e-20	3.25e-18	chr11
52	PRSS3	55.619	4.2686	0.478652	1.64e-20	4.62e-18	chr9
53	FOLR1	636.778	-3.34167	0.399319	1.84e-20	5.02e-18	chr11
54	SYT7	463.671	2.83606	0.328332	1.85e-20	5.02e-18	chr11
55	ADH1C	722.405	1.90532	0.214325	2.15e-20	5.72e-18	chr4
56	GALNT14	60.6043	3.56775	0.403065	2.75e-20	7.18e-18	chr2
57	SCIN	290.924	2.10163	0.238448	4.04e-20	1.04e-17	chr7
58	LYPD2	19956	3.17292	0.380391	4.29e-20	1.07e-17	chr8
59	MUC5AC	838.518	6.39557	0.812195	4.28e-20	1.07e-17	chr11
60	FTO	1480.86	-1.38992	0.157784	1.07e-19	2.58e-17	chr16
61	TMPRSS13	90.0127	2.44019	0.278192	1.08e-19	2.58e-17	chr11
62	PRSS23	715.979	1.406	0.159876	1.36e-19	3.2e-17	chr11
63	CAPN13	608.391	2.76003	0.331309	2.61e-19	6.07e-17	chr2
64	CHL1	124.357	2.37846	0.278401	4.17e-19	9.53e-17	chr3
65	KEL	61.1107	5.21751	0.640557	6.98e-19	1.57e-16	chr7
66	COL8A1	70.6064	-3.71505	0.448611	7.76e-19	1.72e-16	chr3
67	HCLS1	516.911	1.97644	0.235159	1.11e-18	2.4e-16	chr3
68	FEZF1	59.5506	6.50765	0.809078	1.1e-18	2.4e-16	chr7
69	SAA2	200.1	-2.2	0.264378	2.49e-18	5.29e-16	chr11
70	HOMER2	197.394	2.14893	0.259673	4.01e-18	8.39e-16	chr15
71	IRX2	248.138	-7.17245	0.955842	4.47e-18	9.21e-16	chr5
72	TRH	324.581	3.00871	0.371754	1e-17	2.03e-15	chr3
73	GGT7	194.007	1.84774	0.22471	1.12e-17	2.23e-15	chr20
74	IP6K3	70.5067	2.58676	0.315166	1.13e-17	2.23e-15	chr6
75	SLC48A1	456.388	1.83734	0.226364	1.79e-17	3.5e-15	chr12
76	MAN1C1	2307.73	2.6302	0.337337	1.88e-17	3.63e-15	chr1
77	NR2E1	62.5434	7.89031	1.00854	4.8e-17	9.13e-15	chr6
78	ATP7B	176.509	1.64756	0.204708	7.06e-17	1.33e-14	chr13
79	SKAP2	537.876	-1.48857	0.185805	7.64e-17	1.42e-14	chr7
80	VGLL1	1374.97	1.15713	0.14325	8.22e-17	1.5e-14	chrX
81	SLC26A2	148.928	1.87452	0.235281	8.4e-17	1.52e-14	chr5
82	GRAMD3	229.242	-1.6152	0.202199	9.9e-17	1.77e-14	chr5
83	CERS4	62.9268	-2.99568	0.384896	1.02e-16	1.79e-14	chr19
84	CRYM	400.413	1.98033	0.253055	1.32e-16	2.28e-14	chr16
85	TLE1	85.7431	2.26177	0.286522	1.32e-16	2.28e-14	chr9
86	CD300LF	61.3235	3.21135	0.412533	1.61e-16	2.74e-14	chr17
87	LY6D	247.459	3.61841	0.509312	1.69e-16	2.84e-14	chr8
88	BCL2A1	112.438	-2.82361	0.368117	2.15e-16	3.57e-14	chr15
89	FOXA3	39.8379	6.30342	0.790602	2.32e-16	3.81e-14	chr19
90	NDRG1	512.05	2.49001	0.326287	2.44e-16	3.98e-14	chr8
91	SLC12A2	423.462	1.73432	0.221965	2.52e-16	4.02e-14	chr5
92	LRRC17	47.8402	5.12213	0.663917	2.51e-16	4.02e-14	chr7
93	CYP26B1	1639.91	3.0354	0.423806	3.18e-16	5.01e-14	chr2
94	PDPN	214.994	2.59673	0.345626	4.13e-16	6.43e-14	chr1
95	PODXL	89.9696	2.30462	0.300154	6.52e-16	1e-13	chr7
96	STATH	88.6435	2.30278	0.300667	7.18e-16	1.09e-13	chr4
97	ENTPD3	119.806	2.23322	0.294403	9.91e-16	1.49e-13	chr3
98	CIT	106.199	2.25253	0.296176	9.95e-16	1.49e-13	chr12
99	CYP2B6	139.4	2.52713	0.330034	1.06e-15	1.56e-13	chr19
100	PSCA	14398	1.56014	0.204182	1.11e-15	1.63e-13	chr8
101	ADGRF5	44.0936	-3.81678	0.506775	1.13e-15	1.64e-13	chr6
102	BPIFB2	43.9751	3.27713	0.43122	1.15e-15	1.65e-13	chr20
103	LRRC74B	156.381	-2.24154	0.297871	1.28e-15	1.81e-13	chr22
104	FGD3	125.581	2.3444	0.313486	1.48e-15	2.09e-13	chr9
105	PLEKHH1	56.97	2.81972	0.373099	1.79e-15	2.5e-13	chr14
106	GSTA4	564.401	2.01567	0.270703	1.96e-15	2.71e-13	chr6
107	CYP2J2	239.465	2.25715	0.305593	2.3e-15	3.15e-13	chr1
108	TPRG1	48.111	2.50067	0.329898	2.55e-15	3.45e-13	chr3
109	HP1BP3	539.161	1.20419	0.157671	3.04e-15	4.08e-13	chr1
110	LYNX1	3974.19	2.34001	0.324141	3.1e-15	4.13e-13	chr8
111	C5orf38	66.9196	-4.57032	0.687799	4.95e-15	6.52e-13	chr5
112	HSD17B3	80.8792	2.7792	0.382143	5.22e-15	6.82e-13	chr9
113	HMGCS2	38.5222	7.99112	1.34944	5.64e-15	7.31e-13	chr1
114	MPV17L	244.025	2.0786	0.285549	6.96e-15	8.94e-13	chr16
115	IRX3	957.514	-1.98569	0.275501	9.44e-15	1.2e-12	chr16
116	SLC9A3R1	1610.47	1.13013	0.151765	1.18e-14	1.49e-12	chr17
117	CYP1A1	58.4214	-3.50603	0.498668	1.35e-14	1.69e-12	chr15
118	AKR1B10	65.159	2.13138	0.292024	1.92e-14	2.38e-12	chr7
119	FMO5	27.4031	-4.53839	0.622944	2.19e-14	2.7e-12	chr1
120	RNASET2	601.269	1.8231	0.255729	2.8e-14	3.38e-12	chr6
121	SLC16A7	281.738	1.95939	0.274747	2.78e-14	3.38e-12	chr12
122	C16orf74	78.9721	2.29254	0.320571	3.17e-14	3.8e-12	chr16
123	SMIM6	132.593	-3.24376	0.488715	4.11e-14	4.9e-12	chr17
124	AOC1	266.257	2.60623	0.381455	4.19e-14	4.95e-12	chr7
125	MEIS2	190.009	1.61335	0.225673	5.06e-14	5.92e-12	chr15
126	LYZ	214.896	2.14852	0.307109	5.33e-14	6.2e-12	chr12
127	PEG10	190.182	-2.07811	0.299018	8.24e-14	9.5e-12	chr7
128	SORL1	214.056	2.27306	0.332119	1.06e-13	1.22e-11	chr11
129	DAPK2	102.544	2.19257	0.31483	1.13e-13	1.28e-11	chr15
130	HS3ST6	149.561	-2.67944	0.401615	1.15e-13	1.3e-11	chr16
131	FOXE1	73.6948	3.82743	0.603157	1.71e-13	1.91e-11	chr9
132	CTSB	6317.89	1.21564	0.172551	1.72e-13	1.91e-11	chr8
133	SAA1	441.187	-2.74795	0.427113	1.83e-13	2.01e-11	chr11
134	B3GALT5-AS1	49.266	3.20628	0.470726	1.86e-13	2.03e-11	chr21
135	LOXL1	128.205	1.92835	0.278673	2.02e-13	2.18e-11	chr15
136	EPAS1	8809.92	2.05217	0.305929	2.02e-13	2.18e-11	chr2
137	GPT2	208.547	1.58422	0.228372	2.06e-13	2.2e-11	chr16
138	PAX6	167.661	6.57555	1.08025	2.28e-13	2.42e-11	chr11
139	PIP	177.228	-1.9932	0.293291	2.79e-13	2.94e-11	chr7
140	CRIP2	1431.77	-1.05406	0.150333	3.01e-13	3.15e-11	chr14
141	SPRY1	102.762	1.7671	0.25628	3.29e-13	3.42e-11	chr4
142	INSIG1	348.081	1.36313	0.197129	3.85e-13	3.97e-11	chr7
143	SFTA3	26.848	-6.67401	1.06314	4.09e-13	4.19e-11	chr14
144	FLT4	25.7549	-6.80744	1.15383	5.83e-13	5.93e-11	chr5
145	TPM2	205.857	-2.56292	0.398489	6.19e-13	6.25e-11	chr9
146	P2RX4	127.202	1.79748	0.265816	6.47e-13	6.49e-11	chr12
147	MKL2	567.409	1.092	0.1581	6.66e-13	6.63e-11	chr16
148	IQCA1	739.735	-1.53709	0.227642	7e-13	6.92e-11	chr2
149	GBP6	36.1398	-3.00113	0.450081	7.43e-13	7.3e-11	chr1
150	DMRTA2	347.482	1.53152	0.229031	1.22e-12	1.19e-10	chr1
151	SFXN2	102.581	1.68965	0.251026	1.27e-12	1.23e-10	chr10
152	VSTM2L	635.482	-1.16309	0.17209	1.38e-12	1.32e-10	chr20
153	GNE	191.885	1.55548	0.232279	1.37e-12	1.32e-10	chr9
154	PLA2G16	412.499	-1.09286	0.161943	1.78e-12	1.69e-10	chr11
155	GOLM1	2715.63	1.15561	0.17201	1.84e-12	1.74e-10	chr9
156	STS	568.73	1.34198	0.200921	1.9e-12	1.76e-10	chrX
157	PLEK2	106.024	2.26673	0.350659	1.89e-12	1.76e-10	chr14
158	MUC2	35.7597	3.94158	0.61555	1.89e-12	1.76e-10	chr11
159	OTX2	23.409	7.22721	1.36954	2.22e-12	2.04e-10	chr14
160	CA12	286.99	2.66527	0.43197	2.29e-12	2.1e-10	chr15
161	ELF5	67.9921	2.98052	0.478047	2.4e-12	2.18e-10	chr11
162	SERPINF1	5172.54	1.3854	0.210978	2.57e-12	2.33e-10	chr17
163	PTGFR	32.1474	3.73004	0.590132	3.16e-12	2.84e-10	chr1
164	OSBPL6	47.8691	-2.62952	0.408208	3.35e-12	2.97e-10	chr2
165	ALDOB	41.1165	2.8535	0.439718	3.34e-12	2.97e-10	chr9
166	EFHC1	662.262	-1.83808	0.287577	3.47e-12	3.05e-10	chr6
167	FAM83D	87.9852	2.67311	0.426647	3.48e-12	3.05e-10	chr20
168	CDH5	40.8668	-3.27879	0.506147	3.6e-12	3.13e-10	chr16
169	F2R	31.6855	2.82161	0.43262	4.12e-12	3.57e-10	chr5
170	ISL1	242.559	1.64475	0.252941	4.61e-12	3.97e-10	chr5
171	FZD5	90.995	1.60254	0.244672	4.83e-12	4.14e-10	chr2
172	PAX7	17.9909	9.03124	2.80875	5.51e-12	4.69e-10	chr1
173	MAP1LC3A	412.724	-1.55311	0.241341	5.79e-12	4.9e-10	chr20
174	CLDN8	35.7088	-3.68622	0.580864	7.27e-12	6.11e-10	chr21
175	GNAI1	311.549	1.24092	0.190564	7.34e-12	6.14e-10	chr7
176	SYT17	77.3258	2.17644	0.343553	8.05e-12	6.69e-10	chr16
177	ELN	93.6666	4.18044	0.729902	8.33e-12	6.89e-10	chr7
178	SERPINA1	359.689	1.44452	0.225043	9.07e-12	7.45e-10	chr14
179	TGFB3	49.0797	2.50929	0.397323	9.18e-12	7.51e-10	chr14
180	DNAAF1	633.057	-1.84247	0.295767	9.63e-12	7.83e-10	chr16
181	LMO3	21.2229	-7.1901	1.40459	9.7e-12	7.84e-10	chr12
182	AKR1A1	2625.41	0.942467	0.144222	1.08e-11	8.67e-10	chr1
183	SGCE	84.4549	-1.80356	0.283425	1.15e-11	9.21e-10	chr7
184	SEL1L3	722.152	0.927921	0.142015	1.18e-11	9.37e-10	chr4
185	SCGB2A1	222.607	2.01548	0.327227	1.25e-11	9.93e-10	chr11
186	NIPAL2	134.726	1.38616	0.215885	1.27e-11	1e-09	chr8
187	CDC42EP5	570.659	1.7494	0.281613	1.35e-11	1.05e-09	chr19
188	GSTA1	1459.36	1.6641	0.267172	1.39e-11	1.08e-09	chr6
189	CP	1573.75	0.981752	0.153014	2.03e-11	1.57e-09	chr3
190	LMO4	2631.33	1.24112	0.196126	2.05e-11	1.58e-09	chr1
191	RPRM	30.9895	4.37314	0.710985	2.26e-11	1.73e-09	chr2
192	LGI1	22.8388	7.21056	1.39298	2.97e-11	2.26e-09	chr10
193	ADARB2	78.738	2.1762	0.357102	3.06e-11	2.32e-09	chr10
194	GCNT3	1013.23	1.51902	0.246736	3.19e-11	2.41e-09	chr15
195	EPB41L1	792.402	1.03798	0.16388	3.3e-11	2.47e-09	chr20
196	AQP5	425.564	1.85016	0.308727	4.13e-11	3.08e-09	chr12
197	FOXN3	796.429	1.56801	0.257034	4.18e-11	3.11e-09	chr14
198	EDARADD	392.683	1.1574	0.18493	4.3e-11	3.16e-09	chr1
199	DHX35	122.492	1.60775	0.260544	4.29e-11	3.16e-09	chr20
200	SLC13A2	28.7967	3.67866	0.608192	4.62e-11	3.38e-09	chr17
201	DOC2A	41.6215	-2.45913	0.403218	5.47e-11	3.98e-09	chr16
202	FBP1	1101.6	1.7971	0.302719	5.6e-11	4.06e-09	chr9
203	CPPED1	160.492	1.37839	0.223603	6.03e-11	4.35e-09	chr16
204	DLK2	251.484	2.08253	0.356001	6.78e-11	4.87e-09	chr6
205	AQP3	5401.72	1.48101	0.245324	7.03e-11	5.02e-09	chr9
206	SELL	48.2192	2.78339	0.464936	8.5e-11	6.04e-09	chr1
207	SP8	24.5851	5.20185	0.863453	8.66e-11	6.13e-09	chr7
208	ADAMTSL5	176.119	1.67591	0.279642	8.96e-11	6.31e-09	chr19
209	STARD10	538.474	1.33965	0.221681	1e-10	7.01e-09	chr11
210	SMPX	19.4356	-4.94699	0.856511	1.02e-10	7.11e-09	chrX
211	IRX5	781.752	-2.1688	0.381805	1.05e-10	7.27e-09	chr16
212	FOXA2	15.8715	-9.09416	2.92804	1.08e-10	7.49e-09	chr20
213	ITGAL	27.9756	-2.88629	0.482898	1.09e-10	7.49e-09	chr16
214	RASD1	33.0096	-4.10496	0.744538	1.12e-10	7.64e-09	chr17
215	POF1B	88.5887	2.24412	0.385446	1.17e-10	7.97e-09	chrX
216	C10orf11	89.1313	-1.45538	0.240345	1.21e-10	8.2e-09	chr10
217	BARX2	45.8165	-2.10403	0.353362	1.29e-10	8.72e-09	chr11
218	WNT4	297.518	1.51165	0.253863	1.36e-10	9.14e-09	chr1
219	HRASLS2	715.524	-2.02776	0.358012	1.38e-10	9.22e-09	chr11
220	DNAJC12	27.2419	3.25371	0.551331	1.39e-10	9.26e-09	chr10
221	DTNA	69.4164	-2.33075	0.399671	1.56e-10	1.03e-08	chr18
222	PRKCDBP	404.252	-1.0811	0.177942	1.56e-10	1.03e-08	chr11
223	TFF1	106.121	2.88701	0.536617	1.58e-10	1.04e-08	chr21
224	ASPHD2	45.9048	2.23111	0.378882	1.68e-10	1.1e-08	chr22
225	PADI3	48.4207	3.31265	0.599474	1.85e-10	1.2e-08	chr1
226	LAG3	33.3012	-3.20125	0.544794	1.92e-10	1.24e-08	chr12
227	TMEM229B	116.2	1.94174	0.335304	2.07e-10	1.33e-08	chr14
228	CYP26A1	3585.07	2.00861	0.35994	2.08e-10	1.34e-08	chr10
229	LRMP	19.9445	-3.3244	0.564899	2.39e-10	1.53e-08	chr12
230	CLDN3	2546.2	-1.41491	0.242706	2.49e-10	1.59e-08	chr7
231	LOC101927596	310.14	-2.24486	0.411311	2.92e-10	1.85e-08	chr2
232	AMDHD1	17.8416	4.03726	0.679708	3.37e-10	2.13e-08	chr12
233	IRX1	22.9381	-5.89119	1.08469	4.75e-10	2.98e-08	chr5
234	MAP1B	72.0168	-2.18508	0.389019	4.76e-10	2.98e-08	chr5
235	ANGPTL2	64.233	2.79039	0.518255	5.07e-10	3.16e-08	chr9
236	SLC6A20	62.3233	2.11123	0.374455	6.11e-10	3.79e-08	chr3
237	SLC1A1	89.2822	-1.76705	0.310967	6.14e-10	3.79e-08	chr9
238	C2orf72	25.0296	3.33541	0.592248	6.63e-10	4.08e-08	chr2
239	GUCY1A3	27.2367	-5.15122	1.11857	7.33e-10	4.49e-08	chr4
240	MT1F	343.341	-1.53096	0.271495	7.37e-10	4.5e-08	chr16
241	CREB3L1	1423.33	2.04869	0.385285	7.43e-10	4.51e-08	chr11
242	NECTIN1	268.891	1.56624	0.277975	7.56e-10	4.57e-08	chr11
243	NEDD9	199.089	-1.64244	0.291298	7.62e-10	4.59e-08	chr6
244	MSRB1	152.594	-1.20524	0.207953	7.9e-10	4.74e-08	chr16
245	C1orf168	95.6212	-1.73724	0.30798	7.93e-10	4.74e-08	chr1
246	MT-ND1	121920	-1.04477	0.180339	7.97e-10	4.74e-08	chrM
247	COLCA2	192.792	-1.31117	0.228732	8.18e-10	4.85e-08	chr11
248	FAM181A	28.8424	-3.04222	0.55767	8.36e-10	4.91e-08	chr14
249	BCL2L15	126.069	2.01506	0.367676	8.35e-10	4.91e-08	chr1
250	SLC22A16	54.3557	-3.41234	0.625722	8.54e-10	4.99e-08	chr6
251	P2RY2	84.1247	1.66172	0.292942	8.56e-10	4.99e-08	chr11
252	DRC3	546.144	-1.62312	0.292007	8.72e-10	5.06e-08	chr17
253	NR2F6	466.492	1.08558	0.18819	8.75e-10	5.06e-08	chr19
254	INPP4B	84.3202	-2.07827	0.379714	9.98e-10	5.75e-08	chr4
255	PDZD2	51.4651	1.8225	0.323054	1.08e-09	6.21e-08	chr5
256	CCDC114	245.461	-1.68108	0.304093	1.1e-09	6.27e-08	chr19
257	TMEM164	200.447	1.10516	0.19249	1.14e-09	6.52e-08	chrX
258	PDE8B	80.9322	2.3919	0.45186	1.18e-09	6.7e-08	chr5
259	ADTRP	14.1927	6.43856	1.39513	1.19e-09	6.72e-08	chr6
260	PLTP	471.487	-1.62287	0.296145	1.22e-09	6.86e-08	chr20
261	LINC00675	95.2269	3.2542	0.680883	1.27e-09	7.11e-08	chr17
262	CD55	938.905	1.08146	0.189692	1.33e-09	7.46e-08	chr1
263	TWIST1	11.2069	-8.54644	2.88017	1.34e-09	7.48e-08	chr7
264	ZNF703	260.268	1.1251	0.197896	1.4e-09	7.78e-08	chr8
265	TUSC1	261.114	1.16764	0.205713	1.42e-09	7.83e-08	chr9
266	CDC42BPA	287.51	1.14908	0.202777	1.6e-09	8.78e-08	chr1
267	RIMS1	16.8327	4.85244	0.84667	1.6e-09	8.78e-08	chr6
268	FAM3B	161.093	1.53822	0.278078	1.62e-09	8.85e-08	chr21
269	EGFL6	50.8231	2.3083	0.427222	1.77e-09	9.61e-08	chrX
270	DPF1	30.2777	-2.4304	0.443029	2.02e-09	1.1e-07	chr19
271	DFNB31	160.652	-1.45652	0.264219	2.14e-09	1.16e-07	chr9
272	GALNT12	354.433	1.08185	0.192398	2.23e-09	1.2e-07	chr9
273	LIME1	39.0322	2.78471	0.530678	2.28e-09	1.22e-07	chr20
274	ST6GALNAC2	372.363	-1.46712	0.269055	2.32e-09	1.24e-07	chr17
275	ELOVL5	627.873	1.06088	0.188954	2.38e-09	1.26e-07	chr6
276	MYEOV	66.6143	2.46944	0.477956	2.59e-09	1.37e-07	chr11
277	CIB2	55.7668	2.28677	0.428911	2.66e-09	1.41e-07	chr15
278	KRT40	164.867	4.37712	0.961799	2.72e-09	1.43e-07	chr17
279	CARS	666.072	-1.02315	0.182723	2.78e-09	1.46e-07	chr11
280	TCF7	251.765	-1.32449	0.241217	2.87e-09	1.5e-07	chr5
281	CD164L2	499.369	-1.28161	0.234314	2.95e-09	1.54e-07	chr1
282	KCNE3	581.29	1.05793	0.189738	2.99e-09	1.55e-07	chr11
283	HGD	14.9057	-5.26916	0.98345	3.1e-09	1.6e-07	chr3
284	CYGB	376.33	-2.24195	0.453501	3.12e-09	1.61e-07	chr17
285	GCLC	415.747	-1.46247	0.271437	3.4e-09	1.74e-07	chr6
286	KL	74.067	1.68831	0.311325	3.4e-09	1.74e-07	chr13
287	INPP5E	123.827	-1.36925	0.24975	3.46e-09	1.76e-07	chr9
288	IL2RG	61.7992	2.89891	0.590255	3.71e-09	1.89e-07	chrX
289	MGP	150.582	-2.64128	0.547624	3.73e-09	1.89e-07	chr12
290	ARHGAP39	199.206	-1.39681	0.259526	4.6e-09	2.32e-07	chr8
291	PMM1	102.956	-1.42724	0.263052	4.62e-09	2.32e-07	chr22
292	TSPAN8	24.5655	3.09764	0.58006	4.82e-09	2.41e-07	chr12
293	TSPAN19	88.3405	-2.40571	0.483361	5.19e-09	2.59e-07	chr12
294	BAMBI	103.725	1.72176	0.326532	5.52e-09	2.75e-07	chr10
295	ACAA2	124.583	-1.43305	0.268448	6.21e-09	3.08e-07	chr18
296	CD4	471.813	-1.8598	0.370969	6.66e-09	3.29e-07	chr12
297	DUOX2	271.258	1.91696	0.38246	6.75e-09	3.33e-07	chr15
298	SLC23A1	36.9191	-2.67547	0.52453	6.95e-09	3.41e-07	chr5
299	TCN2	135.172	1.76508	0.341251	7.53e-09	3.69e-07	chr22
300	LINC01564	19.4787	-3.20233	0.617136	7.59e-09	3.7e-07	chr6
301	ICAM1	227.072	-1.09028	0.201724	7.99e-09	3.89e-07	chr19
302	PAX9	146.538	-1.35912	0.256071	8.15e-09	3.95e-07	chr14
303	ID3	810.701	1.78303	0.355656	8.28e-09	4e-07	chr1
304	MESP1	81.0123	2.01371	0.395368	8.4e-09	4.04e-07	chr15
305	GNB4	34.582	-1.95248	0.370044	8.87e-09	4.26e-07	chr3
306	TMEM213	36.029	2.47035	0.484803	8.9e-09	4.26e-07	chr7
307	ZNF503	382.706	-1.50653	0.291455	9.17e-09	4.37e-07	chr10
308	GADD45A	691.071	-0.972057	0.179423	9.19e-09	4.37e-07	chr1
309	TLCD2	74.499	-1.43031	0.269328	9.46e-09	4.48e-07	chr17
310	SLC2A4	38.7911	2.21072	0.427018	9.72e-09	4.59e-07	chr17
311	NEAT1	1585.15	-1.60098	0.316501	1.05e-08	4.92e-07	chr11
312	MAGEH1	43.7056	2.06965	0.401511	1.05e-08	4.92e-07	chrX
313	BEST4	56.2604	-2.64524	0.534563	1.07e-08	5e-07	chr1
314	ATG9B	117.514	-1.40474	0.266639	1.08e-08	5.06e-07	chr7
315	GLTP	1341.13	1.18224	0.224255	1.09e-08	5.06e-07	chr12
316	PDK4	77.6319	-1.68353	0.325854	1.21e-08	5.59e-07	chr7
317	HYDIN	116.922	-1.73298	0.341777	1.23e-08	5.7e-07	chr16
318	COX7A1	76.6984	2.35801	0.48933	1.26e-08	5.78e-07	chr19
319	HEPACAM2	25.5295	2.9514	0.577205	1.45e-08	6.65e-07	chr7
320	FEZF1-AS1	18.1874	5.67113	1.19708	1.48e-08	6.78e-07	chr7
321	SPRR3	41.6473	2.39621	0.477196	1.6e-08	7.31e-07	chr1
322	FTO-IT1	20.3154	-3.426	0.692291	1.62e-08	7.32e-07	chr16
323	PTN	116.296	-2.17977	0.455282	1.61e-08	7.32e-07	chr7
324	CCNA1	297.277	-1.56618	0.311475	1.65e-08	7.46e-07	chr13
325	BCAR3	319.745	-1.00743	0.190517	1.66e-08	7.47e-07	chr1
326	MYLK3	52.1951	-2.1447	0.433558	1.67e-08	7.49e-07	chr16
327	CCDC85C	171.665	1.06999	0.202334	1.68e-08	7.53e-07	chr14
328	MT1X	2094.13	1.44862	0.288817	1.7e-08	7.57e-07	chr16
329	PLBD1	108.377	1.47121	0.285985	1.7e-08	7.57e-07	chr12
330	MAP6	358.69	-1.84977	0.382719	1.77e-08	7.84e-07	chr11
331	COMT	1338.93	0.731839	0.134809	1.77e-08	7.84e-07	chr22
332	LYPD6B	319.584	1.38053	0.271603	2.03e-08	8.94e-07	chr2
333	LDLRAP1	443.707	1.27025	0.248176	2.16e-08	9.51e-07	chr1
334	PZP	18.2613	-2.92548	0.574506	2.23e-08	9.78e-07	chr12
335	FAM222A	97.9418	1.69636	0.34097	2.56e-08	1.12e-06	chr12
336	SLC34A2	1183.07	-1.12921	0.220267	2.58e-08	1.12e-06	chr4
337	VILL	336.671	0.898015	0.170908	2.75e-08	1.19e-06	chr3
338	LPIN1	263.346	-1.00508	0.193838	2.89e-08	1.25e-06	chr2
339	EFHB	206.46	-1.62901	0.332611	2.92e-08	1.26e-06	chr3
340	DMTN	158.04	-1.04067	0.200491	2.98e-08	1.28e-06	chr8
341	PKIG	683.259	-1.5477	0.317596	3.14e-08	1.35e-06	chr20
342	PHEX	98.6461	-1.39716	0.276901	3.25e-08	1.39e-06	chrX
343	TMEM246	155.331	1.30016	0.258037	3.36e-08	1.43e-06	chr9
344	LIMCH1	133.83	-1.65131	0.337153	3.4e-08	1.45e-06	chr4
345	CHI3L1	15.7252	-4.83174	1.05908	3.43e-08	1.45e-06	chr1
346	RNASEL	128.674	1.10757	0.215382	3.45e-08	1.46e-06	chr1
347	AMTN	33.7218	2.87171	0.606869	3.48e-08	1.47e-06	chr4
348	PYGL	157.774	1.25072	0.246836	3.61e-08	1.52e-06	chr14
349	PCDH20	85.4412	2.7134	0.622381	3.65e-08	1.53e-06	chr13
350	SPTSSB	18.2536	-4.00416	0.851844	3.91e-08	1.64e-06	chr3
351	STK33	146.476	-1.58165	0.323299	3.99e-08	1.66e-06	chr11
352	AR	21.9473	-2.52794	0.511892	4.02e-08	1.67e-06	chrX
353	DAB2	36.7089	-2.0251	0.413937	4.03e-08	1.67e-06	chr5
354	TNFRSF19	125.638	-1.7716	0.370105	4.21e-08	1.74e-06	chr13
355	DPY19L2P2	33.118	-2.11185	0.43145	4.43e-08	1.83e-06	chr7
356	GSTO2	126.402	-1.62798	0.336277	4.44e-08	1.83e-06	chr10
357	RAB15	300.638	1.52517	0.313856	4.53e-08	1.86e-06	chr14
358	FREM2	41.0255	2.33603	0.494769	4.63e-08	1.89e-06	chr13
359	PTPRU	221.303	0.963359	0.187669	4.68e-08	1.91e-06	chr1
360	MCC	147.137	1.08756	0.214436	5.16e-08	2.1e-06	chr5
361	CDHR4	215.547	-1.94756	0.426721	5.26e-08	2.12e-06	chr3
362	CCDC153	252.798	-1.53	0.317719	5.25e-08	2.12e-06	chr11
363	LINC00240	61.67	-2.03688	0.431403	5.32e-08	2.14e-06	chr6
364	SMPD1	85.265	1.3335	0.267073	5.56e-08	2.23e-06	chr11
365	EPN3	216.635	1.33362	0.272022	5.56e-08	2.23e-06	chr17
366	SERPINB1	1370.03	-0.75993	0.147798	5.64e-08	2.26e-06	chr6
367	GPNMB	138.901	2.57099	0.627194	5.7e-08	2.27e-06	chr7
368	NKX3-1	317.854	1.73647	0.372834	5.91e-08	2.35e-06	chr8
369	SLC16A1	53.3027	-1.57464	0.319898	6.11e-08	2.42e-06	chr1
370	BBOX1	53.4677	-1.91751	0.400084	6.13e-08	2.43e-06	chr11
371	F5	75.6197	-1.72777	0.356299	6.21e-08	2.45e-06	chr1
372	PAX3	8.69564	7.61209	2.73633	6.23e-08	2.45e-06	chr2
373	ID2	386.405	1.10556	0.221865	6.37e-08	2.5e-06	chr2
374	SFTPA2	12.8964	-5.48687	1.35326	6.43e-08	2.52e-06	chr10
375	CCDC17	2326.57	-1.55317	0.331284	6.54e-08	2.55e-06	chr1
376	GAS6	67.942	-1.58652	0.326273	6.62e-08	2.58e-06	chr13
377	DLEC1	55.7309	-1.72337	0.357503	6.99e-08	2.71e-06	chr3
378	PPP1R3C	12.0873	5.24529	1.19102	7.38e-08	2.86e-06	chr10
379	SLC16A3	677.948	0.861626	0.170212	7.54e-08	2.91e-06	chr17
380	TTC16	40.7406	-1.92248	0.402447	7.57e-08	2.91e-06	chr9
381	ST6GALNAC1	1191.47	1.07671	0.21763	7.58e-08	2.91e-06	chr17
382	BPIFB4	21.1859	3.90941	0.895621	7.86e-08	3.01e-06	chr20
383	INSR	1847.77	-0.955698	0.191285	7.92e-08	3.03e-06	chr19
384	MS4A8	458.1	-1.76321	0.389741	8.54e-08	3.26e-06	chr11
385	ATP10A	23.0133	-3.84203	0.892003	9.36e-08	3.56e-06	chr15
386	SERPINA6	13.7414	-4.46556	1.03135	9.42e-08	3.56e-06	chr14
387	KAZALD1	20.5717	2.45537	0.512642	9.4e-08	3.56e-06	chr10
388	P2RY1	22.6792	2.60135	0.55358	9.64e-08	3.64e-06	chr3
389	ABHD2	773.889	-1.00709	0.204371	9.89e-08	3.72e-06	chr15
390	CFAP100	49.1184	-1.83312	0.388022	1.01e-07	3.81e-06	chr3
391	FUT6	147.762	1.0505	0.212314	1.02e-07	3.83e-06	chr19
392	REEP6	158.549	-1.04535	0.21162	1.06e-07	3.95e-06	chr19
393	CAMK1D	951.946	0.894206	0.179518	1.06e-07	3.95e-06	chr10
394	HOXA3	14.1949	-4.77014	1.16961	1.07e-07	3.96e-06	chr7
395	C12orf75	278.32	-1.88014	0.424297	1.07e-07	3.96e-06	chr12
396	HPDL	12.9691	4.42628	0.891743	1.07e-07	3.97e-06	chr1
397	IDI1	495.207	1.10237	0.226794	1.12e-07	4.13e-06	chr10
398	CFAP43	224.447	-1.43472	0.304514	1.12e-07	4.13e-06	chr10
399	SYNGR1	207.555	1.37991	0.290226	1.14e-07	4.17e-06	chr22
400	TMEM92	29.5162	2.1897	0.466474	1.14e-07	4.17e-06	chr17
401	SLC39A8	37.3228	2.36789	0.522026	1.14e-07	4.18e-06	chr4
402	CHP2	94.934	2.64635	0.647009	1.19e-07	4.32e-06	chr16
403	SH3BP1	93.713	1.25443	0.258648	1.23e-07	4.46e-06	chr22
404	GJB2	121.472	1.42061	0.299624	1.3e-07	4.71e-06	chr13
405	SPAG16	223.309	-1.07123	0.219931	1.32e-07	4.78e-06	chr2
406	NCMAP	63.7154	1.95929	0.428947	1.34e-07	4.82e-06	chr1
407	CHRNA3	25.5917	-2.92784	0.647018	1.36e-07	4.86e-06	chr15
408	B9D1	512.74	-1.24546	0.262996	1.36e-07	4.86e-06	chr17
409	C17orf97	817.822	-1.0951	0.226827	1.35e-07	4.86e-06	chr17
410	GATS	215.531	-1.21261	0.253087	1.39e-07	4.95e-06	chr7
411	C6	50.8973	-3.45063	0.902543	1.45e-07	5.16e-06	chr5
412	IL1R1	182.877	1.22466	0.256399	1.45e-07	5.17e-06	chr2
413	G6PD	1389.44	0.942182	0.193106	1.5e-07	5.31e-06	chrX
414	CST6	316.106	-1.72154	0.386292	1.6e-07	5.64e-06	chr11
415	CXCL1	569.76	1.4445	0.31626	1.68e-07	5.92e-06	chr4
416	TMEM184B	416.534	1.00141	0.207134	1.72e-07	6.06e-06	chr22
417	FANK1	380.814	-1.58453	0.35245	1.73e-07	6.07e-06	chr10
418	PDLIM1	16231.3	0.8468	0.17396	1.81e-07	6.34e-06	chr10
419	ACY3	28.4931	-2.63119	0.611972	1.83e-07	6.38e-06	chr11
420	CCDC103	172.132	-1.34949	0.289464	1.85e-07	6.44e-06	chr17
421	DNAI1	1010.79	-1.57715	0.354596	1.86e-07	6.47e-06	chr9
422	MLLT4	344.053	-0.938734	0.193612	1.91e-07	6.64e-06	chr6
423	CFAP157	130.893	-1.51402	0.330183	1.93e-07	6.68e-06	chr9
424	PHLDA1	148.147	-1.56337	0.344289	1.97e-07	6.79e-06	chr12
425	LRRC46	946.836	-1.44091	0.31839	1.98e-07	6.82e-06	chr17
426	SERPINB2	330.455	1.23793	0.264328	2.02e-07	6.94e-06	chr18
427	MAP9	326.759	-1.24958	0.268021	2.09e-07	7.18e-06	chr4
428	NUPR1	1006.34	-0.932985	0.194497	2.29e-07	7.83e-06	chr16
429	EMP2	1185.57	-0.70344	0.143375	2.45e-07	8.35e-06	chr16
430	SLC15A2	742.797	1.12651	0.240941	2.45e-07	8.35e-06	chr3
431	FZD4	52.2951	1.8649	0.416777	2.56e-07	8.69e-06	chr11
432	FUT3	461.631	1.2213	0.264126	2.61e-07	8.86e-06	chr19
433	HOMER3	136.925	1.19989	0.256332	2.63e-07	8.9e-06	chr19
434	ADRA2C	73.2983	2.3378	0.565813	2.73e-07	9.2e-06	chr4
435	WDR90	163.947	-1.37377	0.298965	2.76e-07	9.28e-06	chr16
436	RAET1G	82.0119	1.28146	0.275196	2.98e-07	1e-05	chr6
437	MORN2	1410.83	-1.28258	0.282515	3.06e-07	1.02e-05	chr2
438	HSPB1	23599.5	1.38469	0.310286	3.1e-07	1.04e-05	chr7
439	GLB1L	152.044	-1.43483	0.32146	3.24e-07	1.08e-05	chr2
440	SMIM5	65.9313	-1.57634	0.348818	3.35e-07	1.12e-05	chr17
441	CATSPERD	142.353	-1.61501	0.368928	3.45e-07	1.15e-05	chr19
442	NEU4	11.2255	5.3079	1.27063	3.49e-07	1.16e-05	chr2
443	LRIG1	110.954	-1.04448	0.221935	3.58e-07	1.18e-05	chr3
444	PIGR	9577.51	1.17358	0.259141	3.58e-07	1.18e-05	chr1
445	SEMA6D	27.6763	2.6746	0.642921	3.7e-07	1.22e-05	chr15
446	GPR162	198.085	-1.54715	0.35262	3.72e-07	1.22e-05	chr12
447	MDFIC	162.882	1.02025	0.217683	3.72e-07	1.22e-05	chr7
448	MALAT1	2810.38	-1.63302	0.388252	3.89e-07	1.27e-05	chr11
449	TRIM47	166.285	-1.17975	0.25724	3.89e-07	1.27e-05	chr17
450	PLEKHG1	54.6528	1.43848	0.314945	3.95e-07	1.29e-05	chr6
451	SEMA4D	138.434	0.953611	0.202018	3.96e-07	1.29e-05	chr9
452	TSNAXIP1	92.7389	-1.48358	0.331609	4.07e-07	1.32e-05	chr16
453	MCF2L	70.6182	1.62018	0.364422	4.07e-07	1.32e-05	chr13
454	PRR29	300.896	-1.46918	0.335672	4.11e-07	1.32e-05	chr17
455	SULT2B1	39.6807	1.69176	0.374042	4.2e-07	1.35e-05	chr19
456	RAC2	218.312	1.15228	0.252106	4.44e-07	1.42e-05	chr22
457	KCTD12	127.335	-1.45382	0.327973	4.49e-07	1.44e-05	chr13
458	ANKMY1	121.484	-1.40433	0.315099	4.57e-07	1.46e-05	chr2
459	GPX4	4427.91	-0.806118	0.171479	4.62e-07	1.47e-05	chr19
460	LINC01014	13.1644	-4.14678	1.03305	4.86e-07	1.55e-05	chr3
461	DZIP1L	63.6054	-1.77547	0.41244	4.91e-07	1.55e-05	chr3
462	C4orf48	1196.29	-0.721585	0.151666	4.92e-07	1.55e-05	chr4
463	ABCC4	79.8224	1.75913	0.40888	4.91e-07	1.55e-05	chr13
464	FER1L6	7.19589	7.17958	2.7105	4.89e-07	1.55e-05	chr8
465	PPP1R14C	195.672	-1.37667	0.311439	4.95e-07	1.56e-05	chr6
466	HK2	108.155	1.60806	0.370917	5.06e-07	1.59e-05	chr2
467	EYA2	351.06	0.850056	0.181242	5.2e-07	1.63e-05	chr20
468	HTRA1	145.04	-1.53683	0.354351	5.27e-07	1.65e-05	chr10
469	MDH1B	150.699	-1.54097	0.356483	5.29e-07	1.65e-05	chr2
470	CCL15	134.394	-1.7227	0.410125	5.72e-07	1.78e-05	chr17
471	TIMP2	239.03	0.910167	0.195916	5.79e-07	1.8e-05	chr17
472	TMEM204	11.9831	5.1407	1.27225	5.84e-07	1.81e-05	chr16
473	DYNLRB2	592.621	-1.62939	0.392119	5.91e-07	1.83e-05	chr16
474	C22orf23	159.817	-1.63603	0.386922	6.01e-07	1.86e-05	chr22
475	MAPK15	290.307	-1.41773	0.328323	6.05e-07	1.87e-05	chr8
476	FBXO15	160.782	-1.60729	0.379581	6.22e-07	1.91e-05	chr18
477	HOXA5	13.4589	-5.32456	1.61337	6.67e-07	2.05e-05	chr7
478	TMPRSS4	4438.3	0.868435	0.188721	6.91e-07	2.12e-05	chr11
479	ITGB2	21.7725	-2.97494	0.744293	6.95e-07	2.12e-05	chr21
480	ENKD1	231.993	-1.2966	0.296622	7.08e-07	2.16e-05	chr16
481	FKBP1B	53.8009	1.52907	0.348082	7.15e-07	2.18e-05	chr2
482	SLC31A1	317.345	1.04076	0.231117	7.41e-07	2.25e-05	chr9
483	FMO3	41.4897	2.77374	0.757995	7.41e-07	2.25e-05	chr1
484	TEAD2	83.443	-1.93144	0.475456	7.43e-07	2.25e-05	chr19
485	MORN5	292.694	-1.52199	0.363023	7.62e-07	2.3e-05	chr9
486	TMEM116	170.292	1.27106	0.289631	7.63e-07	2.3e-05	chr12
487	ENO4	191.055	-1.47286	0.347274	7.88e-07	2.36e-05	chr10
488	TTC25	454.267	-1.32908	0.309312	7.88e-07	2.36e-05	chr17
489	RBM38	355.46	-0.998123	0.220786	7.9e-07	2.36e-05	chr20
490	CCDC173	263.48	-1.47815	0.351074	8.04e-07	2.4e-05	chr2
491	CCPG1	402.699	1.09324	0.246655	8.04e-07	2.4e-05	chr15
492	SLC44A3	152.862	0.968073	0.212874	8.21e-07	2.44e-05	chr1
493	TFPI2	535.004	1.44838	0.344455	8.35e-07	2.48e-05	chr7
494	CD79A	7.99926	7.18866	2.73463	8.36e-07	2.48e-05	chr19
495	MIPEP	117.006	-1.16142	0.260684	8.43e-07	2.49e-05	chr13
496	BBS1	178.548	-0.948616	0.208818	8.47e-07	2.5e-05	chr11
497	FAM149A	80.4646	-1.42096	0.327203	8.6e-07	2.53e-05	chr4
498	CANT1	335.438	0.901577	0.198071	8.6e-07	2.53e-05	chr17
499	TSPAN9	75.7251	1.29073	0.292018	8.74e-07	2.56e-05	chr12
500	DLGAP1	14.9717	-3.22266	0.773187	8.95e-07	2.62e-05	chr18
501	LRTOMT	1240.23	-1.38503	0.32864	8.95e-07	2.62e-05	chr11
502	SORD	889.375	0.684641	0.146761	9.06e-07	2.64e-05	chr15
503	EPS8	171.5	-1.03813	0.231912	9.11e-07	2.65e-05	chr12
504	C11orf16	147.029	-1.49552	0.35409	9.22e-07	2.68e-05	chr11
505	RFX2	508.324	-1.35	0.318472	9.36e-07	2.71e-05	chr19
506	STX2	120.343	-1.50909	0.357541	9.5e-07	2.75e-05	chr12
507	FAM229B	436.6	-1.26967	0.296011	9.67e-07	2.79e-05	chr6
508	TMEM178B	22.0996	2.14503	0.496514	9.67e-07	2.79e-05	chr7
509	DTX3	490.122	-1.32228	0.311617	9.78e-07	2.81e-05	chr12
510	ECE1	211.845	0.993893	0.221827	1.02e-06	2.94e-05	chr1
511	LARP6	141.31	-0.990604	0.220754	1.03e-06	2.95e-05	chr15
512	C9orf152	335.354	0.853782	0.188623	1.03e-06	2.95e-05	chr9
513	MAP1A	286.296	-1.35565	0.320739	1.08e-06	3.07e-05	chr15
514	BDKRB2	78.8059	1.32078	0.302684	1.11e-06	3.15e-05	chr14
515	CFAP47	33.1843	-1.76196	0.413908	1.13e-06	3.2e-05	chrX
516	PLAC8	1777.44	-1.2211	0.286912	1.14e-06	3.23e-05	chr4
517	CAPN5	213.425	0.930771	0.207544	1.16e-06	3.28e-05	chr11
518	VWA3A	106.008	-1.50673	0.360324	1.19e-06	3.35e-05	chr16
519	ATP6V1B1	799.309	1.64028	0.412405	1.19e-06	3.36e-05	chr2
520	TST	422.452	0.890934	0.19875	1.2e-06	3.38e-05	chr22
521	SPACA9	750.638	-1.25633	0.297237	1.21e-06	3.41e-05	chr9
522	FAM104B	765.461	-1.01453	0.231609	1.27e-06	3.56e-05	chrX
523	LXN	587.739	-0.95437	0.216111	1.3e-06	3.65e-05	chr3
524	SCAMP4	348.549	-0.962392	0.217123	1.31e-06	3.67e-05	chr19
525	KLHDC9	414.914	-1.36786	0.329763	1.33e-06	3.7e-05	chr1
526	FAM183A	1243.41	-1.24579	0.296001	1.33e-06	3.7e-05	chr1
527	LOC101929511	16.9149	-2.45327	0.588009	1.34e-06	3.71e-05	chr17
528	MBOAT2	456.386	0.74332	0.16428	1.34e-06	3.73e-05	chr2
529	PLOD1	111.252	1.13328	0.259668	1.36e-06	3.75e-05	chr1
530	LINC00964	13.4119	-3.29148	0.789504	1.36e-06	3.77e-05	chr8
531	ZNF667-AS1	51.6184	-1.51378	0.357624	1.42e-06	3.91e-05	chr19
532	UCKL1-AS1	120.994	-1.28691	0.302608	1.42e-06	3.92e-05	chr20
533	FAM227A	97.3013	-1.56275	0.381118	1.44e-06	3.96e-05	chr22
534	IL1RN	551.848	1.38107	0.334438	1.45e-06	3.97e-05	chr2
535	FTH1	7772.81	-0.695481	0.152941	1.45e-06	3.98e-05	chr11
536	STMND1	280.873	-1.61228	0.40811	1.48e-06	4.05e-05	chr6
537	CDC42EP3	621.089	0.975989	0.223159	1.49e-06	4.07e-05	chr2
538	DNALI1	1885.9	-1.3181	0.319087	1.5e-06	4.09e-05	chr1
539	CFAP74	51.7022	-1.69474	0.411974	1.53e-06	4.16e-05	chr1
540	STOX1	188.86	-1.30333	0.311262	1.61e-06	4.36e-05	chr10
541	LRGUK	132.892	-1.64191	0.413078	1.68e-06	4.54e-05	chr7
542	AGR3	654.02	-1.3011	0.316016	1.71e-06	4.61e-05	chr7
543	MT-ND2	54664.6	-0.784818	0.175291	1.71e-06	4.62e-05	chrM
544	KIAA0513	374.05	0.944165	0.216285	1.75e-06	4.72e-05	chr16
545	GPI	997.767	0.606397	0.132786	1.77e-06	4.74e-05	chr19
546	CFAP53	637.681	-1.37685	0.340082	1.81e-06	4.85e-05	chr18
547	TMPRSS11D	13.2555	3.58369	0.902779	1.82e-06	4.87e-05	chr4
548	CD109	40.6616	-1.73378	0.424229	1.86e-06	4.97e-05	chr6
549	ANXA10	13.288	-3.85912	1.01773	1.87e-06	4.98e-05	chr4
550	CD38	128.745	-1.39676	0.339551	1.87e-06	4.98e-05	chr4
551	SLC39A11	126.442	0.963399	0.220477	1.9e-06	5.06e-05	chr17
552	DHRS9	4519.8	0.807363	0.182641	1.91e-06	5.07e-05	chr2
553	LINC00461	8.33356	5.50607	1.52378	1.93e-06	5.11e-05	chr5
554	CPM	114.194	1.38469	0.336218	2.01e-06	5.31e-05	chr12
555	LRRC23	645.504	-1.2996	0.320674	2.02e-06	5.32e-05	chr12
556	DMRT3	20.1845	4.2453	1.40814	2.02e-06	5.32e-05	chr9
557	CYP2A6	347.349	1.19435	0.283662	2.05e-06	5.38e-05	chr19
558	TOR4A	71.4146	1.48869	0.363164	2.05e-06	5.38e-05	chr9
559	EFCAB12	83.3282	-1.52129	0.37575	2.06e-06	5.39e-05	chr3
560	PLSCR4	74.815	-1.12377	0.261966	2.09e-06	5.47e-05	chr3
561	ZFYVE9	51.3034	1.27403	0.299265	2.11e-06	5.51e-05	chr1
562	LRRC73	64.2222	-1.43306	0.346438	2.15e-06	5.61e-05	chr6
563	MGST2	833.284	0.654494	0.145269	2.16e-06	5.61e-05	chr4
564	STMN1	324.196	-0.993194	0.230761	2.17e-06	5.64e-05	chr1
565	LEKR1	28.5266	-1.78993	0.435092	2.24e-06	5.78e-05	chr3
566	RGCC	348.698	-1.0151	0.238018	2.24e-06	5.78e-05	chr13
567	NOTCH2	168.17	0.994247	0.231638	2.36e-06	6.09e-05	chr1
568	MORN3	128.092	-1.2496	0.301175	2.37e-06	6.11e-05	chr12
569	PCYOX1	500.094	0.823846	0.188936	2.43e-06	6.25e-05	chr2
570	C1orf194	1789.14	-1.25594	0.310863	2.48e-06	6.37e-05	chr1
571	SERPINB13	58.2791	1.9641	0.507809	2.48e-06	6.37e-05	chr18
572	PP14571	76.2718	1.47824	0.363152	2.51e-06	6.42e-05	chr2
573	IQCD	173.498	-1.45356	0.365729	2.57e-06	6.56e-05	chr12
574	PIK3CD	23.9441	-2.00501	0.49902	2.58e-06	6.57e-05	chr1
575	LINC00893	18.8598	-2.99816	0.78904	2.59e-06	6.6e-05	chrX
576	LHX6	203.032	-1.0859	0.25874	2.62e-06	6.65e-05	chr9
577	DMKN	1207.65	-1.30344	0.327604	2.65e-06	6.72e-05	chr19
578	C15orf65	150.346	-1.27737	0.312747	2.67e-06	6.75e-05	chr15
579	LOC101927311	6.03559	6.78992	2.69308	2.72e-06	6.87e-05	chr16
580	TCTEX1D4	241.306	-1.4112	0.356443	2.74e-06	6.91e-05	chr1
581	GBP2	89.8833	-1.338	0.326469	2.74e-06	6.91e-05	chr1
582	AKAP14	674.227	-1.25086	0.309719	2.75e-06	6.92e-05	chrX
583	ZC2HC1A	221.52	-1.16783	0.28195	2.76e-06	6.92e-05	chr8
584	FA2H	212.426	0.958132	0.224555	2.79e-06	7e-05	chr16
585	AK1	1338.61	-0.937337	0.221154	2.81e-06	7.02e-05	chr9
586	RFX3	256.608	-1.28302	0.313552	2.83e-06	7.06e-05	chr9
587	CXCL14	88.9539	-4.09548	1.53402	2.89e-06	7.19e-05	chr5
588	LOC105376736	25.0296	-1.77362	0.435064	2.88e-06	7.19e-05	chr1
589	CDKN2B	157.875	0.999229	0.236421	2.89e-06	7.19e-05	chr9
590	LINC01551	10.977	3.84868	0.962205	2.9e-06	7.2e-05	chr14
591	LIMA1	762.502	1.06577	0.256687	2.95e-06	7.31e-05	chr12
592	ACSL5	97.1525	1.32608	0.326955	3.01e-06	7.43e-05	chr10
593	PIFO	1204.79	-1.29496	0.326074	3.01e-06	7.43e-05	chr1
594	FOXJ1	6681.63	-1.27244	0.318016	3.04e-06	7.5e-05	chr17
595	CYP2C18	8.26105	-4.03028	1.01373	3.1e-06	7.62e-05	chr10
596	CTXN1	3175.59	-1.30547	0.332811	3.14e-06	7.72e-05	chr19
597	EDN1	80.6578	-1.63812	0.422666	3.17e-06	7.77e-05	chr6
598	UBXN11	93.5803	-1.22292	0.29719	3.18e-06	7.79e-05	chr1
599	C10orf95	121.398	-1.32272	0.328618	3.2e-06	7.82e-05	chr10
600	SGPP1	32.5419	-1.84545	0.467659	3.23e-06	7.88e-05	chr14
601	SLFN13	96.4537	-1.2541	0.306624	3.25e-06	7.91e-05	chr17
602	TMEM176A	554.048	1.15924	0.285213	3.25e-06	7.91e-05	chr7
603	C11orf53	29.1897	-1.71205	0.425207	3.32e-06	8.07e-05	chr11
604	DMWD	290.647	-0.787407	0.182177	3.33e-06	8.07e-05	chr19
605	CXCL2	162.002	-1.74219	0.458634	3.39e-06	8.2e-05	chr4
606	TMEM231	777.947	-1.17439	0.29216	3.53e-06	8.53e-05	chr16
607	PTPRJ	65.6523	1.21624	0.295385	3.54e-06	8.53e-05	chr11
608	CPD	921.573	0.841589	0.197814	3.58e-06	8.62e-05	chr17
609	LRRC71	225.483	-1.30787	0.330112	3.63e-06	8.73e-05	chr1
610	DBP	167.33	1.17077	0.287773	3.68e-06	8.84e-05	chr19
611	TP53I3	195.306	0.900485	0.212449	3.71e-06	8.89e-05	chr2
612	CYB5D1	533.557	-1.27221	0.322923	3.84e-06	9.19e-05	chr17
613	NOL6	171.612	0.876948	0.205811	3.89e-06	9.29e-05	chr9
614	DNAAF3	2179.88	-1.24325	0.316286	3.91e-06	9.33e-05	chr19
615	MAGED2	537.765	0.888577	0.211219	3.97e-06	9.44e-05	chrX
616	CNTN3	19.4727	-3.4039	1.16508	4.11e-06	9.7e-05	chr3
617	FAM179A	263.66	-1.48332	0.391857	4.09e-06	9.7e-05	chr2
618	FOXN4	206.731	1.04425	0.253816	4.1e-06	9.7e-05	chr12
619	FBXO17	47.1082	1.56905	0.395437	4.1e-06	9.7e-05	chr19
620	SCARB1	43.9431	1.61492	0.409351	4.11e-06	9.7e-05	chr12
621	RFTN1	20.8576	1.98251	0.500454	4.12e-06	9.7e-05	chr3
622	EIF2AK3	120.174	0.947741	0.225907	4.15e-06	9.76e-05	chr2
623	PPIL6	591.649	-1.29667	0.334401	4.4e-06	0.000103442	chr6
624	PRSS21	16.6159	-3.18279	0.918789	4.43e-06	0.000103861	chr16
625	GIPR	75.7656	-1.13956	0.278046	4.43e-06	0.000103861	chr19
626	CTNNBIP1	214.899	0.972413	0.234646	4.44e-06	0.000103863	chr1
627	AHRR	11.268	3.66555	0.944036	4.46e-06	0.000104134	chr5
628	MAN2A1	333.546	1.07952	0.266035	4.49e-06	0.000104618	chr5
629	FAM216B	1286.7	-1.36388	0.357337	4.5e-06	0.000104786	chr13
630	ABHD6	104.662	-1.12306	0.274869	4.52e-06	0.00010494	chr3
631	MRAP2	24.4891	2.48458	0.692843	4.52e-06	0.00010494	chr6
632	AK8	185.28	-1.28172	0.325726	4.55e-06	0.00010522	chr9
633	FAM166B	308.185	-1.17928	0.296154	4.55e-06	0.00010522	chr9
634	TSPAN15	450.544	0.893976	0.214041	4.57e-06	0.000105502	chr10
635	TBX6	20.5148	1.92495	0.483786	4.59e-06	0.000105698	chr16
636	DIAPH2	134.8	-1.23371	0.307456	4.69e-06	0.000107935	chrX
637	FAM81B	755.837	-1.36262	0.359691	4.71e-06	0.000108296	chr5
638	MNS1	426.75	-1.11486	0.278271	4.78e-06	0.000109498	chr15
639	BLVRB	363.547	0.725222	0.169411	4.78e-06	0.000109498	chr19
640	SPEF2	188.013	-1.36271	0.353181	4.82e-06	0.000110122	chr5
641	ANAPC4	53.2424	-1.35912	0.339793	4.83e-06	0.000110122	chr4
642	LRRC4	130.631	-1.13684	0.281251	4.83e-06	0.000110122	chr7
643	KCNQ1	77.3088	1.19308	0.294271	4.88e-06	0.000110971	chr11
644	PLA2G4A	26.2343	1.63386	0.408613	4.87e-06	0.000110971	chr1
645	HYAL1	187.282	1.86841	0.534645	4.9e-06	0.000111126	chr3
646	MUC13	282.298	-1.77188	0.506051	4.91e-06	0.000111197	chr3
647	MAOA	523.686	0.835272	0.199408	4.94e-06	0.000111773	chrX
648	CRLF1	70.1422	1.40187	0.354455	4.99e-06	0.000112622	chr19
649	ODF3B	1117.52	-1.26976	0.329716	5.03e-06	0.000113347	chr22
650	DIO1	45.1534	-2.31398	0.692551	5.05e-06	0.000113682	chr1
651	ABLIM1	1139.87	0.788817	0.187147	5.09e-06	0.000114459	chr10
652	SMAGP	779.783	0.819648	0.196253	5.12e-06	0.000114902	chr12
653	LOC101929767	135.379	-1.0382	0.25404	5.14e-06	0.000115264	chr17
654	SLC25A23	591.024	0.805641	0.191863	5.16e-06	0.000115599	chr19
655	C2orf73	262.924	-1.46644	0.393926	5.19e-06	0.000116036	chr2
656	RHOH	7.06576	7.05914	2.7918	5.21e-06	0.000116148	chr4
657	SPDEF	222.817	1.72436	0.483765	5.26e-06	0.000117106	chr6
658	C10orf67	29.7551	-1.68725	0.432366	5.34e-06	0.000118802	chr10
659	MEIG1	83.8081	-1.44502	0.375526	5.38e-06	0.000119428	chr10
660	TMEM232	146.496	-1.28577	0.329491	5.38e-06	0.000119428	chr5
661	CFAP73	470.957	-1.19163	0.304889	5.41e-06	0.000119797	chr12
662	GALE	391.804	0.809134	0.192489	5.46e-06	0.000120701	chr1
663	ARL4D	1704.1	1.38994	0.370655	5.52e-06	0.000121927	chr17
664	PRMT8	10.2691	-3.7761	1.01889	5.56e-06	0.000122599	chr12
665	C11orf97	283.761	-1.27961	0.331694	5.6e-06	0.000123003	chr11
666	NFRKB	90.3211	1.06207	0.260292	5.6e-06	0.000123003	chr11
667	CCDC189	24.1433	-1.85828	0.482478	5.69e-06	0.000124862	chr16
668	APOBEC3F	156.115	-0.874685	0.210302	5.7e-06	0.000124937	chr22
669	ARHGAP10	16.3197	2.34642	0.611359	5.81e-06	0.000127108	chr4
670	ADGRE5	284.574	-0.943899	0.229567	5.9e-06	0.000128796	chr19
671	F3	2146.14	0.722758	0.171187	5.92e-06	0.000129129	chr1
672	CCRL2	14.3431	3.23092	0.904083	5.96e-06	0.00012985	chr3
673	GRIN3B	37.6774	-1.85562	0.497514	6.03e-06	0.000130906	chr19
674	LRRC6	281.076	-1.25262	0.325484	6.02e-06	0.000130906	chr8
675	GNG11	15.0422	2.4651	0.640087	6.04e-06	0.000130909	chr7
676	EFHD1	156.722	-3.65571	1.3706	6.05e-06	0.000130953	chr2
677	TMEM176B	1336.5	1.3547	0.363909	6.09e-06	0.000131574	chr7
678	SLC7A1	387.517	1.00913	0.25066	6.13e-06	0.000132358	chr13
679	RSPH9	734.549	-1.17863	0.304473	6.2e-06	0.00013342	chr6
680	SLC9A1	349.682	1.01163	0.251384	6.2e-06	0.00013342	chr1
681	LOC101930010	10.5249	-3.59349	0.992083	6.25e-06	0.00013445	chr6
682	MAOB	99.8048	-1.81563	0.525484	6.29e-06	0.000135046	chrX
683	CTSL	385.938	0.850372	0.206201	6.42e-06	0.000137544	chr9
684	LOC643711	6.9662	-4.74204	1.39962	6.47e-06	0.000138505	chr12
685	BICC1	24.8399	-2.66624	0.829378	6.59e-06	0.000140786	chr10
686	EFCAB1	663.943	-1.22882	0.321402	6.73e-06	0.000143344	chr8
687	SLC9A3R2	484.458	0.771676	0.184764	6.73e-06	0.000143344	chr16
688	ZBTB10	53.1737	-1.341	0.341904	6.75e-06	0.000143514	chr8
689	TSPYL4	149.596	-1.04144	0.259222	6.79e-06	0.000144203	chr6
690	MOK	335.952	-1.07363	0.271219	6.88e-06	0.000145973	chr14
691	CFLAR	785.991	-0.689618	0.163719	6.96e-06	0.000147419	chr2
692	MPST	385.606	1.05531	0.266403	7.06e-06	0.000149397	chr22
693	SPAG8	143.078	-1.35564	0.358787	7.11e-06	0.000149923	chr9
694	HR	34.2733	1.83032	0.489219	7.1e-06	0.000149923	chr8
695	KCNJ15	59.0802	1.96248	0.551553	7.13e-06	0.000150123	chr21
696	ZAK	118.732	-1.07944	0.271187	7.2e-06	0.000151518	chr2
697	FST	12.2938	-2.63555	0.698513	7.53e-06	0.000158234	chr5
698	SPA17	1935.49	-1.15935	0.303019	7.55e-06	0.00015838	chr11
699	HEBP2	1080.29	0.669277	0.159381	7.58e-06	0.000158749	chr6
700	ARFGEF3	578.257	0.728652	0.174942	7.62e-06	0.000159365	chr6
701	RARRES3	6764.52	-0.853842	0.210795	7.65e-06	0.000159744	chr11
702	CCDC40	470.955	-1.328	0.357689	7.78e-06	0.000162219	chr17
703	IQCG	360.111	-1.21079	0.317789	7.85e-06	0.000163477	chr3
704	TRIP13	144.208	-1.59546	0.4496	7.97e-06	0.00016572	chr5
705	CYP4Z1	40.6724	-2.60342	0.858111	8.04e-06	0.000166743	chr1
706	MORN1	86.1057	-1.621	0.450285	8.03e-06	0.000166743	chr1
707	STOM	2165.14	-0.598157	0.141277	8.13e-06	0.00016832	chr9
708	ECT2L	55.4781	-1.5046	0.400935	8.28e-06	0.000171104	chr6
709	UGT2A1	6.2807	5.15472	1.59643	8.4e-06	0.000173339	chr4
710	ZNF503-AS2	22.2267	-1.88676	0.502678	8.46e-06	0.000174184	chr10
711	TXNIP	1017.13	0.994274	0.252718	8.45e-06	0.000174184	chr1
712	CFAP36	770.249	-1.16453	0.30573	8.53e-06	0.000175374	chr2
713	KCNB1	13.438	-2.47471	0.666324	8.59e-06	0.00017629	chr20
714	NRAV	112.427	-1.18893	0.307979	8.67e-06	0.000177832	chr12
715	EFNB3	63.6252	-1.67687	0.467575	8.76e-06	0.000179172	chr17
716	MFSD3	127.663	1.05799	0.267987	8.76e-06	0.000179172	chr8
717	MUC16	202.976	-0.856813	0.211052	8.78e-06	0.000179297	chr19
718	TMEM110	187.155	-0.910481	0.226013	8.81e-06	0.000179403	chr3
719	CSTA	449.097	1.19517	0.315469	8.81e-06	0.000179403	chr3
720	CHD1L	66.3546	-1.06897	0.268882	8.84e-06	0.000179674	chr1
721	AREG	264.041	-1.06004	0.269994	8.86e-06	0.000179793	chr4
722	DENND6B	219.475	-1.20313	0.315696	8.88e-06	0.000180113	chr22
723	SLURP1	35.9209	2.68888	0.811478	8.95e-06	0.000181219	chr8
724	LRRC49	106.365	-1.32574	0.352061	8.97e-06	0.000181456	chr15
725	SSBP4	447.498	-0.889036	0.222454	9.38e-06	0.000189409	chr19
726	NR2F1	77.4772	-1.4627	0.395493	9.42e-06	0.000189647	chr5
727	IFT27	447.618	-1.02718	0.263064	9.41e-06	0.000189647	chr22
728	FUT2	433.97	1.05046	0.27107	9.63e-06	0.000193696	chr19
729	IL10RB	417.81	0.748424	0.182833	9.84e-06	0.000197557	chr21
730	KRT14	49.3434	-1.56727	0.421359	9.92e-06	0.000198936	chr17
731	C21orf58	602.327	-1.26548	0.343845	9.95e-06	0.000199297	chr21
732	DRC7	194.414	-1.35052	0.368921	1.01e-05	0.000200964	chr16
733	C6orf52	77.9403	-1.30448	0.343998	1.01e-05	0.000200964	chr6
734	CETN2	8210.68	-1.21479	0.329856	1.01e-05	0.000201655	chrX
735	CASC2	97.005	-1.43076	0.392298	1.02e-05	0.000203051	chr10
736	FAM83A	2377.31	1.03021	0.266394	1.02e-05	0.000203051	chr8
737	LOX	63.743	1.28262	0.333158	1.02e-05	0.000203051	chr5
738	FAM174B	186.055	0.867512	0.21754	1.03e-05	0.000204069	chr15
739	NUAK1	53.8511	1.23592	0.319049	1.03e-05	0.00020447	chr12
740	NCOA4	1169.41	0.719939	0.176288	1.04e-05	0.000205033	chr10
741	BASP1	1791.67	-1.30907	0.361829	1.04e-05	0.000205723	chr5
742	CRNDE	671.155	-0.958707	0.244972	1.04e-05	0.000205723	chr16
743	SERPINI2	23.102	-1.94897	0.534016	1.05e-05	0.000206961	chr3
744	PPP1R32	281.791	-1.45963	0.414594	1.08e-05	0.000212305	chr11
745	MAK	81.8895	-1.33401	0.357829	1.08e-05	0.000212305	chr6
746	ZBBX	251.823	-1.26952	0.344791	1.1e-05	0.000215736	chr3
747	TCTN1	918.589	-1.19456	0.321827	1.1e-05	0.000215736	chr12
748	TMEM117	20.0904	1.8537	0.495096	1.12e-05	0.000219689	chr12
749	GRINA	387.219	-0.682103	0.166006	1.13e-05	0.000221531	chr8
750	PDE9A	86.3746	1.15597	0.300849	1.2e-05	0.000233009	chr21
751	SNAI2	100.906	1.46624	0.407818	1.19e-05	0.000233009	chr8
752	C11orf70	512.052	-1.25754	0.345733	1.21e-05	0.000235889	chr11
753	CFAP61	199.116	-1.52098	0.441008	1.21e-05	0.000235913	chr20
754	SLC35D2	186.635	1.05813	0.276585	1.26e-05	0.000243542	chr9
755	PIH1D3	235.49	-1.39967	0.395812	1.26e-05	0.000243789	chrX
756	LRRIQ1	366.29	-1.24485	0.341266	1.26e-05	0.000243789	chr12
757	WDR38	989.915	-1.19572	0.32684	1.28e-05	0.000246659	chr9
758	CDHR3	567.173	-1.18246	0.321185	1.28e-05	0.000246659	chr7
759	CHP1	1198.87	0.663875	0.163045	1.29e-05	0.000248954	chr15
760	DEGS1	153.77	-0.828859	0.208329	1.3e-05	0.000249293	chr1
761	GLB1	436.302	0.721883	0.178758	1.33e-05	0.000255335	chr3
762	CHAD	225.647	1.38699	0.390339	1.34e-05	0.0002579	chr17
763	AXIN2	86.4311	1.26218	0.33852	1.35e-05	0.000258551	chr17
764	ZMYND12	185.276	-1.27998	0.352216	1.37e-05	0.000261371	chr1
765	C1orf158	320.084	-1.26471	0.350271	1.38e-05	0.000263134	chr1
766	NR4A3	19.7809	-2.20699	0.622765	1.4e-05	0.000266363	chr9
767	SYNJ2BP	413.861	0.69349	0.171274	1.41e-05	0.000267899	chr14
768	PABPC4	562.388	0.611677	0.149407	1.43e-05	0.000271769	chr1
769	CFAP44	124.237	-1.05627	0.276932	1.45e-05	0.00027503	chr3
770	SLCO4C1	25.7122	1.89553	0.533969	1.45e-05	0.00027503	chr5
771	MRLN	63.8375	-1.26507	0.339673	1.46e-05	0.000276663	chr10
772	SPATA4	104.328	-1.40196	0.392403	1.47e-05	0.000278137	chr4
773	WNT7B	216.298	0.71472	0.176462	1.49e-05	0.000282179	chr22
774	SNTN	1449.29	-1.24812	0.350441	1.52e-05	0.000286464	chr3
775	CSPP1	325.136	-1.05338	0.280097	1.53e-05	0.000287671	chr8
776	LOC105372419	27.1386	-1.70758	0.473165	1.56e-05	0.000294212	chr19
777	PRCP	220.259	0.89757	0.231195	1.57e-05	0.000295508	chr11
778	FAM213A	411.094	0.808354	0.205149	1.59e-05	0.000298688	chr10
779	DNAJA4	951.407	-1.1005	0.29916	1.6e-05	0.000299231	chr15
780	BCAS1	591.93	1.20885	0.335341	1.6e-05	0.000299231	chr20
781	TYMP	214.11	-1.01848	0.26901	1.6e-05	0.000300025	chr22
782	PSENEN	6250.88	-1.04361	0.281209	1.62e-05	0.000302241	chr19
783	CFAP126	1865.43	-1.13794	0.313171	1.62e-05	0.000303019	chr1
784	LOC101927318	62.1003	1.26776	0.342202	1.63e-05	0.000303085	chr12
785	SULF1	35.766	1.49589	0.406019	1.63e-05	0.000304008	chr8
786	FAM182B	36.8657	-1.90309	0.568956	1.63e-05	0.000304095	chr20
787	SMKR1	41.4207	-1.48288	0.409724	1.66e-05	0.000308162	chr7
788	AGR2	2877.15	1.02705	0.27515	1.66e-05	0.000308189	chr7
789	REEP1	88.281	-1.2027	0.323111	1.67e-05	0.000308537	chr2
790	KIF9	332.091	-1.14776	0.312699	1.67e-05	0.000308537	chr3
791	CLEC2B	124.621	1.67772	0.477157	1.68e-05	0.000310801	chr12
792	FHAD1	153.068	-1.45777	0.424262	1.69e-05	0.000311346	chr1
793	ANKRD45	80.0386	-1.34795	0.374505	1.69e-05	0.000312028	chr1
794	CCDC24	269.679	-1.02927	0.274382	1.7e-05	0.000312771	chr1
795	WDR66	164.71	-1.42872	0.414442	1.71e-05	0.000313225	chr12
796	ROPN1L	1007.97	-1.20391	0.338192	1.71e-05	0.000313225	chr5
797	SYTL4	54.0826	1.14224	0.301451	1.7e-05	0.000313225	chrX
798	CAP2	113.101	-1.19896	0.325911	1.72e-05	0.000314728	chr6
799	ESPN	90.0401	-1.00802	0.263656	1.72e-05	0.000314728	chr1
800	ERP27	118.22	-1.50551	0.437111	1.74e-05	0.000317166	chr12
801	GLUL	9403.06	0.652006	0.16248	1.77e-05	0.000322776	chr1
802	MAP7D2	13.8602	-2.66573	0.825168	1.79e-05	0.000325725	chrX
803	NPHP1	95.5516	-1.19215	0.324305	1.79e-05	0.000325725	chr2
804	BBS9	185.589	-1.00907	0.267839	1.79e-05	0.000325725	chr7
805	CBY1	912.974	-0.824648	0.212628	1.79e-05	0.000325725	chr22
806	S100P	3718.91	2.17271	0.697772	1.8e-05	0.000326711	chr4
807	ARMC4	159.528	-1.25444	0.349887	1.81e-05	0.000326879	chr10
808	CHCHD7	260.77	0.67192	0.167304	1.81e-05	0.000326879	chr8
809	SLC2A10	57.1259	1.47719	0.415095	1.81e-05	0.000326879	chr20
810	TMEM63C	37.5195	1.64282	0.466059	1.82e-05	0.000328886	chr14
811	TMEM107	210.178	-1.11764	0.303982	1.83e-05	0.000329782	chr17
812	CLUAP1	538.694	-1.00614	0.269768	1.83e-05	0.000329782	chr16
813	C1QL2	23.5402	2.98372	0.948584	1.86e-05	0.000334565	chr2
814	DSTN	1718.29	-0.677372	0.170771	1.89e-05	0.000339232	chr20
815	CFAP52	577.972	-1.32447	0.385679	1.91e-05	0.000342117	chr17
816	DYDC2	575.634	-1.29272	0.372822	1.91e-05	0.000342289	chr10
817	KCNK5	230.619	1.2527	0.351699	1.92e-05	0.000343045	chr6
818	GAS2L2	268.543	-1.35775	0.395059	1.93e-05	0.000344544	chr17
819	CKAP4	543.358	1.08287	0.295742	1.94e-05	0.000346036	chr12
820	EHD3	21.631	1.70545	0.470986	1.96e-05	0.00034929	chr2
821	ZMYND10	1724.68	-1.1549	0.323481	1.97e-05	0.000350515	chr3
822	PLIN5	26.6996	-1.61211	0.449446	1.98e-05	0.000351316	chr19
823	CLMN	375.294	-0.97473	0.260674	1.98e-05	0.000351316	chr14
824	BCAM	134.275	1.04332	0.27882	1.99e-05	0.000352331	chr19
825	PRDX1	6126.33	0.681232	0.171653	2e-05	0.000354026	chr1
826	ADAM28	164.714	1.32627	0.378494	2e-05	0.00035444	chr8
827	TUBA4B	447.385	-1.27994	0.369229	2.01e-05	0.000355748	chr2
828	RSPH1	2246.82	-1.23908	0.355259	2.01e-05	0.000355748	chr21
829	PCSK5	33.4493	-1.49048	0.414986	2.04e-05	0.000359775	chr9
830	C11orf88	1256.36	-1.20391	0.343072	2.08e-05	0.000365998	chr11
831	STIM2	270.53	0.800404	0.206498	2.08e-05	0.000365998	chr4
832	CHRNB1	36.8852	-1.32177	0.361565	2.11e-05	0.000370633	chr17
833	PLA2G4F	20.3322	2.22075	0.654333	2.11e-05	0.000370633	chr15
834	PLLP	299.143	0.898282	0.236228	2.12e-05	0.000371988	chr16
835	ARHGEF26-AS1	43.3387	-1.35084	0.37314	2.13e-05	0.000373686	chr3
836	CXADR	720.529	0.70681	0.179442	2.14e-05	0.000373686	chr21
837	OSBPL9	302.202	0.720394	0.182797	2.14e-05	0.000373686	chr1
838	MAPK13	389.311	0.91874	0.243528	2.14e-05	0.000373686	chr6
839	IFT57	766.07	-1.07739	0.297668	2.15e-05	0.000374544	chr3
840	CFAP65	330.011	-1.30916	0.379994	2.17e-05	0.000378153	chr2
841	GK	137.632	-0.815202	0.210295	2.18e-05	0.000378726	chrX
842	GALNT2	572.315	0.65997	0.166412	2.2e-05	0.000381365	chr1
843	MFSD9	77.602	0.937075	0.245793	2.21e-05	0.000383312	chr2
844	CFAP46	46.8057	-1.63633	0.484941	2.22e-05	0.000384604	chr10
845	SFTPB	630.861	-2.93751	1.14695	2.26e-05	0.000390209	chr2
846	CFAP54	46.2293	-1.31547	0.362376	2.27e-05	0.000391359	chr12
847	CHD3	602.847	0.725614	0.186003	2.27e-05	0.000391359	chr17
848	WDR73	115.184	-1.08518	0.295582	2.28e-05	0.000392406	chr15
849	CERK	148.231	1.02019	0.274703	2.29e-05	0.000394289	chr22
850	CCDC65	549.116	-1.29111	0.37862	2.3e-05	0.000395695	chr12
851	NUDC	2563.38	-0.952784	0.258036	2.32e-05	0.000397765	chr1
852	SLC27A2	343.153	0.826052	0.216176	2.32e-05	0.000398606	chr15
853	SNHG10	92.2757	-1.21103	0.338014	2.34e-05	0.000401078	chr14
854	ATP2B4	304.451	0.744894	0.191581	2.34e-05	0.000401078	chr1
855	CD36	18.726	2.4584	0.740565	2.36e-05	0.00040334	chr7
856	NCDN	234.065	0.720151	0.184075	2.37e-05	0.000404561	chr1
857	MYCBPAP	36.2613	-1.43804	0.40348	2.38e-05	0.000405897	chr17
858	WDR34	292.638	-0.893749	0.238988	2.39e-05	0.000407786	chr9
859	SFXN3	252.371	-0.98238	0.265568	2.4e-05	0.000408247	chr10
860	IFT46	278.403	-1.12879	0.312241	2.41e-05	0.000409385	chr11
861	CALML4	335.669	-1.11457	0.311588	2.41e-05	0.000409804	chr15
862	FCHSD2	153.262	0.990804	0.266903	2.42e-05	0.000410167	chr11
863	SNCA	13.0954	2.72008	0.794641	2.43e-05	0.000410441	chr4
864	RSPH14	144.409	-1.36166	0.400902	2.45e-05	0.000414792	chr22
865	PPP6R1	284.988	-0.727848	0.186946	2.46e-05	0.000414798	chr19
866	C11orf85	23.4849	-2.03697	0.622534	2.47e-05	0.000415496	chr11
867	ALDH1L1	95.0492	0.901478	0.237404	2.47e-05	0.000415496	chr3
868	CAPS	5181.4	-1.12635	0.320653	2.51e-05	0.000422724	chr19
869	ATAD3C	34.8569	-1.39261	0.388013	2.52e-05	0.000423241	chr1
870	TPD52	378.048	0.982346	0.266893	2.53e-05	0.000425386	chr8
871	STK17A	253.22	-0.759825	0.196088	2.55e-05	0.000427132	chr7
872	RAP1GAP	14.39	2.59647	0.820702	2.58e-05	0.000431319	chr1
873	UBXN10	622.324	-1.17455	0.337285	2.59e-05	0.000433782	chr1
874	KIF19	159.382	-1.20978	0.344468	2.6e-05	0.000433832	chr17
875	TSPAN13	2035.72	0.931061	0.252075	2.61e-05	0.000435559	chr7
876	WNT16	23.2397	-1.94664	0.583066	2.62e-05	0.000435572	chr7
877	SLC22A5	90.3263	0.972521	0.260224	2.62e-05	0.000435572	chr5
878	C9orf135	910.156	-1.24951	0.368082	2.64e-05	0.000437971	chr9
879	RUVBL2	701.45	-1.02375	0.283723	2.63e-05	0.000437971	chr19
880	TUSC3	630.304	-0.881244	0.234741	2.65e-05	0.000439053	chr8
881	RBP1	797.155	0.930586	0.254674	2.65e-05	0.000439053	chr3
882	C1orf189	215.743	-1.34182	0.398358	2.66e-05	0.000439435	chr1
883	LINC00673	521.46	0.595493	0.149992	2.66e-05	0.000439435	chr17
884	CNN3	271.663	0.793151	0.207404	2.66e-05	0.000439435	chr1
885	ESR1	7.28793	4.05627	1.18911	2.66e-05	0.000439435	chr6
886	RNF32	46.8702	-1.32522	0.371874	2.68e-05	0.000441948	chr7
887	CORO2A	737.603	0.62992	0.160386	2.71e-05	0.000446238	chr9
888	SULF2	40.6765	1.26181	0.347841	2.72e-05	0.000448058	chr20
889	BMP2	41.7959	1.61155	0.479861	2.75e-05	0.000451785	chr20
890	LOC100506844	284.955	-1.15476	0.328838	2.76e-05	0.000453573	chr12
891	GOLGA2P5	59.4339	-1.12539	0.308689	2.8e-05	0.000458265	chr12
892	C4orf47	99.5265	-1.55524	0.481181	2.8e-05	0.000458677	chr4
893	SAXO2	345.767	-1.22277	0.355533	2.81e-05	0.000458968	chr15
894	NDFIP1	538.978	0.640602	0.163285	2.82e-05	0.000460987	chr5
895	ST3GAL5	115.313	0.993827	0.26942	2.86e-05	0.000466439	chr2
896	TCTEX1D2	423.89	-1.14686	0.328658	2.87e-05	0.000467662	chr3
897	C11orf74	218.144	-1.05546	0.293566	2.9e-05	0.000471428	chr11
898	FAM177B	6.24895	4.62866	1.50968	2.9e-05	0.000471712	chr1
899	TMEM52	19.2385	-1.71578	0.490996	2.98e-05	0.000483338	chr1
900	PRICKLE1	19.5936	-2.04668	0.596117	3.01e-05	0.000487763	chr12
901	RAP1A	600.554	0.637284	0.162845	3.01e-05	0.000487763	chr1
902	FAM3D	206.733	1.18324	0.340121	3.07e-05	0.000496824	chr3
903	FAM171A1	63.9089	1.04665	0.28539	3.09e-05	0.000499552	chr10
904	LINC01207	54.4005	1.45497	0.426715	3.09e-05	0.000499552	chr4
905	ARHGAP26	116.167	1.13937	0.320675	3.1e-05	0.000500172	chr5
906	PCSK6	55.0307	1.1353	0.312976	3.11e-05	0.000501974	chr15
907	CFAP20	810.535	-0.834385	0.223543	3.16e-05	0.000508045	chr16
908	CYP1B1	365.096	1.21523	0.354496	3.16e-05	0.000508045	chr2
909	C8orf31	13.4147	2.50046	0.765556	3.16e-05	0.000508045	chr8
910	XPO6	570.811	0.656294	0.171876	3.18e-05	0.000509838	chr16
911	ODF2L	316.354	-1.02166	0.285379	3.2e-05	0.000512838	chr1
912	FGFR3	128.665	1.48721	0.457237	3.22e-05	0.000516448	chr4
913	HAUS5	36.2662	-1.51345	0.442579	3.25e-05	0.000520585	chr19
914	RPL32P3	48.7351	-1.21332	0.339314	3.27e-05	0.000522041	chr3
915	PLAU	268.553	-0.970353	0.268685	3.42e-05	0.000546344	chr10
916	BCKDHA	264.116	0.775892	0.205804	3.44e-05	0.000548773	chr19
917	LOC101929134	10.1174	-2.95153	0.929321	3.45e-05	0.00054882	chr4
918	HMGB3	343.327	-1.1611	0.337723	3.45e-05	0.000549426	chrX
919	TTC21A	66.1648	-1.2138	0.345955	3.47e-05	0.000551162	chr3
920	VWA2	92.5944	0.914785	0.247161	3.5e-05	0.000555407	chr10
921	ZKSCAN7	29.4293	1.67248	0.500588	3.58e-05	0.000568155	chr3
922	NEURL3	126.679	1.57802	0.509147	3.62e-05	0.0005733	chr2
923	ITGB2-AS1	17.02	-2.15761	0.669974	3.64e-05	0.00057551	chr21
924	ENTPD2	36.2598	-1.38846	0.400445	3.65e-05	0.000576331	chr9
925	IFT122	112.888	-1.10546	0.314191	3.71e-05	0.000585592	chr3
926	UPK1B	402.837	1.00879	0.284618	3.73e-05	0.000588833	chr3
927	SPATA17	142.176	-1.17054	0.337926	3.74e-05	0.000589394	chr1
928	NME5	422.904	-1.14916	0.337752	3.77e-05	0.000593651	chr5
929	POLR1C	292.269	-0.660296	0.172816	3.78e-05	0.000594972	chr6
930	KDELR3	106.58	0.925635	0.252532	3.79e-05	0.000595842	chr22
931	PLA2R1	14.2589	2.38127	0.731951	3.82e-05	0.000599053	chr2
932	MLF1	749.205	-1.23116	0.372475	3.83e-05	0.000600227	chr3
933	ADRA1D	5.21738	6.23887	2.74346	3.83e-05	0.000600227	chr20
934	NHLRC4	144.825	-1.23288	0.365969	3.94e-05	0.000616468	chr16
935	LOC100505984	11.5842	-3.53202	1.33884	3.95e-05	0.000617149	chr2
936	GIPC2	82.2284	-1.66756	0.551179	3.95e-05	0.000617149	chr1
937	CHST15	184.077	-0.858511	0.23256	4e-05	0.000623692	chr10
938	DYX1C1	50.8947	-1.34241	0.394465	4.01e-05	0.000624283	chr15
939	LGALSL	129.494	0.950213	0.262385	4.02e-05	0.000625122	chr2
940	ZNF652	275.642	0.679268	0.178371	4.03e-05	0.000626068	chr17
941	WBSCR27	185.735	-1.13712	0.330644	4.05e-05	0.000628837	chr7
942	GBP1	147.902	-1.23392	0.367159	4.07e-05	0.000630822	chr1
943	IFI27L2	148.415	0.901672	0.247561	4.07e-05	0.000630822	chr14
944	LINC01133	103.234	1.40215	0.429567	4.09e-05	0.00063362	chr1
945	RNF128	50.2163	-1.33663	0.391987	4.1e-05	0.000634312	chrX
946	LOC101927027	9.57143	-2.87499	0.890739	4.11e-05	0.000634539	chr2
947	C1QTNF4	36.8874	-1.227	0.348113	4.16e-05	0.000641136	chr11
948	MKNK2	1322.17	0.73712	0.197229	4.18e-05	0.000644009	chr19
949	TSPO	851.406	0.678879	0.179568	4.19e-05	0.000645402	chr22
950	LRRC10B	601.651	-1.18323	0.355971	4.21e-05	0.000647531	chr11
951	CCDC113	433.375	-1.0927	0.31953	4.25e-05	0.00065317	chr16
952	C9orf116	3480.54	-1.1075	0.327126	4.27e-05	0.000654675	chr9
953	ACACB	36.0542	1.22776	0.34779	4.29e-05	0.000657158	chr12
954	CA8	39.1734	1.44364	0.427118	4.29e-05	0.000657158	chr8
955	C2orf70	66.5183	-1.32884	0.396296	4.34e-05	0.000663073	chr2
956	CEP126	279.023	-1.12036	0.331151	4.35e-05	0.000665171	chr11
957	NAGLU	186.791	0.716036	0.191242	4.36e-05	0.000665171	chr17
958	ASCC2	461.471	0.744174	0.200036	4.36e-05	0.000665171	chr22
959	CXCL6	95.0229	1.42905	0.437041	4.39e-05	0.00066839	chr4
960	CFAP77	392.942	-1.11717	0.329896	4.4e-05	0.000669329	chr9
961	MARCH10	70.2159	-1.68203	0.564007	4.42e-05	0.000671143	chr17
962	C1orf228	28.3933	-1.7586	0.551773	4.46e-05	0.000677053	chr1
963	BMP3	143.166	0.955786	0.267214	4.46e-05	0.000677053	chr4
964	ZNF3	321.28	-0.865764	0.23953	4.51e-05	0.000683651	chr7
965	LINC00094	189.469	-1.02597	0.293988	4.53e-05	0.000684533	chr9
966	PLAG1	114.588	1.25503	0.376404	4.53e-05	0.000684533	chr8
967	TTLL9	61.2524	-1.43087	0.437222	4.55e-05	0.000686715	chr20
968	FLJ41200	6.30707	-5.16002	1.77923	4.56e-05	0.000688666	chr9
969	WDR60	289.549	-0.90743	0.252959	4.58e-05	0.000690116	chr7
970	CFAP57	98.4205	-1.25835	0.377303	4.6e-05	0.000692262	chr1
971	LINC01588	24.3285	-1.82588	0.575124	4.61e-05	0.000692451	chr14
972	SPSB1	703.974	-0.916044	0.258555	4.62e-05	0.000693935	chr1
973	MED25	426.708	-0.801039	0.21945	4.67e-05	0.000700932	chr19
974	SCNN1B	198.677	1.39555	0.439842	4.68e-05	0.000701162	chr16
975	GDA	145.647	-1.1309	0.33041	4.72e-05	0.000706935	chr9
976	ANKUB1	86.3664	-1.19417	0.350119	4.76e-05	0.000711279	chr3
977	JAG2	209.145	1.0461	0.302154	4.83e-05	0.000721335	chr14
978	FMO6P	16.5197	2.0389	0.629527	4.83e-05	0.000721335	chr1
979	PRR5L	153.433	0.86731	0.239832	4.86e-05	0.000723846	chr11
980	ELL3	63.1159	-1.00742	0.282858	4.88e-05	0.000726486	chr15
981	DAPK1	48.1576	1.10475	0.312818	4.89e-05	0.000727669	chr9
982	SPAG6	602.121	-1.14346	0.34469	4.93e-05	0.000731943	chr10
983	ALOX5	85.1151	-1.591	0.525729	4.95e-05	0.00073344	chr10
984	LOC101929697	33.6292	1.71812	0.545449	4.94e-05	0.00073344	chr3
985	TWF1	354.515	0.662042	0.176088	4.95e-05	0.000733805	chr12
986	DGKD	65.9282	1.22348	0.358954	4.97e-05	0.000735584	chr2
987	CFAP58	44.4608	-1.69636	0.55809	5.02e-05	0.000742497	chr10
988	C1orf64	4.93761	6.32908	2.78708	5.03e-05	0.000743391	chr1
989	GK5	134.32	0.869879	0.240945	5.09e-05	0.000751484	chr3
990	LOC644794	63.005	-1.41757	0.437843	5.13e-05	0.000755482	chr7
991	TMC6	71.1646	1.17235	0.343993	5.13e-05	0.000755482	chr17
992	DKK3	14.0006	-2.06597	0.630295	5.19e-05	0.000763923	chr11
993	LAMP3	66.3515	-1.52069	0.484789	5.25e-05	0.00077211	chr3
994	OCA2	15.014	3.06044	1.09485	5.27e-05	0.000773874	chr15
995	TUBB3	51.7712	-1.54108	0.487676	5.28e-05	0.000775102	chr16
996	CNR1	18.2841	2.67168	0.936306	5.32e-05	0.000778802	chr6
997	FBXW9	160.841	-1.08636	0.319339	5.33e-05	0.000780235	chr19
998	CABYR	20.7205	-1.8953	0.602645	5.38e-05	0.000786973	chr18
999	PCP4	8.95469	2.9295	0.896761	5.39e-05	0.000787527	chr21
1000	LOXL1-AS1	25.809	1.64788	0.49938	5.47e-05	0.000798431	chr15
1001	HAL	11.6788	2.54172	0.796116	5.48e-05	0.000798431	chr12
1002	PPP1R14A	4.98796	-4.98145	1.75869	5.51e-05	0.000802973	chr19
1003	NPW	5.45857	4.44301	1.61672	5.56e-05	0.000808944	chr16
1004	CXorf57	11.3756	-2.62679	0.860833	5.58e-05	0.000811786	chrX
1005	TMEM158	19.7015	1.84375	0.5618	5.63e-05	0.00081789	chr3
1006	CNIH2	183.567	-1.32744	0.42233	5.66e-05	0.000820804	chr11
1007	FAM181A-AS1	4.15039	-6.37772	2.87004	5.73e-05	0.000830876	chr14
1008	FAM47E	295.658	-1.0818	0.322433	5.74e-05	0.000831552	chr4
1009	N4BP3	14.8516	2.76061	1.02983	5.76e-05	0.000832798	chr5
1010	VIPR1	183.357	-1.16362	0.350812	5.77e-05	0.000833872	chr3
1011	CCDC39	117.879	-1.1683	0.350686	5.82e-05	0.00084042	chr3
1012	ABHD14B	176.688	0.786259	0.216682	5.83e-05	0.000840498	chr3
1013	TREM1	4.80139	-4.6957	1.68969	5.87e-05	0.000845105	chr6
1014	LOC101929188	110.211	-1.09963	0.324661	5.91e-05	0.000851253	chr6
1015	BCL2L1	1791.97	-0.755399	0.209613	5.92e-05	0.000851355	chr20
1016	POR	1368.53	0.608227	0.162337	5.94e-05	0.000853532	chr7
1017	RHPN1	115.752	-1.03682	0.302098	5.97e-05	0.000856119	chr8
1018	FBXO31	311.344	-0.830413	0.232622	5.98e-05	0.000856119	chr16
1019	PROSER2	268.307	0.719262	0.197802	5.97e-05	0.000856119	chr10
1020	DPCD	326.192	-0.935858	0.269795	6.09e-05	0.000869932	chr10
1021	TTLL5	110.788	-1.08117	0.318493	6.13e-05	0.000874798	chr14
1022	RCBTB1	94.939	1.0892	0.320175	6.13e-05	0.000875119	chr13
1023	CYBA	1326.81	0.624358	0.167608	6.14e-05	0.000875824	chr16
1024	LRP10	2251.26	0.58565	0.154934	6.15e-05	0.000876245	chr14
1025	WDR25	67.9265	0.990476	0.282691	6.17e-05	0.00087827	chr14
1026	CCDC146	1017.23	-1.04954	0.314978	6.25e-05	0.000888238	chr7
1027	GAS8	131.366	-1.04789	0.308508	6.28e-05	0.000891046	chr16
1028	PIH1D2	233.957	-1.11022	0.335695	6.3e-05	0.000892988	chr11
1029	C9orf40	27.0009	1.40083	0.417538	6.3e-05	0.000892988	chr9
1030	ALOX15B	41.4562	1.81891	0.6359	6.32e-05	0.000894057	chr17
1031	BBOF1	495.933	-1.1081	0.338238	6.37e-05	0.000901508	chr14
1032	B4GALT5	1467.46	0.904008	0.259297	6.44e-05	0.000909497	chr20
1033	SLC16A5	72.6871	-1.2006	0.362389	6.46e-05	0.000911694	chr17
1034	SOX15	220.391	0.737779	0.202973	6.52e-05	0.000919988	chr17
1035	ZC2HC1B	13.5694	-2.79589	1.06775	6.57e-05	0.000924913	chr6
1036	CYB5A	3562.54	-0.696459	0.192302	6.57e-05	0.000924913	chr18
1037	BNC1	33.6997	-1.48624	0.46452	6.67e-05	0.000937948	chr15
1038	IDS	525.484	-0.731258	0.202367	6.69e-05	0.000939324	chrX
1039	ANPEP	306.318	2.36511	0.857691	6.71e-05	0.000941108	chr15
1040	EPB41L4A	489.129	-0.628559	0.169254	6.72e-05	0.000941705	chr5
1041	CH17-340M24.3	191.593	-1.14653	0.351954	6.75e-05	0.00094523	chrX
1042	COL21A1	41.5539	-1.42079	0.439697	6.76e-05	0.000945577	chr6
1043	CEP164	45.5903	-1.07515	0.31205	6.78e-05	0.000948143	chr11
1044	DZANK1	108.214	-1.29396	0.408229	6.81e-05	0.000950979	chr20
1045	NAT14	201.776	-0.985704	0.287776	6.89e-05	0.000960876	chr19
1046	CD3D	7.18978	4.29042	1.63285	6.91e-05	0.000963198	chr11
1047	VANGL2	39.4817	1.49513	0.467894	6.95e-05	0.000967603	chr1
1048	TMEM17	52.726	-1.29377	0.396855	6.97e-05	0.000970156	chr2
1049	SLC2A13	23.5026	1.81587	0.593259	7.05e-05	0.000979441	chr12
1050	TBX3	6.5955	-5.67555	1.94363	7.06e-05	0.000980188	chr12
1051	SFTA1P	21.1647	-2.24343	0.837043	7.14e-05	0.000991245	chr10
1052	SFRP2	49.9491	-3.44199	1.70075	7.17e-05	0.000993733	chr4
1053	FAM179B	502.589	-0.901769	0.262399	7.26e-05	0.00100501	chr14
1054	SCNN1A	10457.2	0.773017	0.218026	7.39e-05	0.00102237	chr12
1055	WDR19	114.877	-1.0911	0.328847	7.48e-05	0.00103379	chr4
1056	FHOD3	11.7319	-2.54609	0.883098	7.5e-05	0.00103508	chr18
1057	PIK3IP1	114.569	0.970895	0.282682	7.51e-05	0.00103508	chr22
1058	S100A14	1148.28	1.10236	0.341334	7.5e-05	0.00103508	chr1
1059	TP73	129.104	-1.08121	0.326421	7.63e-05	0.00105017	chr1
1060	GPR137B	226.503	0.659109	0.180314	7.63e-05	0.00105017	chr1
1061	TGM1	79.7908	1.19558	0.366736	7.75e-05	0.0010658	chr14
1062	HAGHL	80.2132	-1.10117	0.330749	7.78e-05	0.0010674	chr16
1063	CCDC140	5.05471	6.23181	2.79113	7.77e-05	0.0010674	chr2
1064	EFCAB10	124.548	-1.13418	0.348077	7.84e-05	0.001074	chr7
1065	ARRB2	1589.74	0.664614	0.183357	7.84e-05	0.001074	chr17
1066	HEXB	197.149	0.749578	0.210384	7.87e-05	0.0010763	chr5
1067	TBC1D8	177.626	-0.865141	0.247879	7.88e-05	0.00107634	chr2
1068	EPHB2	113.106	1.19004	0.369672	7.89e-05	0.00107782	chr1
1069	ALDH1L1-AS2	8.57298	3.77433	1.17791	7.94e-05	0.00108384	chr3
1070	LOC101927416	1391.73	-1.17348	0.377247	7.97e-05	0.00108625	chr3
1071	FAM198B	8.84339	-3.10689	1.16222	7.98e-05	0.00108655	chr4
1072	VRK3	638.61	-0.753987	0.213123	8.05e-05	0.00109574	chr19
1073	RPGRIP1L	69.4723	-1.28411	0.406342	8.15e-05	0.00110723	chr16
1074	TLR4	23.599	1.73922	0.560419	8.16e-05	0.00110807	chr9
1075	MZF1	125.808	-0.944361	0.276588	8.19e-05	0.0011111	chr19
1076	NBPF22P	15.8047	2.52093	0.855705	8.22e-05	0.00111271	chr5
1077	DUSP14	1603.66	-0.851411	0.248125	8.28e-05	0.00111979	chr17
1078	LUCAT1	19.8409	-1.74853	0.564502	8.35e-05	0.00112762	chr5
1079	SPTBN2	25.972	1.3274	0.400941	8.35e-05	0.00112762	chr11
1080	WDR63	238.109	-1.07344	0.330344	8.37e-05	0.00112888	chr1
1081	TUBA1A	1775.73	-1.14111	0.362398	8.42e-05	0.00113411	chr12
1082	SPATA18	594.242	-1.0396	0.31907	8.42e-05	0.00113411	chr4
1083	MUC12	265.483	-1.0674	0.327971	8.47e-05	0.00113916	chr7
1084	CCDC157	99.1252	-1.21566	0.382898	8.56e-05	0.00115126	chr22
1085	MAPRE3	258.502	-1.00466	0.303724	8.6e-05	0.00115521	chr2
1086	PASK	27.3206	-1.42136	0.443541	8.61e-05	0.00115537	chr2
1087	OR7E47P	307.342	-1.29377	0.432263	8.68e-05	0.00116217	chr12
1088	APLP2	6908.95	0.680675	0.190021	8.68e-05	0.00116217	chr11
1089	IRAK4	52.1927	1.03425	0.304763	8.69e-05	0.00116217	chr12
1090	TPD52L1	708.419	1.24044	0.405166	8.72e-05	0.00116538	chr6
1091	CDK20	49.8602	-1.17498	0.357215	8.79e-05	0.0011745	chr9
1092	PART1	66.8649	1.25887	0.396389	8.83e-05	0.00117823	chr5
1093	HSPBP1	2115.08	-0.925906	0.27795	8.89e-05	0.00118417	chr19
1094	KLHDC7A	149.808	0.884443	0.257943	8.89e-05	0.00118417	chr1
1095	DUSP18	74.0877	-1.09114	0.330795	9e-05	0.0011983	chr22
1096	ENKUR	544.526	-1.21333	0.398942	9.06e-05	0.00120454	chr10
1097	FAR2	11.9676	2.65849	0.921772	9.11e-05	0.00121001	chr12
1098	CCDC89	98.4425	-1.12827	0.348951	9.21e-05	0.00122151	chr11
1099	ACYP1	99.7477	-1.09435	0.335474	9.21e-05	0.00122151	chr14
1100	URB1-AS1	64.1762	-0.918297	0.266799	9.25e-05	0.00122584	chr21
1101	TRIM55	34.8078	-1.65252	0.559414	9.31e-05	0.00123108	chr8
1102	PTAFR	863.02	1.06946	0.334905	9.3e-05	0.00123108	chr1
1103	RALGPS2	91.2793	-0.944792	0.278527	9.46e-05	0.00124917	chr1
1104	LOC101928266	15.8762	2.53077	1.0089	9.46e-05	0.00124917	chr17
1105	RAPGEFL1	185.991	0.949465	0.283749	9.48e-05	0.0012498	chr17
1106	METRNL	174.379	0.801309	0.22996	9.55e-05	0.00125857	chr17
1107	BPIFB1	37185	1.03484	0.322815	9.71e-05	0.00127879	chr20
1108	ELOVL1	265.634	0.644971	0.179336	9.91e-05	0.00130347	chr1
1109	SMPD2	184.269	-0.911452	0.270427	9.93e-05	0.00130475	chr6
1110	BACE2	1190.26	0.616686	0.170674	0.00010031	0.0013169	chr21
1111	IL22RA1	26.0763	-1.85233	0.650491	0.000100544	0.00131878	chr1
1112	KANSL1L	29.647	-1.48773	0.48197	0.000102552	0.00134392	chr2
1113	PGM1	439.186	0.649468	0.181421	0.000102773	0.00134561	chr1
1114	MEIS3P1	460.554	0.65972	0.185113	0.000103012	0.00134753	chr17
1115	S1PR5	9.6838	3.14755	1.11777	0.000104821	0.00136998	chr19
1116	ANKRD54	177.94	-0.930867	0.279109	0.000105018	0.00137132	chr22
1117	DISP1	20.6383	1.67631	0.545156	0.000105805	0.00137914	chr1
1118	SERPINB11	4.54154	6.1792	2.84093	0.000105724	0.00137914	chr18
1119	ITGB8	98.6272	-0.946602	0.283081	0.000106655	0.00138898	chr7
1120	CRISPLD1	72.9819	-1.35637	0.45044	0.000106766	0.00138919	chr8
1121	USP10	1573.87	-0.866521	0.258733	0.000107212	0.00139375	chr16
1122	CEACAM7	8.5036	2.68167	0.881875	0.000107774	0.00139982	chr19
1123	SLC22A4	102.96	-1.24483	0.407301	0.000109795	0.00142465	chr5
1124	ANKRD50	149.791	0.762897	0.219239	0.00010988	0.00142465	chr4
1125	DNAI2	109.802	-1.26846	0.419504	0.0001102	0.00142752	chr17
1126	LRRC36	8.18397	-3.32428	1.36347	0.000111013	0.00143552	chr16
1127	IGFBP3	3830.32	0.757143	0.219128	0.000110968	0.00143552	chr7
1128	KIAA0895	98.5449	-1.26148	0.41627	0.000111313	0.00143795	chr7
1129	ID4	155.755	0.828675	0.242374	0.000111397	0.00143795	chr6
1130	CEP41	298.407	-0.832492	0.245469	0.00011186	0.00144264	chr7
1131	GPR37	42.2422	1.27396	0.402684	0.000112393	0.00144825	chr7
1132	CCDC78	96.3393	-1.11778	0.351835	0.000112793	0.00145213	chr16
1133	PRR7	158.881	-1.0072	0.310929	0.000113511	0.00146009	chr5
1134	RUVBL1	402.152	-0.929932	0.282371	0.000113635	0.0014604	chr3
1135	C14orf142	606.907	-0.947629	0.291345	0.000114158	0.00146582	chr14
1136	CCDC191	105.386	-1.20786	0.393706	0.000116031	0.00148793	chr3
1137	WDR54	621.471	-1.06469	0.338056	0.000116082	0.00148793	chr2
1138	APOBEC3H	5.48092	-3.96061	1.63114	0.000116833	0.00149624	chr22
1139	CES4A	124.053	-1.0633	0.332708	0.000117103	0.00149839	chr16
1140	ZADH2	145.506	0.706062	0.201088	0.000117891	0.00150716	chr18
1141	PCYT1B	35.4664	-1.27439	0.402372	0.000119067	0.00152086	chrX
1142	SERPINB10	19.4477	1.92321	0.665523	0.000120429	0.00153691	chr18
1143	DNAL4	493.024	-0.978323	0.30294	0.000120737	0.0015395	chr22
1144	ERO1A	730.938	0.755269	0.221024	0.000121189	0.00154393	chr14
1145	TGM3	18.8964	-2.56654	1.2052	0.00012233	0.00155711	chr20
1146	BICDL1	47.9997	1.10558	0.343353	0.000122668	0.00156004	chr12
1147	HCAR1	4.03895	-6.27598	2.91045	0.000122991	0.0015628	chr12
1148	KLF4	209.983	1.08848	0.351041	0.000123572	0.00156882	chr9
1149	RAB36	257.839	-1.10721	0.360422	0.000124132	0.00157456	chr22
1150	CRIP1	923.218	-0.94713	0.293943	0.000124588	0.00157898	chr14
1151	CNTD2	18.2792	-1.88136	0.656799	0.000125507	0.00158788	chr19
1152	NEIL1	70.3649	-0.985339	0.298649	0.000125448	0.00158788	chr15
1153	WDR78	641.383	-1.19606	0.40716	0.000126278	0.00159625	chr1
1154	C21orf59	944.603	-0.922463	0.287188	0.000126496	0.00159762	chr21
1155	ELOVL7	93.9674	-0.95853	0.292156	0.000127289	0.00160626	chr5
1156	CYP39A1	55.7261	-1.03787	0.317265	0.000128549	0.00162076	chr6
1157	ATP13A2	763.81	0.893764	0.272409	0.00012915	0.00162693	chr1
1158	TM4SF1	221.838	-0.957591	0.295778	0.00012953	0.00163032	chr3
1159	LDLRAD1	1035.58	-1.04053	0.333653	0.000129806	0.00163238	chr1
1160	THEMIS2	7.36159	-4.62213	1.66715	0.000130137	0.00163514	chr1
1161	PRR26	8.5049	-4.3489	1.67613	0.000131169	0.0016467	chr10
1162	CHST11	38.0533	-1.46921	0.499437	0.00013215	0.0016576	chr12
1163	KIF24	121.306	-0.949309	0.291151	0.000133843	0.00167739	chr9
1164	FERMT2	54.1839	0.992988	0.302282	0.000134391	0.00168282	chr14
1165	ITM2C	1395.65	0.707214	0.205817	0.000134776	0.0016862	chr2
1166	HSPH1	1332.12	-0.790897	0.236292	0.000135139	0.00168786	chr13
1167	ITPR3	114.09	0.802648	0.236482	0.000135035	0.00168786	chr6
1168	CDKL2	41.7391	-1.40365	0.472947	0.000136616	0.00170485	chr4
1169	ATAD2B	25.343	1.43782	0.465487	0.000137343	0.00171246	chr2
1170	ALDH3A1	13276	0.609684	0.17329	0.000138429	0.00172453	chr17
1171	LOC100130899	64.3688	1.15227	0.369384	0.000139472	0.00173605	chr22
1172	KCNE1	399.061	-1.10586	0.365087	0.000139638	0.00173664	chr21
1173	WNT10A	155.792	1.10829	0.359367	0.000139804	0.00173723	chr2
1174	FGF14	47.2527	-3.34966	1.79794	0.000140273	0.00174157	chr13
1175	TUBB4B	1933.13	-0.982693	0.313358	0.000140442	0.00174219	chr9
1176	STX11	69.2416	-1.11831	0.356815	0.000140892	0.00174629	chr6
1177	CYP4X1	719.09	-1.22712	0.428128	0.000141901	0.00175731	chr1
1178	NTS	14.8659	2.92718	1.36717	0.000142222	0.0017598	chr12
1179	TSTD1	693.769	-0.660182	0.190567	0.000143841	0.00177833	chr1
1180	PARVA	657.925	0.697528	0.203425	0.000144047	0.00177938	chr11
1181	CCDC34	303.17	-0.761269	0.225097	0.000144174	0.00177944	chr11
1182	ICAM5	39.1468	-1.38227	0.465644	0.000145452	0.0017937	chr19
1183	SUCLG2	359.787	0.597402	0.170594	0.000146273	0.0018023	chr3
1184	FAM92B	480.864	-1.16537	0.399257	0.000146524	0.00180389	chr16
1185	FDPSP2	31.4276	-1.40523	0.467083	0.000146912	0.00180714	chr7
1186	TUB	18.1262	-1.96031	0.728223	0.000147665	0.00181335	chr11
1187	ANK1	40.1942	1.28184	0.418795	0.000147597	0.00181335	chr8
1188	TMEM67	160.212	-1.06353	0.342332	0.000148322	0.0018199	chr8
1189	TEKT1	645.468	-1.15046	0.392971	0.000149692	0.00183517	chr17
1190	CCDC125	149.634	-0.822706	0.246625	0.000150111	0.00183876	chr5
1191	TNFAIP8L1	1037.93	-1.04384	0.342899	0.000151154	0.00184999	chr19
1192	TGFBI	381.874	0.674217	0.195453	0.00015204	0.00185774	chr5
1193	PPFIBP1	61.7823	1.04474	0.326675	0.000153159	0.00186985	chr12
1194	DAPL1	169.979	1.49823	0.584044	0.000155042	0.00189125	chr2
1195	SPATA33	282.806	-1.02359	0.33094	0.0001557	0.0018977	chr16
1196	FAM65B	325.744	-1.18416	0.409043	0.000155966	0.00189936	chr6
1197	PRKAA2	145.71	0.728279	0.213645	0.000156837	0.00190838	chr1
1198	KATNAL1	59.9199	-1.04661	0.329745	0.000159097	0.00193427	chr13
1199	PPP1R42	87.1586	-1.14798	0.378405	0.000160812	0.00195197	chr8
1200	BAIAP2	924.441	-0.75325	0.225373	0.000160819	0.00195197	chr17
1201	TRIM7	40.4095	1.62352	0.599845	0.000161312	0.00195633	chr5
1202	PACRG	426.554	-1.21616	0.429025	0.000161933	0.00196223	chr6
1203	C16orf54	179.652	-1.08734	0.357297	0.000162558	0.00196655	chr16
1204	C2CD2L	76.6036	-0.931066	0.286855	0.00016255	0.00196655	chr11
1205	CCDC151	141.575	-1.24026	0.431767	0.000163637	0.00197145	chr19
1206	RIBC1	250.07	-1.17647	0.403645	0.000163505	0.00197145	chrX
1207	NEK11	162.266	-1.0264	0.330867	0.000163473	0.00197145	chr3
1208	IRF9	1214.82	-0.720469	0.214419	0.000163138	0.00197145	chr14
1209	KIAA1161	221.012	0.918725	0.287088	0.000163553	0.00197145	chr9
1210	AK9	101.198	-0.916491	0.282068	0.000164638	0.00198188	chr6
1211	LRRN1	141.237	0.895719	0.27548	0.000165274	0.00198791	chr3
1212	COL5A2	14.45	-2.01827	0.708787	0.000165902	0.00199382	chr2
1213	ZNF529-AS1	53.9272	-1.02816	0.322406	0.00016673	0.00200212	chr19
1214	GOLGA8B	35.9043	-1.41414	0.475818	0.000167116	0.00200347	chr15
1215	CGNL1	34.9254	1.64685	0.607605	0.000166988	0.00200347	chr15
1216	RRM2B	168.015	-0.78639	0.235257	0.000167646	0.00200818	chr8
1217	AJAP1	13.2178	2.36031	0.889378	0.000168033	0.00201117	chr1
1218	ADGRE2	5.91224	-4.7487	1.71719	0.000170556	0.00203505	chr19
1219	C5AR1	365.909	-1.02129	0.333773	0.000170512	0.00203505	chr19
1220	FAM92A1	138.808	-0.899387	0.27841	0.000170506	0.00203505	chr8
1221	WFDC21P	418.897	1.01112	0.3283	0.000170584	0.00203505	chr17
1222	LOC339803	105.915	-0.812278	0.245623	0.00017088	0.00203693	chr2
1223	CAPSL	1193.36	-1.05855	0.355178	0.000171124	0.00203817	chr5
1224	SLC6A6	115.346	0.951036	0.297765	0.000172268	0.00205013	chr3
1225	MAATS1	140.956	-1.12812	0.378822	0.000176063	0.0020936	chr3
1226	C2CD2	120.442	0.841522	0.256673	0.000177516	0.00210916	chr21
1227	MSRB3	6.81992	-2.68756	0.920174	0.000177699	0.00210962	chr12
1228	STON2	126.805	0.750686	0.22376	0.000178347	0.00211559	chr14
1229	C15orf41	31.5281	1.20307	0.38666	0.000178662	0.00211762	chr15
1230	CELSR1	556.159	-0.649951	0.190421	0.000179415	0.00212482	chr22
1231	TRIM31	158.086	-1.03208	0.332124	0.000179608	0.00212539	chr6
1232	TTC30A	107.199	-0.857308	0.262801	0.000181986	0.00215179	chr2
1233	DNAAF2	136.465	-0.7584	0.227158	0.00018283	0.00216002	chr14
1234	HACD4	316.941	-1.11432	0.380445	0.000183354	0.00216447	chr9
1235	LRRC34	154.983	-1.07831	0.3592	0.000184441	0.00217555	chr3
1236	HERC1	54.1527	1.04498	0.33185	0.000185049	0.00217921	chr15
1237	WDR49	55.6775	-1.33343	0.466895	0.000185199	0.00217921	chr3
1238	C9orf24	10876.1	-1.04305	0.351843	0.000186224	0.00218951	chr9
1239	PLA2G2A	380.967	3.02429	1.7267	0.000186864	0.00219527	chr1
1240	IK	1160.4	-0.816394	0.2533	0.00018751	0.00220109	chr5
1241	LRG1	605.647	0.602942	0.175024	0.000188444	0.00221029	chr19
1242	KCNJ12	7.26443	4.07692	2.00951	0.000188875	0.00221357	chr17
1243	OXTR	66.086	-1.48099	0.560911	0.000189512	0.00221431	chr3
1244	PKIB	63.3562	-1.11442	0.365344	0.000189263	0.00221431	chr6
1245	ERICH2	347.419	-0.991673	0.324946	0.000189543	0.00221431	chr2
1246	PPM1H	113.486	0.780243	0.235102	0.000189107	0.00221431	chr12
1247	FAM161A	131.429	-0.927518	0.29301	0.000191566	0.00223616	chr2
1248	RSPH4A	711.226	-1.05824	0.359384	0.000194324	0.00226654	chr6
1249	SLC2A8	40.0129	1.17129	0.382674	0.000195071	0.00227344	chr9
1250	NXPE3	26.5986	-1.46084	0.502647	0.000196612	0.00228734	chr3
1251	IFT22	3233.45	-0.892594	0.285964	0.000196537	0.00228734	chr7
1252	BCL11B	20.81	1.79558	0.66429	0.000196888	0.00228734	chr14
1253	TMEM63A	54.3753	0.976054	0.30702	0.00019716	0.00228868	chr1
1254	MAGI3	72.3648	0.890453	0.275798	0.000200778	0.00232883	chr1
1255	MT-ATP8	15428.7	-0.658721	0.196053	0.000202077	0.00234019	chrM
1256	MTSS1L	504.315	-0.601294	0.17704	0.000201948	0.00234019	chr16
1257	WRAP53	109.647	-1.10539	0.371196	0.000202326	0.00234123	chr17
1258	HM13	637.944	0.598626	0.174338	0.000202711	0.00234383	chr20
1259	GALNT7	167.381	1.0265	0.337881	0.000203408	0.00235003	chr4
1260	TP53AIP1	168.552	-1.02747	0.339964	0.000204403	0.00235966	chr11
1261	NKX2-1-AS1	4.45555	-4.20486	1.71168	0.00020518	0.00236505	chr14
1262	IGF1	5.42347	3.95173	1.54753	0.000205192	0.00236505	chr12
1263	SIN3A	322.41	0.649715	0.193193	0.000206385	0.00237691	chr15
1264	PDCD4	608.673	0.746738	0.228037	0.000207705	0.00239024	chr10
1265	CC2D2A	663.599	-0.980496	0.324874	0.000209585	0.00240997	chr4
1266	FURIN	213.776	1.16995	0.410561	0.000210044	0.00241336	chr15
1267	C11orf45	15.5188	1.86437	0.66669	0.00021058	0.00241763	chr11
1268	EFHD2	464.091	0.654944	0.194332	0.000211221	0.00242119	chr1
1269	SRC	145.1	0.810568	0.249249	0.000211158	0.00242119	chr20
1270	KLHL21	218.801	-0.747863	0.226761	0.000212324	0.00243193	chr1
1271	SURF2	161.728	-0.725737	0.218723	0.000212573	0.00243287	chr9
1272	LINC00284	514.869	0.751085	0.229016	0.000214132	0.00244881	chr13
1273	SPRR1B	49.2584	1.39049	0.498254	0.000215387	0.00246123	chr1
1274	C3	2339	0.996632	0.334537	0.000215728	0.0024632	chr19
1275	ANKRD13D	84.7269	-0.790758	0.241362	0.000217307	0.00247929	chr11
1276	C2CD3	79.3435	-0.821417	0.252886	0.00021855	0.00249154	chr11
1277	CALM2	5340.77	-0.661011	0.197298	0.000220034	0.00250455	chr2
1278	C4orf22	64.8181	-1.24622	0.435166	0.000221836	0.00252114	chr4
1279	C5orf49	1238.05	-1.01668	0.344438	0.000221729	0.00252114	chr5
1280	TSPOAP1	72.6692	-1.2273	0.428514	0.000222482	0.00252652	chr17
1281	LOC102724094	195.824	-0.991685	0.327554	0.000223031	0.00253079	chr7
1282	SCARA3	2771.7	0.713504	0.216065	0.000224179	0.00254185	chr8
1283	C10orf111	9.49652	-2.53817	0.932123	0.000227609	0.00257508	chr10
1284	SAPCD1-AS1	106.959	-1.25766	0.456795	0.000230376	0.00260405	chr6
1285	DRAM1	140.001	0.922501	0.296808	0.000230841	0.00260729	chr12
1286	STAT4	11.6827	-1.85088	0.657085	0.00023156	0.0026134	chr2
1287	PAG1	24.1878	1.73617	0.641185	0.000232812	0.0026255	chr8
1288	PPARG	21.2742	1.44365	0.494823	0.000236352	0.00266338	chr3
1289	NSF	184.305	0.706359	0.213789	0.000236619	0.00266433	chr17
1290	RDX	502.977	0.609592	0.180357	0.000237116	0.00266788	chr11
1291	IFT81	123.879	-0.955765	0.311198	0.000238107	0.00267696	chr12
1292	SMPDL3A	57.894	1.07083	0.353054	0.000239463	0.00269014	chr6
1293	ZNF232	148.817	-1.00367	0.334652	0.000241353	0.00270929	chr17
1294	ZDHHC20	214.282	0.609357	0.180291	0.000242994	0.00272563	chr13
1295	RCAN3AS	26.3444	-1.57811	0.588638	0.000245271	0.00274906	chr1
1296	MANSC1	115.639	-0.904487	0.291411	0.000247933	0.00277677	chr12
1297	MTMR11	30.8062	-1.35791	0.479096	0.000249048	0.002785	chr1
1298	MGAT3	23.7321	1.72508	0.661788	0.000249002	0.002785	chr22
1299	C10orf107	477.86	-1.15796	0.422667	0.000249354	0.00278629	chr10
1300	IGSF5	5.92016	3.76279	1.59983	0.00024976	0.0027887	chr21
1301	TSPAN11	13.3139	-2.58081	1.49837	0.00025197	0.00281123	chr12
1302	FBN2	10.494	-2.33226	0.942543	0.000252775	0.00281592	chr5
1303	C1orf141	51.965	-1.27747	0.453326	0.00025435	0.00282634	chr1
1304	PLA2G6	53.6445	-1.01393	0.331431	0.000254333	0.00282634	chr22
1305	ADAM10	237.142	0.685771	0.20833	0.000254483	0.00282634	chr15
1306	HSD17B2	23.289	1.75795	0.677136	0.000254305	0.00282634	chr16
1307	LOC146880	35.1128	-1.21453	0.412089	0.0002565	0.00284658	chr17
1308	TAGLN3	52.3412	-1.69051	0.772325	0.000257193	0.00285212	chr3
1309	MT1E	1516.33	-0.683237	0.208373	0.000257436	0.00285265	chr16
1310	LSP1	23.4955	1.85466	0.711604	0.000257845	0.00285502	chr11
1311	TCTEX1D1	104.997	-1.29986	0.489618	0.000258653	0.0028618	chr1
1312	LIX1L	61.4909	0.945695	0.303479	0.000259356	0.00286741	chr1
1313	RPGR	190.577	-1.09389	0.383986	0.000259819	0.00287037	chrX
1314	TPPP3	13380.2	-0.950666	0.321083	0.000260196	0.00287236	chr16
1315	LZTFL1	310.573	-0.891229	0.288071	0.000261035	0.00287945	chr3
1316	IL5RA	101.742	-1.03228	0.344825	0.000261601	0.002882	chr3
1317	IPO4	137.717	-0.819537	0.258867	0.00026166	0.002882	chr14
1318	STK36	179.383	-0.956903	0.317533	0.000261969	0.00288324	chr2
1319	EFCAB14	666.638	0.62296	0.186868	0.000262452	0.00288638	chr1
1320	PABPC1L	36.6698	-1.26753	0.438695	0.000263152	0.00289191	chr20
1321	TMEM181	131.278	0.750255	0.231657	0.000264713	0.00290688	chr6
1322	PCOLCE	44.6302	-1.121	0.377788	0.000265703	0.00291338	chr7
1323	SYNGR2	836.875	0.800459	0.254152	0.000265555	0.00291338	chr17
1324	NRBP2	75.7666	-0.789524	0.245585	0.000271249	0.00296974	chr8
1325	CRYAB	48.8617	-1.24125	0.434722	0.000271949	0.00297518	chr11
1326	PDXDC1	491.032	0.604779	0.180808	0.000273483	0.00298972	chr16
1327	C17orf50	21.1847	-1.32477	0.450522	0.000275358	0.00300798	chr17
1328	PAPSS2	26.3584	1.49647	0.542677	0.00027813	0.00303599	chr10
1329	SPPL2B	109.963	-0.773054	0.24154	0.000279164	0.00304501	chr19
1330	XPNPEP3	149.385	-0.788235	0.248335	0.000280479	0.00305679	chr22
1331	CASC1	153.99	-1.09974	0.388498	0.000282154	0.00306848	chr12
1332	PRKCA	27.9587	1.19535	0.401258	0.000281972	0.00306848	chr17
1333	DDO	5.36449	-3.18685	1.18999	0.000283183	0.0030751	chr6
1334	KIF6	17.6507	-1.78175	0.699507	0.000283085	0.0030751	chr6
1335	FAM26F	18.5722	1.9335	0.796143	0.000285156	0.00309423	chr6
1336	UBALD2	902.091	-0.605731	0.183279	0.000286183	0.00310148	chr17
1337	HEY1	37.2215	1.03	0.336343	0.000286248	0.00310148	chr8
1338	GATA6	68.3122	0.913547	0.294634	0.000286527	0.0031022	chr18
1339	IER3	1001.43	0.827375	0.267244	0.00028698	0.00310481	chr6
1340	ALS2CR12	41.1485	-1.49835	0.597203	0.000287616	0.00310929	chr2
1341	TEKT4	122.499	-1.1254	0.400962	0.000287819	0.00310929	chr2
1342	ZNF664	2547.49	-0.601189	0.181332	0.000289117	0.00312102	chr12
1343	CRYL1	497.085	0.764882	0.241944	0.00028973	0.00312533	chr13
1344	GNAL	78.1578	0.808099	0.254301	0.000292199	0.00314732	chr18
1345	TTLL10	166.304	-1.13767	0.413004	0.00029408	0.00316526	chr1
1346	CEP128	30.4168	-1.36647	0.494793	0.000294552	0.0031663	chr14
1347	TNFRSF18	6.67225	2.97438	1.09625	0.00029461	0.0031663	chr1
1348	SRD5A2	65.6037	-1.22261	0.442435	0.000297391	0.00319385	chr2
1349	FRAT2	701.895	0.628914	0.191431	0.00029806	0.00319868	chr10
1350	ODF2	342.682	-0.833155	0.270667	0.000298939	0.00320577	chr9
1351	ELK3	244.884	-0.872396	0.286324	0.000299182	0.00320602	chr12
1352	MEX3A	40.1114	-1.42103	0.535795	0.000299659	0.00320682	chr1
1353	SMARCA1	153.194	0.826221	0.263953	0.000299695	0.00320682	chrX
1354	NT5DC2	204.73	0.873451	0.286016	0.000303454	0.00324467	chr3
1355	SPAG17	181.163	-1.08509	0.386203	0.000307861	0.0032894	chr1
1356	KIF26B	5.01068	-3.49575	1.4052	0.000313212	0.00334413	chr1
1357	SEMA3F	76.8508	0.777574	0.244347	0.000315364	0.00336464	chr3
1358	SLC4A11	76.4048	-0.80342	0.254896	0.000317125	0.00338097	chr20
1359	HSPB8	11.5815	2.3425	0.940331	0.000318165	0.0033896	chr12
1360	LOC730202	60.5581	-1.16838	0.415531	0.00031973	0.00340103	chr14
1361	EHF	1314.96	-0.747885	0.238775	0.000319936	0.00340103	chr11
1362	CTSF	190.225	0.926199	0.310313	0.000319907	0.00340103	chr11
1363	CNOT10	705.328	-0.605655	0.181932	0.00032078	0.00340753	chr3
1364	PARD6G-AS1	7.43094	-2.84442	1.03507	0.000324218	0.00344155	chr18
1365	DRC1	254.119	-1.04166	0.367877	0.000329094	0.00349079	chr2
1366	C11orf63	65.1767	-1.08078	0.375352	0.000329546	0.00349305	chr11
1367	TBC1D30	43.6868	1.12791	0.38815	0.00032997	0.00349501	chr12
1368	PLK2	523.219	-0.651351	0.201768	0.000332731	0.00351916	chr5
1369	C1orf87	61.2271	-1.32004	0.505462	0.000336198	0.00355326	chr1
1370	IQCE	214.213	-0.752896	0.238823	0.000337691	0.00356647	chr7
1371	SSUH2	28.3312	-1.75616	0.734958	0.000339212	0.00357737	chr3
1372	WDR93	53.0721	-1.20959	0.439907	0.000341992	0.00360299	chr15
1373	FAM173A	183.605	0.965775	0.331397	0.000342134	0.00360299	chr16
1374	LOXL4	323.516	0.752703	0.24049	0.000342384	0.00360304	chr10
1375	EFCAB2	425.062	-1.00095	0.354672	0.000343185	0.00360886	chr1
1376	ETNK2	172.982	0.673065	0.208999	0.000343922	0.00361402	chr1
1377	SEMA4A	123.767	0.767257	0.243618	0.000344503	0.00361753	chr1
1378	SLC8B1	97.4553	0.850215	0.276987	0.000347456	0.00364437	chr12
1379	S100A7	17.735	2.28365	1.40257	0.000347614	0.00364437	chr1
1380	LOC101928710	4.05497	3.9641	1.79631	0.000347806	0.00364437	chr17
1381	RHOU	152.804	-0.924528	0.313177	0.000350121	0.003666	chr1
1382	CXXC5	1864.77	0.663363	0.207079	0.000354606	0.00371031	chr5
1383	LINC01590	11.743	-2.38303	1.22404	0.000360184	0.00375902	chr6
1384	ELMOD1	10.1836	-2.12898	0.863006	0.000360042	0.00375902	chr11
1385	PPOX	122.995	-1.06631	0.381949	0.000359582	0.00375902	chr1
1386	B3GNT5	357.8	-0.862076	0.288603	0.000360289	0.00375902	chr3
1387	SGSM1	10.0431	1.95953	0.727285	0.000360812	0.0037618	chr22
1388	DAW1	112.324	-1.08709	0.390967	0.000361802	0.00376944	chr2
1389	LINC01571	118.368	-1.19459	0.455729	0.000363432	0.00378372	chr16
1390	IQCH	41.2724	-1.4692	0.593907	0.000366386	0.00381177	chr15
1391	DNAH7	58.9098	-1.04502	0.360579	0.000367147	0.00381697	chr2
1392	TFCP2L1	522.555	1.13426	0.423892	0.000368192	0.00382512	chr2
1393	ERICH6-AS1	68.5137	-1.31765	0.518071	0.000369133	0.00383174	chr3
1394	PIK3R3	283.133	0.709176	0.225222	0.000369352	0.00383174	chr1
1395	IDNK	76.3631	-1.02397	0.353584	0.000370524	0.00384117	chr9
1396	LEF1	33.0767	-1.13106	0.391267	0.000371947	0.00385319	chr4
1397	C20orf85	6982.99	-1.00444	0.365116	0.000374652	0.00387847	chr20
1398	MBNL3	89.1441	0.798686	0.257943	0.000382918	0.00396124	chrX
1399	TMEM138	910.259	-0.655409	0.207291	0.000385662	0.00398681	chr11
1400	METTL7B	5.92951	-3.31337	2.24303	0.000387884	0.00400673	chr12
1401	DOK1	20.4008	1.4487	0.533122	0.000388137	0.00400673	chr2
1402	TCEA3	111.872	1.32293	0.530964	0.000393171	0.00405298	chr1
1403	SLC25A35	180.021	0.765653	0.246908	0.000395153	0.00407055	chr17
1404	HLA-J	115.648	-0.978055	0.340128	0.000398834	0.00409694	chr6
1405	TMEM160	115.149	0.684657	0.215402	0.000398833	0.00409694	chr19
1406	PPP4R1-AS1	15.2679	-2.02074	0.871203	0.000401015	0.00411645	chr18
1407	ERICH3	284.056	-1.09002	0.410301	0.000402035	0.00412403	chr1
1408	ACP2	113.687	0.723785	0.230855	0.000407987	0.00417923	chr11
1409	ICAM4	81.0929	1.21521	0.460715	0.000407798	0.00417923	chr19
1410	C14orf79	38.3423	-1.21537	0.443704	0.000408905	0.0041857	chr14
1411	MYLK	62.8521	-1.31732	0.525786	0.000410596	0.00420007	chr3
1412	DNAH12	340.472	-0.9434	0.332544	0.000411018	0.00420115	chr3
1413	TP63	31.6514	1.31379	0.484571	0.000411275	0.00420115	chr3
1414	KNDC1	82.4685	-0.993222	0.346176	0.000413003	0.00421585	chr10
1415	FOXD1	12.3655	-2.06899	0.867939	0.000413441	0.00421738	chr5
1416	GPM6B	18.8981	-1.71088	0.716203	0.000417104	0.0042428	chrX
1417	ABCC2	21.0427	-1.6785	0.705087	0.000417048	0.0042428	chr10
1418	CENPM	92.3624	-1.09895	0.403609	0.000417382	0.0042428	chr22
1419	IL1RL1	75.6743	-1.31177	0.534527	0.000418055	0.00424669	chr2
1420	LOC101927267	40.9527	-1.17121	0.425826	0.000428183	0.00434656	chr12
1421	IGFBP7	8418.11	-0.87199	0.302693	0.000430793	0.00437002	chr4
1422	LIF	86.5506	-0.982869	0.342211	0.000437359	0.00442743	chr22
1423	KDM1B	107.759	-0.93367	0.323227	0.000437087	0.00442743	chr6
1424	BMP8A	9.16754	2.5437	1.13722	0.000437342	0.00442743	chr1
1425	GALNT10	93.0018	0.927557	0.320169	0.000445613	0.00450476	chr5
1426	GPRC5C	246.823	0.633283	0.19935	0.00044654	0.00451101	chr17
1427	FAM167A	11.4121	-1.84426	0.719712	0.000446987	0.00451241	chr8
1428	MYB	225.461	-0.684721	0.219224	0.000448571	0.00452528	chr6
1429	AK7	398.243	-0.989593	0.36168	0.000448994	0.00452643	chr14
1430	PITPNM1	153.532	-0.745119	0.24202	0.000451734	0.00455092	chr11
1431	CYP2F1	6095.87	1.68177	0.741524	0.000453269	0.00456324	chr19
1432	INTU	21.1878	-1.37816	0.512542	0.000454185	0.00456932	chr4
1433	TTC26	93.6997	-0.947927	0.330033	0.000457534	0.00459877	chr7
1434	DENND1C	38.3367	-1.44389	0.603269	0.000458957	0.00460783	chr19
1435	HSD11B1L	106.909	-0.819823	0.27332	0.000461655	0.00463174	chr19
1436	SLC51A	228.89	0.592205	0.184751	0.000466201	0.00467414	chr3
1437	TBC1D2	287.152	0.631291	0.199386	0.000466641	0.00467535	chr9
1438	IFT74	243.934	-0.809297	0.272939	0.000469687	0.00470265	chr9
1439	DNAJC1	287.65	0.753112	0.251077	0.00047353	0.00473789	chr10
1440	COPZ2	34.3337	1.48745	0.606565	0.000474377	0.00474312	chr17
1441	HCG14	95.5207	-1.03393	0.376185	0.000477778	0.00477387	chr6
1442	MFI2-AS1	42.2822	-1.11821	0.406037	0.000481924	0.00480872	chr3
1443	USP12-AS2	10.9288	-2.4154	1.30881	0.000483055	0.00481673	chr13
1444	CRTAP	1367.67	0.750741	0.250962	0.000490821	0.00488751	chr3
1445	ZNF189	49.8514	0.981733	0.341824	0.000490494	0.00488751	chr9
1446	ARHGAP33	16.3519	-1.78189	0.779704	0.000493821	0.00491404	chr19
1447	APIP	233.831	-0.743057	0.245702	0.000498574	0.0049546	chr11
1448	ITGB3BP	106.339	-0.701054	0.226616	0.00050164	0.00498168	chr1
1449	PCDH19	36.0032	-1.41145	0.585315	0.000504488	0.00500657	chrX
1450	LKAAEAR1	96.6449	-1.25404	0.495763	0.000504931	0.00500757	chr20
1451	C6orf229	10.5162	-2.10135	0.85762	0.000505644	0.00501125	chr6
1452	UFC1	1730.78	-0.769476	0.262446	0.000507855	0.00502976	chr1
1453	C6orf118	102.211	-1.08734	0.411994	0.000508612	0.00503385	chr6
1454	DPEP2	18.7271	-1.94441	1.19763	0.00050918	0.00503607	chr16
1455	SCG5	12.1718	-1.99497	0.969393	0.000509739	0.00503819	chr15
1456	RERG	52.8436	1.16878	0.440974	0.000510977	0.00504702	chr12
1457	TMEM139	137.793	-0.794558	0.266983	0.000513626	0.00506976	chr7
1458	WRB	1057.72	-0.872663	0.30734	0.000517662	0.00509928	chr21
1459	SEPW1	4602.82	-0.669965	0.218688	0.000517608	0.00509928	chr19
1460	SDK1	46.8526	0.915653	0.312797	0.000518496	0.00510406	chr7
1461	PLPPR3	39.4175	-1.16375	0.433216	0.000519067	0.00510625	chr19
1462	PPFIBP2	49.8777	0.891019	0.302547	0.000522457	0.00513615	chr11
1463	PRUNE2	15.2973	-2.12638	1.03203	0.000523746	0.00514536	chr9
1464	LOC100505841	32.2314	-1.18805	0.440939	0.000526565	0.00516959	chr5
1465	TCERG1L-AS1	12.7419	-1.711	0.668535	0.000530564	0.0051963	chr10
1466	DZIP3	560.233	-0.998877	0.3756	0.000530401	0.0051963	chr3
1467	C20orf96	248.297	-0.947891	0.345163	0.000529929	0.0051963	chr20
1468	ITPRIP	108.039	1.02789	0.37821	0.000530705	0.0051963	chr10
1469	USP18	113.558	-1.10846	0.425496	0.000532591	0.00521127	chr22
1470	KCNAB2	41.6818	-1.13814	0.422462	0.000537064	0.00524825	chr1
1471	RIBC2	213.744	-0.928102	0.333728	0.000537087	0.00524825	chr22
1472	SMAD6	12.5495	1.98957	0.878377	0.000543672	0.00530552	chr15
1473	DEF6	36.5316	1.07143	0.383665	0.00054551	0.0053199	chr6
1474	LINC00649	18.9971	-1.68716	0.736173	0.000559104	0.00544248	chr21
1475	SLC6A16	9.58009	-2.11552	0.933484	0.000563095	0.0054768	chr19
1476	SOCS1	24.3416	-1.64621	0.697912	0.000568239	0.00552316	chr16
1477	HLF	4.69229	3.4686	1.45956	0.000570051	0.00553343	chr17
1478	GM2A	131.624	0.697679	0.228478	0.000572111	0.00554974	chr5
1479	LY6G6C	4.2416	-3.83377	1.72451	0.000586157	0.00567212	chr6
1480	GSTA3	56.7002	-1.15635	0.451599	0.000587052	0.00567212	chr6
1481	CAB39L	130.443	0.706974	0.233016	0.00058704	0.00567212	chr13
1482	MT-TW	36.8965	-1.02262	0.362657	0.000593722	0.00573279	chrM
1483	IBTK	141.913	0.778488	0.26444	0.000594825	0.00573965	chr6
1484	SPINT1	1485.67	0.642608	0.208482	0.000595454	0.00574194	chr15
1485	CCDC170	1533.86	-0.964727	0.366134	0.000602451	0.00580558	chr6
1486	POFUT2	94.2041	-0.869974	0.30491	0.000607766	0.00585295	chr21
1487	TMED3	462.951	0.795567	0.275582	0.000609106	0.00586199	chr15
1488	SLC27A5	41.9071	0.942118	0.329715	0.000611102	0.00587349	chr19
1489	ADRA2A	3.83491	3.83433	1.84939	0.000618533	0.00593711	chr10
1490	SERPINB3	89.0309	1.11202	0.432192	0.00062082	0.00595515	chr18
1491	RND2	46.5299	-1.33108	0.559325	0.000623653	0.00597841	chr17
1492	LOC101927989	75.116	-0.889672	0.313597	0.000628482	0.00602076	chr18
1493	C11orf91	25.9937	-1.1017	0.402035	0.00063315	0.00606151	chr11
1494	DNAH3	41.7164	-1.14162	0.434857	0.000633947	0.00606517	chr16
1495	HSPA12A	6.15402	-2.69869	1.25819	0.000634475	0.00606626	chr10
1496	MED8	112.355	0.724736	0.242712	0.000635072	0.00606801	chr1
1497	NLRP2	415.438	-0.86779	0.31225	0.000638172	0.00609364	chr19
1498	TMEM2	163.699	0.708761	0.242571	0.000639328	0.0061007	chr9
1499	IFT88	109.011	-0.919391	0.331801	0.000651838	0.00621262	chr13
1500	MUC5B	65.9819	1.29286	0.542682	0.000651905	0.00621262	chr11
1501	LY96	36.7883	1.44174	0.650918	0.000654829	0.00623238	chr8
1502	SMYD2	499.093	-0.910979	0.338027	0.000656271	0.00624204	chr1
1503	OSR2	32.2649	-1.24006	0.490306	0.000658061	0.006255	chr8
1504	RIIAD1	163.485	-1.06585	0.425299	0.000658672	0.00625674	chr1
1505	NMNAT2	11.6198	-2.02836	0.992488	0.000663362	0.00629059	chr1
1506	PAM	462.175	0.881018	0.320758	0.000663524	0.00629059	chr5
1507	FAM129A	151.056	1.10868	0.449165	0.000674482	0.0063862	chr1
1508	RUNX1	220.566	-0.621358	0.203301	0.000679717	0.00642299	chr21
1509	TTLL12	260.87	0.675812	0.225394	0.000679952	0.00642299	chr22
1510	TMEM56	52.8039	0.839	0.289488	0.000680123	0.00642299	chr1
1511	CEACAM5	332.318	1.7873	1.07635	0.000679334	0.00642299	chr19
1512	SPEF1	175.225	-0.991665	0.381415	0.000681285	0.00642568	chr20
1513	TK1	100.365	-0.821065	0.286671	0.000681233	0.00642568	chr17
1514	KIAA2012	59.2888	-1.14432	0.454406	0.000682783	0.00643565	chr2
1515	LIMD2	24.3107	1.27549	0.497676	0.000686687	0.00646829	chr17
1516	DNAL1	358.908	-0.819301	0.291876	0.000689089	0.00648674	chr14
1517	RNF39	346.489	0.844497	0.304762	0.000689587	0.00648726	chr6
1518	HS6ST2	22.8939	-1.265	0.487299	0.000690758	0.00649411	chrX
1519	SOX2-OT	13.8227	-1.6186	0.680143	0.000699876	0.00657138	chr3
1520	IFT43	415.613	-0.841206	0.304386	0.000704163	0.0066074	chr14
1521	CYSLTR1	5.81091	3.0448	2.36778	0.000705597	0.00661661	chrX
1522	COL23A1	4.31805	4.06476	1.91984	0.000708141	0.00663622	chr5
1523	S100A9	5405.41	0.941879	0.357227	0.000710063	0.00664996	chr1
1524	LRRC27	82.2144	-0.976356	0.361919	0.000711451	0.00665871	chr10
1525	COX6B2	19.1868	-1.48963	0.632141	0.000715677	0.00669399	chr19
1526	PRICKLE2	44.4607	-1.01971	0.378099	0.000721963	0.00674847	chr3
1527	ZNF655	308.422	0.595361	0.194444	0.000725082	0.00677329	chr7
1528	CCDC96	216.526	-0.962776	0.368457	0.000726089	0.00677818	chr4
1529	FAIM	250.985	-0.784787	0.273704	0.000726532	0.00677818	chr3
1530	KCNH3	50.3496	-1.01992	0.381968	0.000735315	0.00685576	chr12
1531	CENPBD1P1	320.049	-0.727533	0.250732	0.00073677	0.00686173	chr19
1532	LOC101929128	18.0353	1.49181	0.604375	0.000738412	0.00686771	chr8
1533	SHISA2	183.955	1.17814	0.501545	0.000741626	0.00689265	chr13
1534	MOB3B	46.0519	1.04473	0.392615	0.000750534	0.00696659	chr9
1535	BBS5	54.7383	-0.95177	0.348674	0.000751513	0.00696923	chr2
1536	PYCR1	82.9472	1.28781	0.588431	0.000751831	0.00696923	chr17
1537	ARL11	15.1787	1.59089	0.669078	0.000752246	0.00696923	chr13
1538	DNAJB13	164.351	-0.984837	0.384812	0.000753663	0.00697794	chr11
1539	AHSA2	34.7733	-1.11995	0.42798	0.000755598	0.00699143	chr2
1540	RHEBL1	47.6818	-1.12292	0.442917	0.000762805	0.00705365	chr12
1541	STC1	18.6269	2.07398	1.09456	0.000764115	0.00706131	chr8
1542	CCDC66	35.4501	-0.939392	0.337876	0.000770082	0.00711196	chr3
1543	FARP1	278.119	-0.598716	0.197788	0.000771825	0.00712357	chr13
1544	RNF152	20.2206	1.7079	0.851172	0.000777391	0.0071644	chr18
1545	CALML5	4.58889	3.28418	1.82523	0.000779234	0.00717385	chr10
1546	TAGLN	52.2467	-1.25105	0.527452	0.000780161	0.00717787	chr11
1547	DNAAF5	141.977	-0.742326	0.256933	0.000781617	0.00718225	chr7
1548	ERN2	456.26	0.615428	0.204543	0.000781505	0.00718225	chr16
1549	PPP1R16A	372.173	-0.741836	0.259746	0.000784833	0.00720727	chr8
1550	TNNI3	14.0785	-1.66421	0.692647	0.000787973	0.00723157	chr19
1551	TMEM64	57.7325	0.795122	0.276198	0.00078923	0.00723857	chr8
1552	SCARNA9	22.4111	-1.59282	0.734755	0.000791516	0.00725498	chr11
1553	SLC4A8	119.18	-0.858953	0.310302	0.000792353	0.00725811	chr12
1554	RGL1	126.558	-0.667188	0.224238	0.000793031	0.00725978	chr1
1555	DYNLT1	4110.01	-0.595538	0.197475	0.000795026	0.00727014	chr6
1556	SNX12	685.458	0.620371	0.207063	0.000795156	0.00727014	chrX
1557	BAIAP2L1	406.003	-0.627722	0.209675	0.000795862	0.00727137	chr7
1558	ERICH5	338.247	0.818014	0.296046	0.000796284	0.00727137	chr8
1559	CD99L2	79.8722	-0.897406	0.328014	0.000798333	0.00727646	chrX
1560	ATXN1	114.389	-0.682462	0.230645	0.000797891	0.00727646	chr6
1561	NDRG3	241.553	0.585864	0.193411	0.000797373	0.00727646	chr20
1562	PADI2	38.9559	-1.23783	0.514248	0.000802806	0.00731268	chr1
1563	FAM206A	168.15	-0.685929	0.233717	0.000804459	0.00732318	chr9
1564	HNF1B	24.9383	-1.41431	0.611307	0.000807694	0.00734805	chr17
1565	ARMC3	282.166	-0.973562	0.384684	0.00081416	0.00740228	chr10
1566	SPATS1	84.8586	-1.10151	0.453363	0.000818652	0.00743851	chr6
1567	IQUB	70.4	-1.06868	0.42657	0.000830984	0.00754587	chr7
1568	VEGFC	30.2418	-1.17356	0.462064	0.00083282	0.00755296	chr4
1569	CBR1	292.279	0.66037	0.224021	0.000833829	0.00755296	chr21
1570	SLC43A3	76.3308	-0.999826	0.384538	0.000834478	0.00755416	chr11
1571	WFDC2	55661.3	0.819533	0.299504	0.000836525	0.00756801	chr20
1572	NAV1	80.9438	0.995455	0.382711	0.000838017	0.00757683	chr1
1573	LCA5L	43.334	-1.12377	0.446351	0.000839646	0.00758679	chr21
1574	DUSP19	31.2461	-1.08951	0.418029	0.000840155	0.00758679	chr2
1575	CAPN6	5.56226	-3.09292	2.18856	0.000844973	0.00762089	chrX
1576	FERMT1	82.7485	0.805409	0.285693	0.000848326	0.00764643	chr20
1577	AGBL2	102.89	-1.06302	0.433027	0.000851254	0.00766	chr11
1578	LMO7-AS1	64.0112	-0.964012	0.365512	0.000852448	0.00766	chr13
1579	MLPH	534.519	0.649967	0.223489	0.000852136	0.00766	chr2
1580	ADIRF	1211.64	1.08263	0.458425	0.000852263	0.00766	chr10
1581	WFDC1	6.23696	2.55082	1.16553	0.000850605	0.00766	chr16
1582	IL1RAP	66.515	0.844965	0.302081	0.000853626	0.00766587	chr3
1583	DCAKD	192.204	-0.695235	0.239942	0.000856545	0.00768737	chr17
1584	ZZZ3	101.887	0.663805	0.223749	0.000862545	0.00773174	chr1
1585	CDCA7L	43.6693	1.10993	0.439323	0.000862212	0.00773174	chr7
1586	MCAT	228.881	-0.75498	0.267708	0.000864404	0.00774366	chr22
1587	MYOT	7.86909	2.37152	1.6059	0.000866193	0.00775494	chr5
1588	TM9SF1	1064.28	-0.596909	0.200656	0.00086934	0.00777361	chr14
1589	ARL13B	54.708	-0.881447	0.320143	0.000870505	0.00777928	chr3
1590	AZIN1-AS1	23.5428	-1.4807	0.676138	0.000874754	0.00781189	chr8
1591	HOPX	109.453	-1.34333	0.707612	0.000875222	0.00781189	chr4
1592	LPCAT2	65.3515	-0.759809	0.264679	0.000879116	0.00784186	chr16
1593	CFAP70	81.5511	-1.11689	0.469857	0.00088165	0.00785968	chr10
1594	ARMC2	63.3625	-1.16045	0.492632	0.000882279	0.0078605	chr6
1595	ORAI2	190.522	-0.754061	0.266996	0.000885042	0.00788032	chr7
1596	KAZN	240.747	-0.763189	0.272075	0.000887123	0.00789404	chr1
1597	C1orf132	15.305	-1.54321	0.644573	0.000892449	0.00793662	chr1
1598	DPP4	19.0382	1.43399	0.596554	0.000898501	0.00798074	chr2
1599	GGACT	16.4898	1.60632	0.754663	0.000899919	0.00798848	chr13
1600	TSPAN7	5.43874	-2.7839	1.23187	0.000901827	0.00799216	chrX
1601	EVA1C	234.315	-0.633731	0.214855	0.000901971	0.00799216	chr21
1602	SEMA5A	68.4421	0.968127	0.369563	0.000900932	0.00799216	chr5
1603	BAIAP3	54.985	-1.07048	0.428973	0.000907754	0.00803853	chr16
1604	OSCP1	379.703	-0.867345	0.32954	0.000916654	0.00811244	chr1
1605	LMNA	627.99	-0.618991	0.210111	0.000919965	0.00813683	chr1
1606	LIPH	45.284	0.907909	0.332998	0.000923945	0.00816217	chr3
1607	CFAP221	207.33	-0.985055	0.398382	0.000929596	0.00820713	chr2
1608	HMOX1	108.352	-0.886633	0.332868	0.000933836	0.0082396	chr22
1609	BEND5	14.1597	-1.58913	0.715213	0.000936288	0.00825626	chr1
1610	CFAP206	160.995	-0.982544	0.394988	0.000937215	0.00825945	chr6
1611	TTLL1	45.1519	-1.04199	0.409291	0.000948246	0.00834662	chr22
1612	GPR135	32.5989	-1.40939	0.675272	0.000960401	0.00843839	chr14
1613	MAGI2	53.2621	-0.87997	0.323085	0.000964507	0.00846938	chr7
1614	PALM	91.6502	1.11613	0.480265	0.000966233	0.00847945	chr19
1615	DZIP1	101.112	-1.08885	0.465948	0.000986602	0.00865301	chr13
1616	SLC22A17	61.0808	-1.37187	0.697809	0.000991006	0.00868644	chr14
1617	DCDC2B	85.3805	-0.979309	0.387876	0.000994498	0.00871183	chr1
1618	CFAP45	347.352	-0.897116	0.351635	0.000998402	0.00873807	chr1
1619	FAIM2	9.57264	2.11719	1.1071	0.000998688	0.00873807	chr12
1620	KIF21B	6.71619	2.59809	1.30966	0.00100807	0.00880967	chr1
1621	USP2-AS1	30.1789	-1.26932	0.558181	0.00101683	0.00888086	chr11
1622	ANKRD65	1304.58	-0.590358	0.200623	0.00101933	0.00889744	chr1
1623	ARL6	94.6633	-0.866708	0.325952	0.00103192	0.00899659	chr3
1624	SFI1	33.8481	-0.994432	0.379413	0.0010331	0.00900148	chr22
1625	THBS1	49.4555	-1.00939	0.394452	0.00103386	0.00900281	chr15
1626	GRAMD1B	12.5787	1.83817	0.913497	0.00103939	0.00904557	chr11
1627	RORB	11.2989	-2.28927	1.38849	0.00104781	0.00911336	chr9
1628	LOC105372653	6.71476	-2.4403	1.15961	0.00105552	0.00916413	chr20
1629	KIZ	123.921	-0.664798	0.232204	0.00105983	0.00919064	chr20
1630	RRAD	1261.58	-0.775741	0.288654	0.00106132	0.00919808	chr16
1631	PLA2G10	435.399	0.671712	0.236564	0.00107121	0.00927833	chr16
1632	CHST12	160.234	0.689087	0.242328	0.0010723	0.00928228	chr7
1633	TULP3	218.176	-0.773499	0.283561	0.00107751	0.00932183	chr12
1634	RBKS	207.485	-0.939538	0.381231	0.00107854	0.00932525	chr2
1635	C2orf81	208.275	-1.02976	0.44503	0.00108475	0.00937345	chr2
1636	GNPTAB	162.005	0.67048	0.235918	0.00108803	0.00939617	chr12
1637	BMP7	61.082	0.98141	0.386436	0.00109358	0.00943853	chr20
1638	LOC101927391	45.1197	-1.11432	0.467021	0.00110083	0.00949558	chr7
1639	LPP	255.53	0.650249	0.227238	0.00110457	0.00952223	chr3
1640	RGS22	75.1021	-1.03663	0.427838	0.00110573	0.00952237	chr8
1641	BBS12	51.6906	-0.955506	0.371143	0.00110589	0.00952237	chr4
1642	APITD1	94.3236	-0.867056	0.329906	0.00111045	0.00955605	chr1
1643	DIRAS3	18.2146	-1.70623	0.931853	0.00111908	0.00961557	chr1
1644	LOC728392	104.073	-1.1882	0.58142	0.00111934	0.00961557	chr17
1645	ULK4	53.5441	-1.00095	0.399857	0.00111934	0.00961557	chr3
1646	BDKRB1	22.3299	1.24883	0.517722	0.00112195	0.00963236	chr14
1647	PFKFB3	183.099	-0.699006	0.249166	0.00112716	0.00967135	chr10
1648	LPCAT4	260.18	0.593738	0.202229	0.00113643	0.00973951	chr15
1649	GATSL3	29.7823	1.05764	0.417373	0.00114208	0.00978221	chr22
1650	CRY1	86.4218	-0.717171	0.255503	0.00114299	0.00978424	chr12
1651	SLC25A37	210.445	0.686306	0.24364	0.0011467	0.00980453	chr8
1652	GPR37L1	27.1438	1.16675	0.483867	0.00116141	0.00992452	chr1
1653	FGFR1	17.0835	-1.7128	0.797934	0.00116942	0.00998528	chr8
1654	DPY30	1307.38	-0.69012	0.248202	0.00116988	0.00998528	chr2

## Sheet: DEG_nasal
	Gene	baseMean	log2FoldChange	lfcSE	pvalue	padj	chromosome
1	VMO1	2839.7	4.13172	0.212216	1.6985e-87	2.48626e-83	chr17
2	ALPL	681.593	5.37222	0.293685	2.71724e-78	1.98875e-74	chr1
3	FAM107A	367.511	5.58862	0.304327	8.90756e-77	4.3463e-73	chr3
4	SIX3	939.084	5.99953	0.342345	1.73742e-75	6.35809e-72	chr2
5	CYP2A13	519.594	5.18415	0.3183	4.46083e-63	1.30595e-59	chr19
6	KRT13	6764.98	2.73598	0.169206	1.52398e-60	3.718e-57	chr17
7	STRA6	282.041	3.25263	0.204103	1.73164e-58	3.62111e-55	chr15
8	GPX2	1859.37	2.09507	0.161358	6.05349e-40	8.05555e-37	chr14
9	CLDN10	423.78	4.01001	0.324495	1.28912e-38	1.57251e-35	chr13
10	A4GALT	1183.65	2.21941	0.178029	3.94618e-37	4.12602e-34	chr22
11	NOX1	208.844	3.81325	0.319746	3.49419e-35	3.40986e-32	chrX
12	ASRGL1	980.022	4.57264	0.441758	8.70335e-31	7.96247e-28	chr11
13	MSMB	8787.88	3.29371	0.304599	2.00647e-30	1.72769e-27	chr10
14	VSIG2	253.853	2.3421	0.214668	4.24645e-29	3.45331e-26	chr11
15	FOXG1	90.6938	6.28412	0.571349	6.68354e-29	5.14914e-26	chr14
16	OTX1	698.522	2.18762	0.203719	1.8859e-28	1.38029e-25	chr2
17	COMP	102.664	7.36183	0.712361	8.78031e-28	6.1203e-25	chr19
18	SIX3-AS1	111.659	5.58124	0.545979	1.73162e-27	1.15216e-24	chr2
19	FABP5	1028.19	3.36422	0.339582	1.95025e-26	1.18949e-23	chr8
20	MSLN	1085.92	3.23411	0.32792	4.64547e-26	2.72002e-23	chr16
21	GABRP	2389.71	2.65388	0.264634	5.43487e-26	3.05983e-23	chr5
22	BPIFA2	1242.13	2.00296	0.196985	9.22976e-26	4.82519e-23	chr20
23	NTN1	254.665	2.22027	0.221555	4.03833e-25	2.03838e-22	chr17
24	S100A4	1641.58	2.52369	0.256066	4.45939e-25	2.17589e-22	chr1
25	LINC01559	342.974	3.82758	0.40433	5.75001e-25	2.71512e-22	chr12
26	TMEM37	546.827	1.58868	0.15891	1.29831e-24	5.93898e-22	chr2
27	GAS1	123.1	3.4	0.351063	3.3092e-24	1.46788e-21	chr9
28	SIX2	296.867	2.48933	0.258908	1.47963e-23	6.37024e-21	chr2
29	TFF3	454.558	2.08464	0.216374	1.84825e-23	7.72989e-21	chr21
30	MMP10	69.8488	5.43479	0.578512	1.05091e-22	4.15763e-20	chr11
31	OLFML2A	179.443	2.1574	0.230051	3.09896e-22	1.19375e-19	chr9
32	RAB37	172.243	2.14211	0.228696	3.6924e-22	1.38588e-19	chr17
33	CARD19	663.046	1.75617	0.187736	4.20065e-22	1.53723e-19	chr9
34	PLXDC1	51.6889	5.85196	0.621174	7.1148e-22	2.47968e-19	chr17
35	LOC101927023	92.3572	3.51654	0.38895	1.1933e-21	3.96988e-19	chr5
36	KCNG1	74.3756	4.28643	0.480647	2.33252e-21	7.58741e-19	chr20
37	GNPNAT1	214.355	2.16581	0.23828	3.63474e-21	1.13203e-18	chr14
38	CPA4	191.671	2.97594	0.338195	5.47136e-21	1.63448e-18	chr7
39	PADI1	134.406	3.28236	0.371251	5.45829e-21	1.63448e-18	chr1
40	SUSD3	139.054	3.97129	0.468106	8.33346e-21	2.43971e-18	chr9
41	PRSS3	55.619	4.2686	0.478652	1.6429e-20	4.62477e-18	chr9
42	SYT7	463.671	2.83606	0.328332	1.85151e-20	5.01895e-18	chr11
43	ADH1C	722.405	1.90532	0.214325	2.14983e-20	5.72166e-18	chr4
44	GALNT14	60.6043	3.56775	0.403065	2.74598e-20	7.1778e-18	chr2
45	SCIN	290.924	2.10163	0.238448	4.04022e-20	1.03756e-17	chr7
46	LYPD2	19956	3.17292	0.380391	4.29311e-20	1.06513e-17	chr8
47	MUC5AC	838.518	6.39557	0.812195	4.28318e-20	1.06513e-17	chr11
48	TMPRSS13	90.0127	2.44019	0.278192	1.07628e-19	2.58271e-17	chr11
49	PRSS23	715.979	1.406	0.159876	1.35732e-19	3.20459e-17	chr11
50	CAPN13	608.391	2.76003	0.331309	2.61263e-19	6.07041e-17	chr2
51	CHL1	124.357	2.37846	0.278401	4.16737e-19	9.53156e-17	chr3
52	KEL	61.1107	5.21751	0.640557	6.97551e-19	1.57089e-16	chr7
53	HCLS1	516.911	1.97644	0.235159	1.11291e-18	2.39569e-16	chr3
54	FEZF1	59.5506	6.50765	0.809078	1.09954e-18	2.39569e-16	chr7
55	HOMER2	197.394	2.14893	0.259673	4.01049e-18	8.3865e-16	chr15
56	TRH	324.581	3.00871	0.371754	9.9973e-18	2.03251e-15	chr3
57	GGT7	194.007	1.84774	0.22471	1.12228e-17	2.22941e-15	chr20
58	IP6K3	70.5067	2.58676	0.315166	1.12704e-17	2.22941e-15	chr6
59	SLC48A1	456.388	1.83734	0.226364	1.79496e-17	3.50328e-15	chr12
60	MAN1C1	2307.73	2.6302	0.337337	1.88216e-17	3.62514e-15	chr1
61	NR2E1	62.5434	7.89031	1.00854	4.80283e-17	9.13036e-15	chr6
62	ATP7B	176.509	1.64756	0.204708	7.06111e-17	1.32513e-14	chr13
63	VGLL1	1374.97	1.15713	0.14325	8.22328e-17	1.50466e-14	chrX
64	SLC26A2	148.928	1.87452	0.235281	8.39854e-17	1.51775e-14	chr5
65	CRYM	400.413	1.98033	0.253055	1.32461e-16	2.28114e-14	chr16
66	TLE1	85.7431	2.26177	0.286522	1.32034e-16	2.28114e-14	chr9
67	CD300LF	61.3235	3.21135	0.412533	1.6109e-16	2.7419e-14	chr17
68	LY6D	247.459	3.61841	0.509312	1.69013e-16	2.84368e-14	chr8
69	FOXA3	39.8379	6.30342	0.790602	2.31653e-16	3.81004e-14	chr19
70	NDRG1	512.05	2.49001	0.326287	2.44455e-16	3.97592e-14	chr8
71	SLC12A2	423.462	1.73432	0.221965	2.52475e-16	4.0171e-14	chr5
72	LRRC17	47.8402	5.12213	0.663917	2.51478e-16	4.0171e-14	chr7
73	CYP26B1	1639.91	3.0354	0.423806	3.18386e-16	5.01132e-14	chr2
74	PDPN	214.994	2.59673	0.345626	4.126e-16	6.42515e-14	chr1
75	PODXL	89.9696	2.30462	0.300154	6.52109e-16	1.0048e-13	chr7
76	STATH	88.6435	2.30278	0.300667	7.1778e-16	1.09446e-13	chr4
77	ENTPD3	119.806	2.23322	0.294403	9.91133e-16	1.48555e-13	chr3
78	CIT	106.199	2.25253	0.296176	9.9456e-16	1.48555e-13	chr12
79	CYP2B6	139.4	2.52713	0.330034	1.05651e-15	1.56214e-13	chr19
80	PSCA	14398	1.56014	0.204182	1.11491e-15	1.63201e-13	chr8
81	BPIFB2	43.9751	3.27713	0.43122	1.14998e-15	1.65033e-13	chr20
82	FGD3	125.581	2.3444	0.313486	1.48214e-15	2.08611e-13	chr9
83	PLEKHH1	56.97	2.81972	0.373099	1.79054e-15	2.49619e-13	chr14
84	GSTA4	564.401	2.01567	0.270703	1.96179e-15	2.70912e-13	chr6
85	CYP2J2	239.465	2.25715	0.305593	2.3049e-15	3.15319e-13	chr1
86	TPRG1	48.111	2.50067	0.329898	2.54634e-15	3.45124e-13	chr3
87	HP1BP3	539.161	1.20419	0.157671	3.03638e-15	4.07767e-13	chr1
88	LYNX1	3974.19	2.34001	0.324141	3.10109e-15	4.12671e-13	chr8
89	HSD17B3	80.8792	2.7792	0.382143	5.21606e-15	6.8172e-13	chr9
90	HMGCS2	38.5222	7.99112	1.34944	5.64226e-15	7.30897e-13	chr1
91	MPV17L	244.025	2.0786	0.285549	6.96281e-15	8.94049e-13	chr16
92	SLC9A3R1	1610.47	1.13013	0.151765	1.18078e-14	1.49003e-12	chr17
93	AKR1B10	65.159	2.13138	0.292024	1.91956e-14	2.38123e-12	chr7
94	RNASET2	601.269	1.8231	0.255729	2.7958e-14	3.38223e-12	chr6
95	SLC16A7	281.738	1.95939	0.274747	2.77747e-14	3.38223e-12	chr12
96	C16orf74	78.9721	2.29254	0.320571	3.16511e-14	3.79762e-12	chr16
97	AOC1	266.257	2.60623	0.381455	4.19164e-14	4.94816e-12	chr7
98	MEIS2	190.009	1.61335	0.225673	5.0583e-14	5.92347e-12	chr15
99	LYZ	214.896	2.14852	0.307109	5.33321e-14	6.19584e-12	chr12
100	SORL1	214.056	2.27306	0.332119	1.06376e-13	1.2165e-11	chr11
101	DAPK2	102.544	2.19257	0.31483	1.12735e-13	1.27924e-11	chr15
102	FOXE1	73.6948	3.82743	0.603157	1.70625e-13	1.90657e-11	chr9
103	CTSB	6317.89	1.21564	0.172551	1.72034e-13	1.90776e-11	chr8
104	B3GALT5-AS1	49.266	3.20628	0.470726	1.85522e-13	2.02662e-11	chr21
105	LOXL1	128.205	1.92835	0.278673	2.01562e-13	2.17877e-11	chr15
106	EPAS1	8809.92	2.05217	0.305929	2.02427e-13	2.17877e-11	chr2
107	GPT2	208.547	1.58422	0.228372	2.05621e-13	2.19699e-11	chr16
108	PAX6	167.661	6.57555	1.08025	2.27816e-13	2.4165e-11	chr11
109	SPRY1	102.762	1.7671	0.25628	3.29049e-13	3.41605e-11	chr4
110	INSIG1	348.081	1.36313	0.197129	3.85496e-13	3.97387e-11	chr7
111	P2RX4	127.202	1.79748	0.265816	6.47234e-13	6.48919e-11	chr12
112	MKL2	567.409	1.092	0.1581	6.65664e-13	6.62856e-11	chr16
113	DMRTA2	347.482	1.53152	0.229031	1.2201e-12	1.19065e-10	chr1
114	SFXN2	102.581	1.68965	0.251026	1.27094e-12	1.23205e-10	chr10
115	GNE	191.885	1.55548	0.232279	1.3739e-12	1.31646e-10	chr9
116	GOLM1	2715.63	1.15561	0.17201	1.83806e-12	1.73584e-10	chr9
117	STS	568.73	1.34198	0.200921	1.89906e-12	1.75939e-10	chrX
118	PLEK2	106.024	2.26673	0.350659	1.88573e-12	1.75939e-10	chr14
119	MUC2	35.7597	3.94158	0.61555	1.88811e-12	1.75939e-10	chr11
120	OTX2	23.409	7.22721	1.36954	2.21584e-12	2.03996e-10	chr14
121	CA12	286.99	2.66527	0.43197	2.29222e-12	2.0971e-10	chr15
122	ELF5	67.9921	2.98052	0.478047	2.40031e-12	2.18234e-10	chr11
123	SERPINF1	5172.54	1.3854	0.210978	2.5739e-12	2.32573e-10	chr17
124	PTGFR	32.1474	3.73004	0.590132	3.16447e-12	2.84181e-10	chr1
125	ALDOB	41.1165	2.8535	0.439718	3.33842e-12	2.96849e-10	chr9
126	FAM83D	87.9852	2.67311	0.426647	3.48434e-12	3.05412e-10	chr20
127	F2R	31.6855	2.82161	0.43262	4.12223e-12	3.57049e-10	chr5
128	ISL1	242.559	1.64475	0.252941	4.61483e-12	3.97364e-10	chr5
129	FZD5	90.995	1.60254	0.244672	4.8322e-12	4.13648e-10	chr2
130	PAX7	17.9909	9.03124	2.80875	5.5146e-12	4.69318e-10	chr1
131	GNAI1	311.549	1.24092	0.190564	7.33549e-12	6.13582e-10	chr7
132	SYT17	77.3258	2.17644	0.343553	8.04752e-12	6.69316e-10	chr16
133	ELN	93.6666	4.18044	0.729902	8.32772e-12	6.88707e-10	chr7
134	SERPINA1	359.689	1.44452	0.225043	9.0653e-12	7.45493e-10	chr14
135	TGFB3	49.0797	2.50929	0.397323	9.17778e-12	7.50527e-10	chr14
136	AKR1A1	2625.41	0.942467	0.144222	1.07811e-11	8.67107e-10	chr1
137	SEL1L3	722.152	0.927921	0.142015	1.17814e-11	9.37264e-10	chr4
138	SCGB2A1	222.607	2.01548	0.327227	1.25445e-11	9.92576e-10	chr11
139	NIPAL2	134.726	1.38616	0.215885	1.27361e-11	1.00231e-09	chr8
140	CDC42EP5	570.659	1.7494	0.281613	1.3466e-11	1.05409e-09	chr19
141	GSTA1	1459.36	1.6641	0.267172	1.39231e-11	1.08408e-09	chr6
142	CP	1573.75	0.981752	0.153014	2.02805e-11	1.57072e-09	chr3
143	LMO4	2631.33	1.24112	0.196126	2.05057e-11	1.5798e-09	chr1
144	RPRM	30.9895	4.37314	0.710985	2.26113e-11	1.7329e-09	chr2
145	LGI1	22.8388	7.21056	1.39298	2.97061e-11	2.26478e-09	chr10
146	ADARB2	78.738	2.1762	0.357102	3.05538e-11	2.31734e-09	chr10
147	GCNT3	1013.23	1.51902	0.246736	3.18943e-11	2.40654e-09	chr15
148	EPB41L1	792.402	1.03798	0.16388	3.2964e-11	2.4745e-09	chr20
149	AQP5	425.564	1.85016	0.308727	4.13043e-11	3.08476e-09	chr12
150	FOXN3	796.429	1.56801	0.257034	4.18323e-11	3.10833e-09	chr14
151	EDARADD	392.683	1.1574	0.18493	4.29578e-11	3.15988e-09	chr1
152	DHX35	122.492	1.60775	0.260544	4.28539e-11	3.15988e-09	chr20
153	SLC13A2	28.7967	3.67866	0.608192	4.61757e-11	3.3796e-09	chr17
154	FBP1	1101.6	1.7971	0.302719	5.60281e-11	4.0601e-09	chr9
155	CPPED1	160.492	1.37839	0.223603	6.02875e-11	4.34724e-09	chr16
156	DLK2	251.484	2.08253	0.356001	6.78388e-11	4.86777e-09	chr6
157	AQP3	5401.72	1.48101	0.245324	7.03299e-11	5.0219e-09	chr9
158	SELL	48.2192	2.78339	0.464936	8.50266e-11	6.04184e-09	chr1
159	SP8	24.5851	5.20185	0.863453	8.66363e-11	6.12648e-09	chr7
160	ADAMTSL5	176.119	1.67591	0.279642	8.95964e-11	6.30535e-09	chr19
161	STARD10	538.474	1.33965	0.221681	1.0003e-10	7.00594e-09	chr11
162	POF1B	88.5887	2.24412	0.385446	1.1699e-10	7.9651e-09	chrX
163	WNT4	297.518	1.51165	0.253863	1.36097e-10	9.13848e-09	chr1
164	DNAJC12	27.2419	3.25371	0.551331	1.39139e-10	9.2578e-09	chr10
165	TFF1	106.121	2.88701	0.536617	1.58214e-10	1.03853e-08	chr21
166	ASPHD2	45.9048	2.23111	0.378882	1.67768e-10	1.09633e-08	chr22
167	PADI3	48.4207	3.31265	0.599474	1.84693e-10	1.20157e-08	chr1
168	TMEM229B	116.2	1.94174	0.335304	2.06727e-10	1.33307e-08	chr14
169	CYP26A1	3585.07	2.00861	0.35994	2.08103e-10	1.33606e-08	chr10
170	AMDHD1	17.8416	4.03726	0.679708	3.37119e-10	2.12705e-08	chr12
171	ANGPTL2	64.233	2.79039	0.518255	5.07297e-10	3.15992e-08	chr9
172	SLC6A20	62.3233	2.11123	0.374455	6.11239e-10	3.79124e-08	chr3
173	C2orf72	25.0296	3.33541	0.592248	6.6337e-10	4.08001e-08	chr2
174	CREB3L1	1423.33	2.04869	0.385285	7.43039e-10	4.51312e-08	chr11
175	NECTIN1	268.891	1.56624	0.277975	7.55632e-10	4.57064e-08	chr11
176	BCL2L15	126.069	2.01506	0.367676	8.35126e-10	4.91467e-08	chr1
177	P2RY2	84.1247	1.66172	0.292942	8.56372e-10	4.99425e-08	chr11
178	NR2F6	466.492	1.08558	0.18819	8.7459e-10	5.06018e-08	chr19
179	PDZD2	51.4651	1.8225	0.323054	1.08235e-09	6.21313e-08	chr5
180	TMEM164	200.447	1.10516	0.19249	1.14391e-09	6.51538e-08	chrX
181	PDE8B	80.9322	2.3919	0.45186	1.18141e-09	6.70291e-08	chr5
182	ADTRP	14.1927	6.43856	1.39513	1.18833e-09	6.71611e-08	chr6
183	LINC00675	95.2269	3.2542	0.680883	1.26838e-09	7.1136e-08	chr17
184	CD55	938.905	1.08146	0.189692	1.33494e-09	7.45832e-08	chr1
185	ZNF703	260.268	1.1251	0.197896	1.40255e-09	7.77674e-08	chr8
186	TUSC1	261.114	1.16764	0.205713	1.41714e-09	7.82797e-08	chr9
187	CDC42BPA	287.51	1.14908	0.202777	1.60132e-09	8.77909e-08	chr1
188	RIMS1	16.8327	4.85244	0.84667	1.59681e-09	8.77909e-08	chr6
189	FAM3B	161.093	1.53822	0.278078	1.6207e-09	8.85218e-08	chr21
190	EGFL6	50.8231	2.3083	0.427222	1.76511e-09	9.60511e-08	chrX
191	GALNT12	354.433	1.08185	0.192398	2.23075e-09	1.20051e-07	chr9
192	LIME1	39.0322	2.78471	0.530678	2.27914e-09	1.22205e-07	chr20
193	ELOVL5	627.873	1.06088	0.188954	2.37634e-09	1.2649e-07	chr6
194	MYEOV	66.6143	2.46944	0.477956	2.58845e-09	1.37282e-07	chr11
195	CIB2	55.7668	2.28677	0.428911	2.66131e-09	1.40636e-07	chr15
196	KRT40	164.867	4.37712	0.961799	2.7233e-09	1.43395e-07	chr17
197	KCNE3	581.29	1.05793	0.189738	2.98823e-09	1.55112e-07	chr11
198	KL	74.067	1.68831	0.311325	3.40251e-09	1.74147e-07	chr13
199	IL2RG	61.7992	2.89891	0.590255	3.71245e-09	1.88691e-07	chrX
200	TSPAN8	24.5655	3.09764	0.58006	4.81532e-09	2.41393e-07	chr12
201	BAMBI	103.725	1.72176	0.326532	5.52178e-09	2.74925e-07	chr10
202	DUOX2	271.258	1.91696	0.38246	6.75192e-09	3.32776e-07	chr15
203	TCN2	135.172	1.76508	0.341251	7.52935e-09	3.68611e-07	chr22
204	ID3	810.701	1.78303	0.355656	8.27968e-09	3.99993e-07	chr1
205	MESP1	81.0123	2.01371	0.395368	8.39928e-09	4.04436e-07	chr15
206	TMEM213	36.029	2.47035	0.484803	8.89701e-09	4.25603e-07	chr7
207	SLC2A4	38.7911	2.21072	0.427018	9.72038e-09	4.5899e-07	chr17
208	MAGEH1	43.7056	2.06965	0.401511	1.04836e-08	4.91855e-07	chrX
209	GLTP	1341.13	1.18224	0.224255	1.08847e-08	5.05809e-07	chr12
210	COX7A1	76.6984	2.35801	0.48933	1.25604e-08	5.78175e-07	chr19
211	HEPACAM2	25.5295	2.9514	0.577205	1.44955e-08	6.65159e-07	chr7
212	FEZF1-AS1	18.1874	5.67113	1.19708	1.48194e-08	6.77893e-07	chr7
213	SPRR3	41.6473	2.39621	0.477196	1.6039e-08	7.31399e-07	chr1
214	CCDC85C	171.665	1.06999	0.202334	1.68242e-08	7.53127e-07	chr14
215	MT1X	2094.13	1.44862	0.288817	1.70235e-08	7.57418e-07	chr16
216	PLBD1	108.377	1.47121	0.285985	1.70035e-08	7.57418e-07	chr12
217	COMT	1338.93	0.731839	0.134809	1.77229e-08	7.8377e-07	chr22
218	LYPD6B	319.584	1.38053	0.271603	2.02871e-08	8.94465e-07	chr2
219	LDLRAP1	443.707	1.27025	0.248176	2.16281e-08	9.50726e-07	chr1
220	FAM222A	97.9418	1.69636	0.34097	2.55941e-08	1.11835e-06	chr12
221	VILL	336.671	0.898015	0.170908	2.74668e-08	1.19305e-06	chr3
222	TMEM246	155.331	1.30016	0.258037	3.36102e-08	1.43436e-06	chr9
223	RNASEL	128.674	1.10757	0.215382	3.4482e-08	1.45881e-06	chr1
224	AMTN	33.7218	2.87171	0.606869	3.47649e-08	1.46654e-06	chr4
225	PYGL	157.774	1.25072	0.246836	3.60943e-08	1.51824e-06	chr14
226	PCDH20	85.4412	2.7134	0.622381	3.65053e-08	1.53113e-06	chr13
227	RAB15	300.638	1.52517	0.313856	4.52629e-08	1.8559e-06	chr14
228	FREM2	41.0255	2.33603	0.494769	4.62866e-08	1.89258e-06	chr13
229	PTPRU	221.303	0.963359	0.187669	4.6772e-08	1.9071e-06	chr1
230	MCC	147.137	1.08756	0.214436	5.1597e-08	2.09799e-06	chr5
231	SMPD1	85.265	1.3335	0.267073	5.5569e-08	2.23046e-06	chr11
232	EPN3	216.635	1.33362	0.272022	5.56167e-08	2.23046e-06	chr17
233	GPNMB	138.901	2.57099	0.627194	5.70367e-08	2.27494e-06	chr7
234	NKX3-1	317.854	1.73647	0.372834	5.91017e-08	2.3509e-06	chr8
235	PAX3	8.69564	7.61209	2.73633	6.22596e-08	2.44988e-06	chr2
236	ID2	386.405	1.10556	0.221865	6.37444e-08	2.50158e-06	chr2
237	PPP1R3C	12.0873	5.24529	1.19102	7.38355e-08	2.85927e-06	chr10
238	SLC16A3	677.948	0.861626	0.170212	7.54111e-08	2.91258e-06	chr17
239	ST6GALNAC1	1191.47	1.07671	0.21763	7.58255e-08	2.91321e-06	chr17
240	BPIFB4	21.1859	3.90941	0.895621	7.85854e-08	3.01134e-06	chr20
241	KAZALD1	20.5717	2.45537	0.512642	9.4007e-08	3.56435e-06	chr10
242	P2RY1	22.6792	2.60135	0.55358	9.63802e-08	3.63612e-06	chr3
243	FUT6	147.762	1.0505	0.212314	1.02286e-07	3.8293e-06	chr19
244	CAMK1D	951.946	0.894206	0.179518	1.05721e-07	3.94716e-06	chr10
245	HPDL	12.9691	4.42628	0.891743	1.07274e-07	3.96535e-06	chr1
246	IDI1	495.207	1.10237	0.226794	1.11978e-07	4.12882e-06	chr10
247	SYNGR1	207.555	1.37991	0.290226	1.13643e-07	4.16919e-06	chr22
248	TMEM92	29.5162	2.1897	0.466474	1.14082e-07	4.17482e-06	chr17
249	SLC39A8	37.3228	2.36789	0.522026	1.14421e-07	4.17679e-06	chr4
250	CHP2	94.934	2.64635	0.647009	1.18589e-07	4.31818e-06	chr16
251	SH3BP1	93.713	1.25443	0.258648	1.22718e-07	4.45744e-06	chr22
252	GJB2	121.472	1.42061	0.299624	1.29906e-07	4.70683e-06	chr13
253	NCMAP	63.7154	1.95929	0.428947	1.33554e-07	4.81517e-06	chr1
254	IL1R1	182.877	1.22466	0.256399	1.45452e-07	5.16779e-06	chr2
255	G6PD	1389.44	0.942182	0.193106	1.49828e-07	5.31036e-06	chrX
256	CXCL1	569.76	1.4445	0.31626	1.67873e-07	5.92126e-06	chr4
257	TMEM184B	416.534	1.00141	0.207134	1.7224e-07	6.0607e-06	chr22
258	PDLIM1	16231.3	0.8468	0.17396	1.80998e-07	6.3384e-06	chr10
259	SERPINB2	330.455	1.23793	0.264328	2.01901e-07	6.93763e-06	chr18
260	SLC15A2	742.797	1.12651	0.240941	2.45194e-07	8.34685e-06	chr3
261	FZD4	52.2951	1.8649	0.416777	2.55954e-07	8.69293e-06	chr11
262	FUT3	461.631	1.2213	0.264126	2.61372e-07	8.8564e-06	chr19
263	HOMER3	136.925	1.19989	0.256332	2.63219e-07	8.89839e-06	chr19
264	ADRA2C	73.2983	2.3378	0.565813	2.72704e-07	9.19781e-06	chr4
265	RAET1G	82.0119	1.28146	0.275196	2.98474e-07	1.00208e-05	chr6
266	HSPB1	23599.5	1.38469	0.310286	3.10114e-07	1.0364e-05	chr7
267	NEU4	11.2255	5.3079	1.27063	3.4897e-07	1.15571e-05	chr2
268	PIGR	9577.51	1.17358	0.259141	3.58248e-07	1.18109e-05	chr1
269	SEMA6D	27.6763	2.6746	0.642921	3.69787e-07	1.21639e-05	chr15
270	MDFIC	162.882	1.02025	0.217683	3.72498e-07	1.21983e-05	chr7
271	PLEKHG1	54.6528	1.43848	0.314945	3.95263e-07	1.28575e-05	chr6
272	SEMA4D	138.434	0.953611	0.202018	3.96465e-07	1.2868e-05	chr9
273	MCF2L	70.6182	1.62018	0.364422	4.07258e-07	1.31613e-05	chr13
274	SULT2B1	39.6807	1.69176	0.374042	4.20383e-07	1.35243e-05	chr19
275	RAC2	218.312	1.15228	0.252106	4.43781e-07	1.42458e-05	chr22
276	ABCC4	79.8224	1.75913	0.40888	4.90592e-07	1.55326e-05	chr13
277	FER1L6	7.19589	7.17958	2.7105	4.89225e-07	1.55326e-05	chr8
278	HK2	108.155	1.60806	0.370917	5.06105e-07	1.58978e-05	chr2
279	EYA2	351.06	0.850056	0.181242	5.19747e-07	1.62914e-05	chr20
280	TIMP2	239.03	0.910167	0.195916	5.79207e-07	1.80009e-05	chr17
281	TMEM204	11.9831	5.1407	1.27225	5.83842e-07	1.81065e-05	chr16
282	TMPRSS4	4438.3	0.868435	0.188721	6.91473e-07	2.11753e-05	chr11
283	FKBP1B	53.8009	1.52907	0.348082	7.15232e-07	2.17663e-05	chr2
284	SLC31A1	317.345	1.04076	0.231117	7.41134e-07	2.24611e-05	chr9
285	FMO3	41.4897	2.77374	0.757995	7.40799e-07	2.24611e-05	chr1
286	TMEM116	170.292	1.27106	0.289631	7.62719e-07	2.29726e-05	chr12
287	CCPG1	402.699	1.09324	0.246655	8.04175e-07	2.39746e-05	chr15
288	SLC44A3	152.862	0.968073	0.212874	8.2098e-07	2.44258e-05	chr1
289	TFPI2	535.004	1.44838	0.344455	8.3515e-07	2.47603e-05	chr7
290	CD79A	7.99926	7.18866	2.73463	8.35604e-07	2.47603e-05	chr19
291	CANT1	335.438	0.901577	0.198071	8.59856e-07	2.52756e-05	chr17
292	TSPAN9	75.7251	1.29073	0.292018	8.73973e-07	2.56377e-05	chr12
293	SORD	889.375	0.684641	0.146761	9.05759e-07	2.64114e-05	chr15
294	TMEM178B	22.0996	2.14503	0.496514	9.67263e-07	2.78716e-05	chr7
295	ECE1	211.845	0.993893	0.221827	1.02343e-06	2.93744e-05	chr1
296	C9orf152	335.354	0.853782	0.188623	1.03309e-06	2.9536e-05	chr9
297	BDKRB2	78.8059	1.32078	0.302684	1.10557e-06	3.1485e-05	chr14
298	CAPN5	213.425	0.930771	0.207544	1.15844e-06	3.27994e-05	chr11
299	ATP6V1B1	799.309	1.64028	0.412405	1.19034e-06	3.35725e-05	chr2
300	TST	422.452	0.890934	0.19875	1.20168e-06	3.38273e-05	chr22
301	MBOAT2	456.386	0.74332	0.16428	1.34382e-06	3.72555e-05	chr2
302	PLOD1	111.252	1.13328	0.259668	1.355e-06	3.74943e-05	chr1
303	IL1RN	551.848	1.38107	0.334438	1.44846e-06	3.9705e-05	chr2
304	CDC42EP3	621.089	0.975989	0.223159	1.49447e-06	4.07375e-05	chr2
305	KIAA0513	374.05	0.944165	0.216285	1.75328e-06	4.71775e-05	chr16
306	GPI	997.767	0.606397	0.132786	1.76615e-06	4.74366e-05	chr19
307	TMPRSS11D	13.2555	3.58369	0.902779	1.82135e-06	4.87402e-05	chr4
308	SLC39A11	126.442	0.963399	0.220477	1.90363e-06	5.05723e-05	chr17
309	DHRS9	4519.8	0.807363	0.182641	1.91297e-06	5.07283e-05	chr2
310	LINC00461	8.33356	5.50607	1.52378	1.93006e-06	5.1089e-05	chr5
311	CPM	114.194	1.38469	0.336218	2.01136e-06	5.31449e-05	chr12
312	DMRT3	20.1845	4.2453	1.40814	2.02207e-06	5.32356e-05	chr9
313	CYP2A6	347.349	1.19435	0.283662	2.0518e-06	5.38247e-05	chr19
314	TOR4A	71.4146	1.48869	0.363164	2.04979e-06	5.38247e-05	chr9
315	ZFYVE9	51.3034	1.27403	0.299265	2.11096e-06	5.50806e-05	chr1
316	MGST2	833.284	0.654494	0.145269	2.15762e-06	5.60982e-05	chr4
317	NOTCH2	168.17	0.994247	0.231638	2.35797e-06	6.08747e-05	chr1
318	PCYOX1	500.094	0.823846	0.188936	2.43041e-06	6.25244e-05	chr2
319	SERPINB13	58.2791	1.9641	0.507809	2.48489e-06	6.37019e-05	chr18
320	PP14571	76.2718	1.47824	0.363152	2.50703e-06	6.41571e-05	chr2
321	LOC101927311	6.03559	6.78992	2.69308	2.71723e-06	6.86958e-05	chr16
322	FA2H	212.426	0.958132	0.224555	2.79373e-06	7.0025e-05	chr16
323	CDKN2B	157.875	0.999229	0.236421	2.8925e-06	7.18852e-05	chr9
324	LINC01551	10.977	3.84868	0.962205	2.90065e-06	7.19655e-05	chr14
325	LIMA1	762.502	1.06577	0.256687	2.95137e-06	7.31001e-05	chr12
326	ACSL5	97.1525	1.32608	0.326955	3.00508e-06	7.43047e-05	chr10
327	TMEM176A	554.048	1.15924	0.285213	3.2547e-06	7.914e-05	chr7
328	PTPRJ	65.6523	1.21624	0.295385	3.53701e-06	8.52961e-05	chr11
329	CPD	921.573	0.841589	0.197814	3.58145e-06	8.62259e-05	chr17
330	DBP	167.33	1.17077	0.287773	3.68227e-06	8.83624e-05	chr19
331	TP53I3	195.306	0.900485	0.212449	3.71015e-06	8.88857e-05	chr2
332	NOL6	171.612	0.876948	0.205811	3.89231e-06	9.29455e-05	chr9
333	MAGED2	537.765	0.888577	0.211219	3.96705e-06	9.44222e-05	chrX
334	FOXN4	206.731	1.04425	0.253816	4.09846e-06	9.69983e-05	chr12
335	FBXO17	47.1082	1.56905	0.395437	4.0972e-06	9.69983e-05	chr19
336	SCARB1	43.9431	1.61492	0.409351	4.11381e-06	9.69983e-05	chr12
337	RFTN1	20.8576	1.98251	0.500454	4.11504e-06	9.69983e-05	chr3
338	EIF2AK3	120.174	0.947741	0.225907	4.1483e-06	9.76251e-05	chr2
339	CTNNBIP1	214.899	0.972413	0.234646	4.44175e-06	0.000103863	chr1
340	AHRR	11.268	3.66555	0.944036	4.46043e-06	0.000104134	chr5
341	MAN2A1	333.546	1.07952	0.266035	4.48831e-06	0.000104618	chr5
342	MRAP2	24.4891	2.48458	0.692843	4.52366e-06	0.00010494	chr6
343	TSPAN15	450.544	0.893976	0.214041	4.5695e-06	0.000105502	chr10
344	TBX6	20.5148	1.92495	0.483786	4.5852e-06	0.000105698	chr16
345	BLVRB	363.547	0.725222	0.169411	4.77997e-06	0.000109498	chr19
346	KCNQ1	77.3088	1.19308	0.294271	4.88216e-06	0.000110971	chr11
347	PLA2G4A	26.2343	1.63386	0.408613	4.87498e-06	0.000110971	chr1
348	HYAL1	187.282	1.86841	0.534645	4.89659e-06	0.000111126	chr3
349	MAOA	523.686	0.835272	0.199408	4.94037e-06	0.000111773	chrX
350	CRLF1	70.1422	1.40187	0.354455	4.98559e-06	0.000112622	chr19
351	ABLIM1	1139.87	0.788817	0.187147	5.09035e-06	0.000114459	chr10
352	SMAGP	779.783	0.819648	0.196253	5.11791e-06	0.000114902	chr12
353	SLC25A23	591.024	0.805641	0.191863	5.16476e-06	0.000115599	chr19
354	RHOH	7.06576	7.05914	2.7918	5.20517e-06	0.000116148	chr4
355	SPDEF	222.817	1.72436	0.483765	5.25607e-06	0.000117106	chr6
356	GALE	391.804	0.809134	0.192489	5.45866e-06	0.000120701	chr1
357	ARL4D	1704.1	1.38994	0.370655	5.52243e-06	0.000121927	chr17
358	NFRKB	90.3211	1.06207	0.260292	5.59559e-06	0.000123003	chr11
359	ARHGAP10	16.3197	2.34642	0.611359	5.8092e-06	0.000127108	chr4
360	F3	2146.14	0.722758	0.171187	5.91921e-06	0.000129129	chr1
361	CCRL2	14.3431	3.23092	0.904083	5.96112e-06	0.00012985	chr3
362	GNG11	15.0422	2.4651	0.640087	6.03657e-06	0.000130909	chr7
363	TMEM176B	1336.5	1.3547	0.363909	6.08524e-06	0.000131574	chr7
364	SLC7A1	387.517	1.00913	0.25066	6.13055e-06	0.000132358	chr13
365	SLC9A1	349.682	1.01163	0.251384	6.19721e-06	0.00013342	chr1
366	CTSL	385.938	0.850372	0.206201	6.4177e-06	0.000137544	chr9
367	SLC9A3R2	484.458	0.771676	0.184764	6.72752e-06	0.000143344	chr16
368	MPST	385.606	1.05531	0.266403	7.06261e-06	0.000149397	chr22
369	HR	34.2733	1.83032	0.489219	7.10093e-06	0.000149923	chr8
370	KCNJ15	59.0802	1.96248	0.551553	7.12773e-06	0.000150123	chr21
371	HEBP2	1080.29	0.669277	0.159381	7.58063e-06	0.000158749	chr6
372	ARFGEF3	578.257	0.728652	0.174942	7.62094e-06	0.000159365	chr6
373	UGT2A1	6.2807	5.15472	1.59643	8.39575e-06	0.000173339	chr4
374	TXNIP	1017.13	0.994274	0.252718	8.45049e-06	0.000174184	chr1
375	MFSD3	127.663	1.05799	0.267987	8.76397e-06	0.000179172	chr8
376	CSTA	449.097	1.19517	0.315469	8.81204e-06	0.000179403	chr3
377	SLURP1	35.9209	2.68888	0.811478	8.95078e-06	0.000181219	chr8
378	FUT2	433.97	1.05046	0.27107	9.63321e-06	0.000193696	chr19
379	IL10RB	417.81	0.748424	0.182833	9.83869e-06	0.000197557	chr21
380	FAM83A	2377.31	1.03021	0.266394	1.02017e-05	0.000203051	chr8
381	LOX	63.743	1.28262	0.333158	1.02233e-05	0.000203051	chr5
382	FAM174B	186.055	0.867512	0.21754	1.02885e-05	0.000204069	chr15
383	NUAK1	53.8511	1.23592	0.319049	1.03227e-05	0.00020447	chr12
384	NCOA4	1169.41	0.719939	0.176288	1.03651e-05	0.000205033	chr10
385	TMEM117	20.0904	1.8537	0.495096	1.12261e-05	0.000219689	chr12
386	PDE9A	86.3746	1.15597	0.300849	1.19545e-05	0.000233009	chr21
387	SNAI2	100.906	1.46624	0.407818	1.19393e-05	0.000233009	chr8
388	SLC35D2	186.635	1.05813	0.276585	1.25614e-05	0.000243542	chr9
389	CHP1	1198.87	0.663875	0.163045	1.29256e-05	0.000248954	chr15
390	GLB1	436.302	0.721883	0.178758	1.32918e-05	0.000255335	chr3
391	CHAD	225.647	1.38699	0.390339	1.34429e-05	0.0002579	chr17
392	AXIN2	86.4311	1.26218	0.33852	1.34946e-05	0.000258551	chr17
393	SYNJ2BP	413.861	0.69349	0.171274	1.40556e-05	0.000267899	chr14
394	PABPC4	562.388	0.611677	0.149407	1.42772e-05	0.000271769	chr1
395	SLCO4C1	25.7122	1.89553	0.533969	1.44862e-05	0.00027503	chr5
396	WNT7B	216.298	0.71472	0.176462	1.49205e-05	0.000282179	chr22
397	PRCP	220.259	0.89757	0.231195	1.57061e-05	0.000295508	chr11
398	FAM213A	411.094	0.808354	0.205149	1.58955e-05	0.000298688	chr10
399	BCAS1	591.93	1.20885	0.335341	1.59652e-05	0.000299231	chr20
400	LOC101927318	62.1003	1.26776	0.342202	1.62537e-05	0.000303085	chr12
401	SULF1	35.766	1.49589	0.406019	1.6324e-05	0.000304008	chr8
402	AGR2	2877.15	1.02705	0.27515	1.66117e-05	0.000308189	chr7
403	CLEC2B	124.621	1.67772	0.477157	1.68161e-05	0.000310801	chr12
404	SYTL4	54.0826	1.14224	0.301451	1.70437e-05	0.000313225	chrX
405	GLUL	9403.06	0.652006	0.16248	1.76845e-05	0.000322776	chr1
406	S100P	3718.91	2.17271	0.697772	1.80118e-05	0.000326711	chr4
407	CHCHD7	260.77	0.67192	0.167304	1.8088e-05	0.000326879	chr8
408	SLC2A10	57.1259	1.47719	0.415095	1.80662e-05	0.000326879	chr20
409	TMEM63C	37.5195	1.64282	0.466059	1.82215e-05	0.000328886	chr14
410	C1QL2	23.5402	2.98372	0.948584	1.86047e-05	0.000334565	chr2
411	KCNK5	230.619	1.2527	0.351699	1.917e-05	0.000343045	chr6
412	CKAP4	543.358	1.08287	0.295742	1.93844e-05	0.000346036	chr12
413	EHD3	21.631	1.70545	0.470986	1.95906e-05	0.00034929	chr2
414	BCAM	134.275	1.04332	0.27882	1.98574e-05	0.000352331	chr19
415	PRDX1	6126.33	0.681232	0.171653	1.99772e-05	0.000354026	chr1
416	ADAM28	164.714	1.32627	0.378494	2.00247e-05	0.00035444	chr8
417	STIM2	270.53	0.800404	0.206498	2.08027e-05	0.000365998	chr4
418	PLA2G4F	20.3322	2.22075	0.654333	2.11008e-05	0.000370633	chr15
419	PLLP	299.143	0.898282	0.236228	2.12194e-05	0.000371988	chr16
420	CXADR	720.529	0.70681	0.179442	2.14184e-05	0.000373686	chr21
421	OSBPL9	302.202	0.720394	0.182797	2.13731e-05	0.000373686	chr1
422	MAPK13	389.311	0.91874	0.243528	2.14151e-05	0.000373686	chr6
423	GALNT2	572.315	0.65997	0.166412	2.19628e-05	0.000381365	chr1
424	MFSD9	77.602	0.937075	0.245793	2.21011e-05	0.000383312	chr2
425	CHD3	602.847	0.725614	0.186003	2.2672e-05	0.000391359	chr17
426	CERK	148.231	1.02019	0.274703	2.28956e-05	0.000394289	chr22
427	SLC27A2	343.153	0.826052	0.216176	2.3228e-05	0.000398606	chr15
428	ATP2B4	304.451	0.744894	0.191581	2.34268e-05	0.000401078	chr1
429	CD36	18.726	2.4584	0.740565	2.35865e-05	0.00040334	chr7
430	NCDN	234.065	0.720151	0.184075	2.36855e-05	0.000404561	chr1
431	FCHSD2	153.262	0.990804	0.266903	2.42099e-05	0.000410167	chr11
432	SNCA	13.0954	2.72008	0.794641	2.42541e-05	0.000410441	chr4
433	ALDH1L1	95.0492	0.901478	0.237404	2.46585e-05	0.000415496	chr3
434	TPD52	378.048	0.982346	0.266893	2.53406e-05	0.000425386	chr8
435	RAP1GAP	14.39	2.59647	0.820702	2.5753e-05	0.000431319	chr1
436	TSPAN13	2035.72	0.931061	0.252075	2.60955e-05	0.000435559	chr7
437	SLC22A5	90.3263	0.972521	0.260224	2.61558e-05	0.000435572	chr5
438	RBP1	797.155	0.930586	0.254674	2.64848e-05	0.000439053	chr3
439	LINC00673	521.46	0.595493	0.149992	2.66262e-05	0.000439435	chr17
440	CNN3	271.663	0.793151	0.207404	2.65929e-05	0.000439435	chr1
441	ESR1	7.28793	4.05627	1.18911	2.66053e-05	0.000439435	chr6
442	CORO2A	737.603	0.62992	0.160386	2.71011e-05	0.000446238	chr9
443	SULF2	40.6765	1.26181	0.347841	2.72422e-05	0.000448058	chr20
444	BMP2	41.7959	1.61155	0.479861	2.74997e-05	0.000451785	chr20
445	NDFIP1	538.978	0.640602	0.163285	2.82173e-05	0.000460987	chr5
446	ST3GAL5	115.313	0.993827	0.26942	2.85829e-05	0.000466439	chr2
447	FAM177B	6.24895	4.62866	1.50968	2.90026e-05	0.000471712	chr1
448	RAP1A	600.554	0.637284	0.162845	3.00895e-05	0.000487763	chr1
449	FAM3D	206.733	1.18324	0.340121	3.06824e-05	0.000496824	chr3
450	FAM171A1	63.9089	1.04665	0.28539	3.09158e-05	0.000499552	chr10
451	LINC01207	54.4005	1.45497	0.426715	3.09191e-05	0.000499552	chr4
452	ARHGAP26	116.167	1.13937	0.320675	3.09917e-05	0.000500172	chr5
453	PCSK6	55.0307	1.1353	0.312976	3.11376e-05	0.000501974	chr15
454	CYP1B1	365.096	1.21523	0.354496	3.16183e-05	0.000508045	chr2
455	C8orf31	13.4147	2.50046	0.765556	3.16023e-05	0.000508045	chr8
456	XPO6	570.811	0.656294	0.171876	3.17648e-05	0.000509838	chr16
457	FGFR3	128.665	1.48721	0.457237	3.22471e-05	0.000516448	chr4
458	BCKDHA	264.116	0.775892	0.205804	3.44155e-05	0.000548773	chr19
459	VWA2	92.5944	0.914785	0.247161	3.49833e-05	0.000555407	chr10
460	ZKSCAN7	29.4293	1.67248	0.500588	3.5825e-05	0.000568155	chr3
461	NEURL3	126.679	1.57802	0.509147	3.61886e-05	0.0005733	chr2
462	UPK1B	402.837	1.00879	0.284618	3.733e-05	0.000588833	chr3
463	KDELR3	106.58	0.925635	0.252532	3.79372e-05	0.000595842	chr22
464	PLA2R1	14.2589	2.38127	0.731951	3.81826e-05	0.000599053	chr2
465	ADRA1D	5.21738	6.23887	2.74346	3.83394e-05	0.000600227	chr20
466	LGALSL	129.494	0.950213	0.262385	4.01858e-05	0.000625122	chr2
467	ZNF652	275.642	0.679268	0.178371	4.02894e-05	0.000626068	chr17
468	IFI27L2	148.415	0.901672	0.247561	4.0699e-05	0.000630822	chr14
469	LINC01133	103.234	1.40215	0.429567	4.09485e-05	0.00063362	chr1
470	MKNK2	1322.17	0.73712	0.197229	4.17959e-05	0.000644009	chr19
471	TSPO	851.406	0.678879	0.179568	4.19304e-05	0.000645402	chr22
472	ACACB	36.0542	1.22776	0.34779	4.29186e-05	0.000657158	chr12
473	CA8	39.1734	1.44364	0.427118	4.29034e-05	0.000657158	chr8
474	NAGLU	186.791	0.716036	0.191242	4.36237e-05	0.000665171	chr17
475	ASCC2	461.471	0.744174	0.200036	4.36154e-05	0.000665171	chr22
476	CXCL6	95.0229	1.42905	0.437041	4.38805e-05	0.00066839	chr4
477	BMP3	143.166	0.955786	0.267214	4.46143e-05	0.000677053	chr4
478	PLAG1	114.588	1.25503	0.376404	4.52537e-05	0.000684533	chr8
479	SCNN1B	198.677	1.39555	0.439842	4.67984e-05	0.000701162	chr16
480	JAG2	209.145	1.0461	0.302154	4.8342e-05	0.000721335	chr14
481	FMO6P	16.5197	2.0389	0.629527	4.83291e-05	0.000721335	chr1
482	PRR5L	153.433	0.86731	0.239832	4.85597e-05	0.000723846	chr11
483	DAPK1	48.1576	1.10475	0.312818	4.89156e-05	0.000727669	chr9
484	LOC101929697	33.6292	1.71812	0.545449	4.94451e-05	0.00073344	chr3
485	TWF1	354.515	0.662042	0.176088	4.95286e-05	0.000733805	chr12
486	DGKD	65.9282	1.22348	0.358954	4.96989e-05	0.000735584	chr2
487	C1orf64	4.93761	6.32908	2.78708	5.0328e-05	0.000743391	chr1
488	GK5	134.32	0.869879	0.240945	5.09272e-05	0.000751484	chr3
489	TMC6	71.1646	1.17235	0.343993	5.12596e-05	0.000755482	chr17
490	OCA2	15.014	3.06044	1.09485	5.27089e-05	0.000773874	chr15
491	CNR1	18.2841	2.67168	0.936306	5.31509e-05	0.000778802	chr6
492	PCP4	8.95469	2.9295	0.896761	5.39078e-05	0.000787527	chr21
493	LOXL1-AS1	25.809	1.64788	0.49938	5.47297e-05	0.000798431	chr15
494	HAL	11.6788	2.54172	0.796116	5.47632e-05	0.000798431	chr12
495	NPW	5.45857	4.44301	1.61672	5.55949e-05	0.000808944	chr16
496	TMEM158	19.7015	1.84375	0.5618	5.63214e-05	0.00081789	chr3
497	N4BP3	14.8516	2.76061	1.02983	5.75756e-05	0.000832798	chr5
498	ABHD14B	176.688	0.786259	0.216682	5.82802e-05	0.000840498	chr3
499	POR	1368.53	0.608227	0.162337	5.94172e-05	0.000853532	chr7
500	PROSER2	268.307	0.719262	0.197802	5.96574e-05	0.000856119	chr10
501	RCBTB1	94.939	1.0892	0.320175	6.13384e-05	0.000875119	chr13
502	CYBA	1326.81	0.624358	0.167608	6.14477e-05	0.000875824	chr16
503	LRP10	2251.26	0.58565	0.154934	6.15371e-05	0.000876245	chr14
504	WDR25	67.9265	0.990476	0.282691	6.17393e-05	0.00087827	chr14
505	C9orf40	27.0009	1.40083	0.417538	6.30041e-05	0.000892988	chr9
506	ALOX15B	41.4562	1.81891	0.6359	6.31544e-05	0.000894057	chr17
507	B4GALT5	1467.46	0.904008	0.259297	6.43693e-05	0.000909497	chr20
508	SOX15	220.391	0.737779	0.202973	6.52376e-05	0.000919988	chr17
509	ANPEP	306.318	2.36511	0.857691	6.70566e-05	0.000941108	chr15
510	CD3D	7.18978	4.29042	1.63285	6.90912e-05	0.000963198	chr11
511	VANGL2	39.4817	1.49513	0.467894	6.94733e-05	0.000967603	chr1
512	SLC2A13	23.5026	1.81587	0.593259	7.04571e-05	0.000979441	chr12
513	SCNN1A	10457.2	0.773017	0.218026	7.38947e-05	0.00102237	chr12
514	PIK3IP1	114.569	0.970895	0.282682	7.50959e-05	0.00103508	chr22
515	S100A14	1148.28	1.10236	0.341334	7.49974e-05	0.00103508	chr1
516	GPR137B	226.503	0.659109	0.180314	7.6334e-05	0.00105017	chr1
517	TGM1	79.7908	1.19558	0.366736	7.75431e-05	0.0010658	chr14
518	CCDC140	5.05471	6.23181	2.79113	7.77436e-05	0.0010674	chr2
519	ARRB2	1589.74	0.664614	0.183357	7.83645e-05	0.001074	chr17
520	HEXB	197.149	0.749578	0.210384	7.86748e-05	0.0010763	chr5
521	EPHB2	113.106	1.19004	0.369672	7.89333e-05	0.00107782	chr1
522	ALDH1L1-AS2	8.57298	3.77433	1.17791	7.94478e-05	0.00108384	chr3
523	TLR4	23.599	1.73922	0.560419	8.16028e-05	0.00110807	chr9
524	NBPF22P	15.8047	2.52093	0.855705	8.21722e-05	0.00111271	chr5
525	SPTBN2	25.972	1.3274	0.400941	8.35044e-05	0.00112762	chr11
526	APLP2	6908.95	0.680675	0.190021	8.679e-05	0.00116217	chr11
527	IRAK4	52.1927	1.03425	0.304763	8.68569e-05	0.00116217	chr12
528	TPD52L1	708.419	1.24044	0.405166	8.71768e-05	0.00116538	chr6
529	PART1	66.8649	1.25887	0.396389	8.82987e-05	0.00117823	chr5
530	KLHDC7A	149.808	0.884443	0.257943	8.88506e-05	0.00118417	chr1
531	FAR2	11.9676	2.65849	0.921772	9.10941e-05	0.00121001	chr12
532	PTAFR	863.02	1.06946	0.334905	9.3043e-05	0.00123108	chr1
533	LOC101928266	15.8762	2.53077	1.0089	9.45847e-05	0.00124917	chr17
534	RAPGEFL1	185.991	0.949465	0.283749	9.47721e-05	0.0012498	chr17
535	METRNL	174.379	0.801309	0.22996	9.55232e-05	0.00125857	chr17
536	BPIFB1	37185	1.03484	0.322815	9.71452e-05	0.00127879	chr20
537	ELOVL1	265.634	0.644971	0.179336	9.91093e-05	0.00130347	chr1
538	BACE2	1190.26	0.616686	0.170674	0.00010031	0.0013169	chr21
539	PGM1	439.186	0.649468	0.181421	0.000102773	0.00134561	chr1
540	MEIS3P1	460.554	0.65972	0.185113	0.000103012	0.00134753	chr17
541	S1PR5	9.6838	3.14755	1.11777	0.000104821	0.00136998	chr19
542	DISP1	20.6383	1.67631	0.545156	0.000105805	0.00137914	chr1
543	SERPINB11	4.54154	6.1792	2.84093	0.000105724	0.00137914	chr18
544	CEACAM7	8.5036	2.68167	0.881875	0.000107774	0.00139982	chr19
545	ANKRD50	149.791	0.762897	0.219239	0.00010988	0.00142465	chr4
546	IGFBP3	3830.32	0.757143	0.219128	0.000110968	0.00143552	chr7
547	ID4	155.755	0.828675	0.242374	0.000111397	0.00143795	chr6
548	GPR37	42.2422	1.27396	0.402684	0.000112393	0.00144825	chr7
549	ZADH2	145.506	0.706062	0.201088	0.000117891	0.00150716	chr18
550	SERPINB10	19.4477	1.92321	0.665523	0.000120429	0.00153691	chr18
551	ERO1A	730.938	0.755269	0.221024	0.000121189	0.00154392	chr14
552	BICDL1	47.9997	1.10558	0.343353	0.000122668	0.00156004	chr12
553	KLF4	209.983	1.08848	0.351041	0.000123572	0.00156882	chr9
554	ATP13A2	763.81	0.893764	0.272409	0.00012915	0.00162693	chr1
555	FERMT2	54.1839	0.992988	0.302282	0.000134391	0.00168282	chr14
556	ITM2C	1395.65	0.707214	0.205817	0.000134776	0.0016862	chr2
557	ITPR3	114.09	0.802648	0.236482	0.000135035	0.00168786	chr6
558	ATAD2B	25.343	1.43782	0.465487	0.000137343	0.00171246	chr2
559	ALDH3A1	13276	0.609684	0.17329	0.000138429	0.00172453	chr17
560	LOC100130899	64.3688	1.15227	0.369384	0.000139472	0.00173605	chr22
561	WNT10A	155.792	1.10829	0.359367	0.000139804	0.00173723	chr2
562	NTS	14.8659	2.92718	1.36717	0.000142222	0.0017598	chr12
563	PARVA	657.925	0.697528	0.203425	0.000144047	0.00177938	chr11
564	SUCLG2	359.787	0.597402	0.170594	0.000146273	0.00180231	chr3
565	ANK1	40.1942	1.28184	0.418795	0.000147597	0.00181335	chr8
566	TGFBI	381.874	0.674217	0.195453	0.00015204	0.00185774	chr5
567	PPFIBP1	61.7823	1.04474	0.326675	0.000153159	0.00186985	chr12
568	DAPL1	169.979	1.49823	0.584044	0.000155042	0.00189125	chr2
569	PRKAA2	145.71	0.728279	0.213645	0.000156837	0.00190838	chr1
570	TRIM7	40.4095	1.62352	0.599845	0.000161312	0.00195633	chr5
571	KIAA1161	221.012	0.918725	0.287088	0.000163553	0.00197145	chr9
572	LRRN1	141.237	0.895719	0.27548	0.000165274	0.00198791	chr3
573	CGNL1	34.9254	1.64685	0.607605	0.000166988	0.00200347	chr15
574	AJAP1	13.2178	2.36031	0.889378	0.000168033	0.00201117	chr1
575	WFDC21P	418.897	1.01112	0.3283	0.000170584	0.00203505	chr17
576	SLC6A6	115.346	0.951036	0.297765	0.000172268	0.00205013	chr3
577	C2CD2	120.442	0.841522	0.256673	0.000177516	0.00210916	chr21
578	STON2	126.805	0.750686	0.22376	0.000178347	0.00211559	chr14
579	C15orf41	31.5281	1.20307	0.38666	0.000178662	0.00211762	chr15
580	HERC1	54.1527	1.04498	0.33185	0.000185049	0.00217921	chr15
581	PLA2G2A	380.967	3.02429	1.7267	0.000186864	0.00219527	chr1
582	LRG1	605.647	0.602942	0.175024	0.000188444	0.00221029	chr19
583	KCNJ12	7.26443	4.07692	2.00951	0.000188875	0.00221357	chr17
584	PPM1H	113.486	0.780243	0.235102	0.000189107	0.00221431	chr12
585	SLC2A8	40.0129	1.17129	0.382674	0.000195071	0.00227344	chr9
586	BCL11B	20.81	1.79558	0.66429	0.000196888	0.00228734	chr14
587	TMEM63A	54.3753	0.976054	0.30702	0.00019716	0.00228868	chr1
588	MAGI3	72.3648	0.890453	0.275798	0.000200778	0.00232883	chr1
589	HM13	637.944	0.598626	0.174338	0.000202711	0.00234383	chr20
590	GALNT7	167.381	1.0265	0.337881	0.000203408	0.00235003	chr4
591	IGF1	5.42347	3.95173	1.54753	0.000205192	0.00236504	chr12
592	SIN3A	322.41	0.649715	0.193193	0.000206385	0.00237691	chr15
593	PDCD4	608.673	0.746738	0.228037	0.000207705	0.00239024	chr10
594	FURIN	213.776	1.16995	0.410561	0.000210044	0.00241336	chr15
595	C11orf45	15.5188	1.86437	0.66669	0.00021058	0.00241763	chr11
596	EFHD2	464.091	0.654944	0.194332	0.000211221	0.00242119	chr1
597	SRC	145.1	0.810568	0.249249	0.000211158	0.00242119	chr20
598	LINC00284	514.869	0.751085	0.229016	0.000214132	0.00244881	chr13
599	SPRR1B	49.2584	1.39049	0.498254	0.000215387	0.00246123	chr1
600	C3	2339	0.996632	0.334537	0.000215728	0.0024632	chr19
601	SCARA3	2771.7	0.713504	0.216065	0.000224179	0.00254185	chr8
602	DRAM1	140.001	0.922501	0.296808	0.000230841	0.00260729	chr12
603	PAG1	24.1878	1.73617	0.641185	0.000232812	0.0026255	chr8
604	PPARG	21.2742	1.44365	0.494823	0.000236352	0.00266338	chr3
605	NSF	184.305	0.706359	0.213789	0.000236619	0.00266433	chr17
606	RDX	502.977	0.609592	0.180357	0.000237116	0.00266788	chr11
607	SMPDL3A	57.894	1.07083	0.353054	0.000239463	0.00269014	chr6
608	ZDHHC20	214.282	0.609357	0.180291	0.000242994	0.00272563	chr13
609	MGAT3	23.7321	1.72508	0.661788	0.000249002	0.002785	chr22
610	IGSF5	5.92016	3.76279	1.59983	0.00024976	0.0027887	chr21
611	ADAM10	237.142	0.685771	0.20833	0.000254483	0.00282634	chr15
612	HSD17B2	23.289	1.75795	0.677136	0.000254305	0.00282634	chr16
613	LSP1	23.4955	1.85466	0.711604	0.000257845	0.00285502	chr11
614	LIX1L	61.4909	0.945695	0.303479	0.000259356	0.00286741	chr1
615	EFCAB14	666.638	0.62296	0.186868	0.000262452	0.00288638	chr1
616	TMEM181	131.278	0.750255	0.231657	0.000264713	0.00290688	chr6
617	SYNGR2	836.875	0.800459	0.254152	0.000265555	0.00291338	chr17
618	PDXDC1	491.032	0.604779	0.180808	0.000273483	0.00298972	chr16
619	PAPSS2	26.3584	1.49647	0.542677	0.00027813	0.00303599	chr10
620	PRKCA	27.9587	1.19535	0.401258	0.000281972	0.00306848	chr17
621	FAM26F	18.5722	1.9335	0.796143	0.000285156	0.00309423	chr6
622	HEY1	37.2215	1.03	0.336343	0.000286248	0.00310148	chr8
623	GATA6	68.3122	0.913547	0.294634	0.000286527	0.0031022	chr18
624	IER3	1001.43	0.827375	0.267244	0.00028698	0.00310481	chr6
625	CRYL1	497.085	0.764882	0.241944	0.00028973	0.00312533	chr13
626	GNAL	78.1578	0.808099	0.254301	0.000292199	0.00314732	chr18
627	TNFRSF18	6.67225	2.97438	1.09625	0.00029461	0.0031663	chr1
628	FRAT2	701.895	0.628914	0.191431	0.00029806	0.00319868	chr10
629	SMARCA1	153.194	0.826221	0.263953	0.000299695	0.00320682	chrX
630	NT5DC2	204.73	0.873451	0.286016	0.000303454	0.00324467	chr3
631	SEMA3F	76.8508	0.777574	0.244347	0.000315364	0.00336465	chr3
632	HSPB8	11.5815	2.3425	0.940331	0.000318165	0.0033896	chr12
633	CTSF	190.225	0.926199	0.310313	0.000319907	0.00340103	chr11
634	TBC1D30	43.6868	1.12791	0.38815	0.00032997	0.00349501	chr12
635	FAM173A	183.605	0.965775	0.331397	0.000342134	0.00360299	chr16
636	LOXL4	323.516	0.752703	0.24049	0.000342384	0.00360304	chr10
637	ETNK2	172.982	0.673065	0.208999	0.000343922	0.00361402	chr1
638	SEMA4A	123.767	0.767257	0.243618	0.000344503	0.00361753	chr1
639	SLC8B1	97.4553	0.850215	0.276987	0.000347456	0.00364437	chr12
640	S100A7	17.735	2.28365	1.40257	0.000347614	0.00364437	chr1
641	LOC101928710	4.05497	3.9641	1.79631	0.000347806	0.00364437	chr17
642	CXXC5	1864.77	0.663363	0.207079	0.000354606	0.00371031	chr5
643	SGSM1	10.0431	1.95953	0.727285	0.000360812	0.0037618	chr22
644	TFCP2L1	522.555	1.13426	0.423892	0.000368192	0.00382512	chr2
645	PIK3R3	283.133	0.709176	0.225222	0.000369352	0.00383174	chr1
646	MBNL3	89.1441	0.798686	0.257943	0.000382918	0.00396124	chrX
647	DOK1	20.4008	1.4487	0.533122	0.000388137	0.00400674	chr2
648	TCEA3	111.872	1.32293	0.530964	0.000393171	0.00405298	chr1
649	SLC25A35	180.021	0.765653	0.246908	0.000395153	0.00407054	chr17
650	TMEM160	115.149	0.684657	0.215402	0.000398833	0.00409694	chr19
651	ACP2	113.687	0.723785	0.230855	0.000407987	0.00417923	chr11
652	ICAM4	81.0929	1.21521	0.460715	0.000407798	0.00417923	chr19
653	TP63	31.6514	1.31379	0.484571	0.000411275	0.00420115	chr3
654	BMP8A	9.16754	2.5437	1.13722	0.000437342	0.00442743	chr1
655	GALNT10	93.0018	0.927557	0.320169	0.000445613	0.00450475	chr5
656	GPRC5C	246.823	0.633283	0.19935	0.00044654	0.00451101	chr17
657	CYP2F1	6095.87	1.68177	0.741524	0.000453269	0.00456324	chr19
658	SLC51A	228.89	0.592205	0.184751	0.000466201	0.00467414	chr3
659	TBC1D2	287.152	0.631291	0.199386	0.000466641	0.00467536	chr9
660	DNAJC1	287.65	0.753112	0.251077	0.00047353	0.00473789	chr10
661	COPZ2	34.3337	1.48745	0.606565	0.000474377	0.00474312	chr17
662	CRTAP	1367.67	0.750741	0.250962	0.000490821	0.00488751	chr3
663	ZNF189	49.8514	0.981733	0.341824	0.000490494	0.00488751	chr9
664	RERG	52.8436	1.16878	0.440974	0.000510977	0.00504702	chr12
665	SDK1	46.8526	0.915653	0.312797	0.000518496	0.00510406	chr7
666	PPFIBP2	49.8777	0.891019	0.302547	0.000522457	0.00513615	chr11
667	ITPRIP	108.039	1.02789	0.37821	0.000530705	0.0051963	chr10
668	SMAD6	12.5495	1.98957	0.878377	0.000543672	0.00530551	chr15
669	DEF6	36.5316	1.07143	0.383665	0.00054551	0.0053199	chr6
670	HLF	4.69229	3.4686	1.45956	0.000570051	0.00553343	chr17
671	GM2A	131.624	0.697679	0.228478	0.000572111	0.00554974	chr5
672	CAB39L	130.443	0.706974	0.233016	0.00058704	0.00567212	chr13
673	IBTK	141.913	0.778488	0.26444	0.000594825	0.00573965	chr6
674	SPINT1	1485.67	0.642608	0.208482	0.000595454	0.00574194	chr15
675	TMED3	462.951	0.795567	0.275582	0.000609106	0.00586199	chr15
676	SLC27A5	41.9071	0.942118	0.329715	0.000611102	0.00587349	chr19
677	ADRA2A	3.83491	3.83433	1.84939	0.000618533	0.00593711	chr10
678	SERPINB3	89.0309	1.11202	0.432192	0.00062082	0.00595515	chr18
679	MED8	112.355	0.724736	0.242712	0.000635072	0.00606801	chr1
680	TMEM2	163.699	0.708761	0.242571	0.000639328	0.0061007	chr9
681	MUC5B	65.9819	1.29286	0.542682	0.000651905	0.00621262	chr11
682	LY96	36.7883	1.44174	0.650918	0.000654829	0.00623238	chr8
683	PAM	462.175	0.881018	0.320758	0.000663524	0.00629059	chr5
684	FAM129A	151.056	1.10868	0.449165	0.000674482	0.00638621	chr1
685	TTLL12	260.87	0.675812	0.225394	0.000679952	0.00642299	chr22
686	TMEM56	52.8039	0.839	0.289488	0.000680123	0.00642299	chr1
687	CEACAM5	332.318	1.7873	1.07635	0.000679334	0.00642299	chr19
688	LIMD2	24.3107	1.27549	0.497676	0.000686687	0.00646829	chr17
689	RNF39	346.489	0.844497	0.304762	0.000689587	0.00648726	chr6
690	CYSLTR1	5.81091	3.0448	2.36778	0.000705597	0.00661661	chrX
691	COL23A1	4.31805	4.06476	1.91984	0.000708141	0.00663622	chr5
692	S100A9	5405.41	0.941879	0.357227	0.000710063	0.00664996	chr1
693	ZNF655	308.422	0.595361	0.194444	0.000725082	0.00677329	chr7
694	LOC101929128	18.0353	1.49181	0.604375	0.000738412	0.00686771	chr8
695	SHISA2	183.955	1.17814	0.501545	0.000741626	0.00689265	chr13
696	MOB3B	46.0519	1.04473	0.392615	0.000750534	0.00696659	chr9
697	PYCR1	82.9472	1.28781	0.588431	0.000751831	0.00696923	chr17
698	ARL11	15.1787	1.59089	0.669078	0.000752246	0.00696923	chr13
699	STC1	18.6269	2.07398	1.09456	0.000764115	0.00706131	chr8
700	RNF152	20.2206	1.7079	0.851172	0.000777391	0.0071644	chr18
701	CALML5	4.58889	3.28418	1.82523	0.000779234	0.00717386	chr10
702	ERN2	456.26	0.615428	0.204543	0.000781505	0.00718225	chr16
703	TMEM64	57.7325	0.795122	0.276198	0.00078923	0.00723857	chr8
704	SNX12	685.458	0.620371	0.207063	0.000795156	0.00727014	chrX
705	ERICH5	338.247	0.818014	0.296046	0.000796284	0.00727137	chr8
706	NDRG3	241.553	0.585864	0.193411	0.000797373	0.00727646	chr20
707	CBR1	292.279	0.66037	0.224021	0.000833829	0.00755296	chr21
708	WFDC2	55661.3	0.819533	0.299504	0.000836525	0.00756801	chr20
709	NAV1	80.9438	0.995455	0.382711	0.000838017	0.00757683	chr1
710	FERMT1	82.7485	0.805409	0.285693	0.000848326	0.00764643	chr20
711	MLPH	534.519	0.649967	0.223489	0.000852136	0.00766	chr2
712	ADIRF	1211.64	1.08263	0.458425	0.000852263	0.00766	chr10
713	WFDC1	6.23696	2.55082	1.16553	0.000850605	0.00766	chr16
714	IL1RAP	66.515	0.844965	0.302081	0.000853626	0.00766587	chr3
715	ZZZ3	101.887	0.663805	0.223749	0.000862545	0.00773174	chr1
716	CDCA7L	43.6693	1.10993	0.439323	0.000862212	0.00773174	chr7
717	MYOT	7.86909	2.37152	1.6059	0.000866193	0.00775494	chr5
718	DPP4	19.0382	1.43399	0.596554	0.000898501	0.00798074	chr2
719	GGACT	16.4898	1.60632	0.754663	0.000899919	0.00798848	chr13
720	SEMA5A	68.4421	0.968127	0.369563	0.000900932	0.00799216	chr5
721	LIPH	45.284	0.907909	0.332998	0.000923945	0.00816217	chr3
722	PALM	91.6502	1.11613	0.480265	0.000966233	0.00847945	chr19
723	FAIM2	9.57264	2.11719	1.1071	0.000998688	0.00873807	chr12
724	KIF21B	6.71619	2.59809	1.30966	0.00100807	0.00880967	chr1
725	GRAMD1B	12.5787	1.83817	0.913497	0.00103939	0.00904557	chr11
726	PLA2G10	435.399	0.671712	0.236564	0.00107121	0.00927833	chr16
727	CHST12	160.234	0.689087	0.242328	0.0010723	0.00928228	chr7
728	GNPTAB	162.005	0.67048	0.235918	0.00108802	0.00939617	chr12
729	BMP7	61.082	0.98141	0.386436	0.00109357	0.00943853	chr20
730	LPP	255.53	0.650249	0.227238	0.00110457	0.00952223	chr3
731	BDKRB1	22.3299	1.24883	0.517722	0.00112195	0.00963236	chr14
732	LPCAT4	260.18	0.593738	0.202229	0.00113643	0.00973951	chr15
733	GATSL3	29.7823	1.05764	0.417373	0.00114208	0.00978221	chr22
734	SLC25A37	210.445	0.686306	0.24364	0.0011467	0.00980453	chr8
735	GPR37L1	27.1438	1.16675	0.483867	0.00116141	0.00992452	chr1

## Sheet: DEG_bronchial
	Gene	baseMean	log2FoldChange	lfcSE	pvalue	padj	chromosome
1	HOTAIRM1	263.927	-5.61367	0.387817	3.13989e-51	5.74522e-48	chr7
2	MIA	119.257	-5.68489	0.423005	2.98756e-42	4.8591e-39	chr19
3	NKX2-1	221.187	-7.69563	0.582715	3.29909e-41	4.82921e-38	chr14
4	CLDN11	256.596	-4.90179	0.400135	2.06e-37	2.31956e-34	chr3
5	PCSK1N	719.735	-2.75304	0.267772	4.75701e-27	3.02753e-24	chrX
6	HOXA1	123.037	-5.48742	0.579133	9.09122e-26	4.82519e-23	chr7
7	MMP7	247.714	-2.9688	0.316034	3.4636e-23	1.40834e-20	chr11
8	GNA14	105.104	-3.60324	0.397077	5.57244e-22	1.9895e-19	chr9
9	HBB	76.9822	-3.83294	0.419984	8.79229e-22	2.99306e-19	chr11
10	ATP12A	431.274	-1.65661	0.180818	3.43929e-21	1.09444e-18	chr13
11	SERPING1	211.151	-3.47409	0.406202	1.13163e-20	3.24801e-18	chr11
12	FOLR1	636.778	-3.34167	0.399319	1.84356e-20	5.01895e-18	chr11
13	FTO	1480.86	-1.38992	0.157784	1.07047e-19	2.58271e-17	chr16
14	COL8A1	70.6064	-3.71505	0.448611	7.75992e-19	1.72106e-16	chr3
15	SAA2	200.1	-2.2	0.264378	2.49273e-18	5.28819e-16	chr11
16	IRX2	248.138	-7.17245	0.955842	4.46779e-18	9.21119e-16	chr5
17	SKAP2	537.876	-1.48857	0.185805	7.64273e-17	1.41613e-14	chr7
18	GRAMD3	229.242	-1.6152	0.202199	9.905e-17	1.76816e-14	chr5
19	CERS4	62.9268	-2.99568	0.384896	1.01754e-16	1.79455e-14	chr19
20	BCL2A1	112.438	-2.82361	0.368117	2.14875e-16	3.57425e-14	chr15
21	ADGRF5	44.0936	-3.81678	0.506775	1.12877e-15	1.63593e-13	chr6
22	LRRC74B	156.381	-2.24154	0.297871	1.27581e-15	1.81314e-13	chr22
23	C5orf38	66.9196	-4.57032	0.687799	4.94722e-15	6.5241e-13	chr5
24	IRX3	957.514	-1.98569	0.275501	9.43858e-15	1.20141e-12	chr16
25	CYP1A1	58.4214	-3.50603	0.498668	1.34763e-14	1.68604e-12	chr15
26	FMO5	27.4031	-4.53839	0.622944	2.19155e-14	2.69579e-12	chr1
27	SMIM6	132.593	-3.24376	0.488715	4.11381e-14	4.89577e-12	chr17
28	PEG10	190.182	-2.07811	0.299018	8.24383e-14	9.50183e-12	chr7
29	HS3ST6	149.561	-2.67944	0.401615	1.15438e-13	1.29983e-11	chr16
30	SAA1	441.187	-2.74795	0.427113	1.8292e-13	2.01322e-11	chr11
31	PIP	177.228	-1.9932	0.293291	2.79303e-13	2.94132e-11	chr7
32	CRIP2	1431.77	-1.05406	0.150333	3.01311e-13	3.15042e-11	chr14
33	SFTA3	26.848	-6.67401	1.06314	4.08899e-13	4.18564e-11	chr14
34	FLT4	25.7549	-6.80744	1.15383	5.83304e-13	5.92945e-11	chr5
35	TPM2	205.857	-2.56292	0.398489	6.19006e-13	6.24897e-11	chr9
36	IQCA1	739.735	-1.53709	0.227642	7.00063e-13	6.924e-11	chr2
37	GBP6	36.1398	-3.00113	0.450081	7.42691e-13	7.29631e-11	chr1
38	VSTM2L	635.482	-1.16309	0.17209	1.376e-12	1.31646e-10	chr20
39	PLA2G16	412.499	-1.09286	0.161943	1.78269e-12	1.69448e-10	chr11
40	OSBPL6	47.8691	-2.62952	0.408208	3.34609e-12	2.96849e-10	chr2
41	EFHC1	662.262	-1.83808	0.287577	3.46568e-12	3.05412e-10	chr6
42	CDH5	40.8668	-3.27879	0.506147	3.59794e-12	3.13492e-10	chr16
43	MAP1LC3A	412.724	-1.55311	0.241341	5.79336e-12	4.90192e-10	chr20
44	CLDN8	35.7088	-3.68622	0.580864	7.26668e-12	6.1132e-10	chr21
45	DNAAF1	633.057	-1.84247	0.295767	9.62904e-12	7.83055e-10	chr16
46	LMO3	21.2229	-7.1901	1.40459	9.69766e-12	7.84278e-10	chr12
47	SGCE	84.4549	-1.80356	0.283425	1.15199e-11	9.21465e-10	chr7
48	DOC2A	41.6215	-2.45913	0.403218	5.47029e-11	3.98379e-09	chr16
49	SMPX	19.4356	-4.94699	0.856511	1.02023e-10	7.11152e-09	chrX
50	IRX5	781.752	-2.1688	0.381805	1.0482e-10	7.27184e-09	chr16
51	FOXA2	15.8715	-9.09416	2.92804	1.08442e-10	7.48593e-09	chr20
52	ITGAL	27.9756	-2.88629	0.482898	1.08929e-10	7.48593e-09	chr16
53	RASD1	33.0096	-4.10496	0.744538	1.11629e-10	7.63565e-09	chr17
54	C10orf11	89.1313	-1.45538	0.240345	1.20932e-10	8.19536e-09	chr10
55	BARX2	45.8165	-2.10403	0.353362	1.29325e-10	8.72375e-09	chr11
56	HRASLS2	715.524	-2.02776	0.358012	1.379e-10	9.21728e-09	chr11
57	DTNA	69.4164	-2.33075	0.399671	1.56326e-10	1.03076e-08	chr18
58	PRKCDBP	404.252	-1.0811	0.177942	1.56249e-10	1.03076e-08	chr11
59	LAG3	33.3012	-3.20125	0.544794	1.91699e-10	1.24163e-08	chr12
60	LRMP	19.9445	-3.3244	0.564899	2.39012e-10	1.5278e-08	chr12
61	CLDN3	2546.2	-1.41491	0.242706	2.49198e-10	1.58598e-08	chr7
62	LOC101927596	310.14	-2.24486	0.411311	2.92421e-10	1.85301e-08	chr2
63	IRX1	22.9381	-5.89119	1.08469	4.75095e-10	2.9752e-08	chr5
64	MAP1B	72.0168	-2.18508	0.389019	4.7561e-10	2.9752e-08	chr5
65	SLC1A1	89.2822	-1.76705	0.310967	6.13944e-10	3.79195e-08	chr9
66	GUCY1A3	27.2367	-5.15122	1.11857	7.32648e-10	4.48724e-08	chr4
67	MT1F	343.341	-1.53096	0.271495	7.37116e-10	4.49579e-08	chr16
68	NEDD9	199.089	-1.64244	0.291298	7.6203e-10	4.59037e-08	chr6
69	MSRB1	152.594	-1.20524	0.207953	7.89628e-10	4.73712e-08	chr16
70	C1orf168	95.6212	-1.73724	0.30798	7.92924e-10	4.73748e-08	chr1
71	MT-ND1	121920	-1.04477	0.180339	7.96934e-10	4.74208e-08	chrM
72	COLCA2	192.792	-1.31117	0.228732	8.1799e-10	4.84767e-08	chr11
73	FAM181A	28.8424	-3.04222	0.55767	8.36011e-10	4.91467e-08	chr14
74	SLC22A16	54.3557	-3.41234	0.625722	8.53608e-10	4.99425e-08	chr6
75	DRC3	546.144	-1.62312	0.292007	8.72369e-10	5.06018e-08	chr17
76	INPP4B	84.3202	-2.07827	0.379714	9.97523e-10	5.74871e-08	chr4
77	CCDC114	245.461	-1.68108	0.304093	1.09656e-09	6.27007e-08	chr19
78	PLTP	471.487	-1.62287	0.296145	1.21899e-09	6.86291e-08	chr20
79	TWIST1	11.2069	-8.54644	2.88017	1.34309e-09	7.47533e-08	chr7
80	DPF1	30.2777	-2.4304	0.443029	2.02192e-09	1.09618e-07	chr19
81	DFNB31	160.652	-1.45652	0.264219	2.1444e-09	1.15829e-07	chr9
82	ST6GALNAC2	372.363	-1.46712	0.269055	2.32208e-09	1.24053e-07	chr17
83	CARS	666.072	-1.02315	0.182723	2.78118e-09	1.45917e-07	chr11
84	TCF7	251.765	-1.32449	0.241217	2.86936e-09	1.50006e-07	chr5
85	CD164L2	499.369	-1.28161	0.234314	2.95231e-09	1.53793e-07	chr1
86	HGD	14.9057	-5.26916	0.98345	3.09615e-09	1.60147e-07	chr3
87	CYGB	376.33	-2.24195	0.453501	3.12282e-09	1.60957e-07	chr17
88	GCLC	415.747	-1.46247	0.271437	3.39855e-09	1.74147e-07	chr6
89	INPP5E	123.827	-1.36925	0.24975	3.45714e-09	1.76326e-07	chr9
90	MGP	150.582	-2.64128	0.547624	3.73481e-09	1.8917e-07	chr12
91	ARHGAP39	199.206	-1.39681	0.259526	4.59568e-09	2.31971e-07	chr8
92	PMM1	102.956	-1.42724	0.263052	4.62061e-09	2.32428e-07	chr22
93	TSPAN19	88.3405	-2.40571	0.483361	5.18932e-09	2.59254e-07	chr12
94	ACAA2	124.583	-1.43305	0.268448	6.20798e-09	3.08042e-07	chr18
95	CD4	471.813	-1.8598	0.370969	6.65871e-09	3.29291e-07	chr12
96	SLC23A1	36.9191	-2.67547	0.52453	6.95049e-09	3.41414e-07	chr5
97	LINC01564	19.4787	-3.20233	0.617136	7.58768e-09	3.70228e-07	chr6
98	ICAM1	227.072	-1.09028	0.201724	7.99214e-09	3.88668e-07	chr19
99	PAX9	146.538	-1.35912	0.256071	8.14905e-09	3.94986e-07	chr14
100	GNB4	34.582	-1.95248	0.370044	8.87455e-09	4.25603e-07	chr3
101	ZNF503	382.706	-1.50653	0.291455	9.17404e-09	4.36532e-07	chr10
102	GADD45A	691.071	-0.972057	0.179423	9.18513e-09	4.36532e-07	chr1
103	TLCD2	74.499	-1.43031	0.269328	9.45509e-09	4.47908e-07	chr17
104	NEAT1	1585.15	-1.60098	0.316501	1.0463e-08	4.91855e-07	chr11
105	BEST4	56.2604	-2.64524	0.534563	1.06896e-08	4.99918e-07	chr1
106	ATG9B	117.514	-1.40474	0.266639	1.08485e-08	5.05735e-07	chr7
107	PDK4	77.6319	-1.68353	0.325854	1.20741e-08	5.59305e-07	chr7
108	HYDIN	116.922	-1.73298	0.341777	1.23486e-08	5.70219e-07	chr16
109	FTO-IT1	20.3154	-3.426	0.692291	1.61615e-08	7.32422e-07	chr16
110	PTN	116.296	-2.17977	0.455282	1.61284e-08	7.32422e-07	chr7
111	CCNA1	297.277	-1.56618	0.311475	1.65193e-08	7.46324e-07	chr13
112	BCAR3	319.745	-1.00743	0.190517	1.6583e-08	7.46897e-07	chr1
113	MYLK3	52.1951	-2.1447	0.433558	1.66879e-08	7.49318e-07	chr16
114	MAP6	358.69	-1.84977	0.382719	1.77173e-08	7.8377e-07	chr11
115	PZP	18.2613	-2.92548	0.574506	2.23113e-08	9.77824e-07	chr12
116	SLC34A2	1183.07	-1.12921	0.220267	2.57904e-08	1.12357e-06	chr4
117	LPIN1	263.346	-1.00508	0.193838	2.88763e-08	1.25057e-06	chr2
118	EFHB	206.46	-1.62901	0.332611	2.9177e-08	1.25986e-06	chr3
119	DMTN	158.04	-1.04067	0.200491	2.98132e-08	1.28355e-06	chr8
120	PKIG	683.259	-1.5477	0.317596	3.13938e-08	1.34763e-06	chr20
121	PHEX	98.6461	-1.39716	0.276901	3.25093e-08	1.39143e-06	chrX
122	LIMCH1	133.83	-1.65131	0.337153	3.40115e-08	1.44727e-06	chr4
123	CHI3L1	15.7252	-4.83174	1.05908	3.42622e-08	1.45371e-06	chr1
124	SPTSSB	18.2536	-4.00416	0.851844	3.91243e-08	1.63629e-06	chr3
125	STK33	146.476	-1.58165	0.323299	3.98999e-08	1.66397e-06	chr11
126	AR	21.9473	-2.52794	0.511892	4.01778e-08	1.66925e-06	chrX
127	DAB2	36.7089	-2.0251	0.413937	4.02545e-08	1.66925e-06	chr5
128	TNFRSF19	125.638	-1.7716	0.370105	4.21464e-08	1.74276e-06	chr13
129	DPY19L2P2	33.118	-2.11185	0.43145	4.42847e-08	1.82603e-06	chr7
130	GSTO2	126.402	-1.62798	0.336277	4.44301e-08	1.82687e-06	chr10
131	CDHR4	215.547	-1.94756	0.426721	5.25508e-08	2.12497e-06	chr3
132	CCDC153	252.798	-1.53	0.317719	5.25228e-08	2.12497e-06	chr11
133	LINC00240	61.67	-2.03688	0.431403	5.3191e-08	2.14493e-06	chr6
134	SERPINB1	1370.03	-0.75993	0.147798	5.64162e-08	2.25634e-06	chr6
135	SLC16A1	53.3027	-1.57464	0.319898	6.11061e-08	2.42404e-06	chr1
136	BBOX1	53.4677	-1.91751	0.400084	6.13479e-08	2.42705e-06	chr11
137	F5	75.6197	-1.72777	0.356299	6.20918e-08	2.44986e-06	chr1
138	SFTPA2	12.8964	-5.48687	1.35326	6.43355e-08	2.51803e-06	chr10
139	CCDC17	2326.57	-1.55317	0.331284	6.54074e-08	2.55316e-06	chr1
140	GAS6	67.942	-1.58652	0.326273	6.61707e-08	2.57608e-06	chr13
141	DLEC1	55.7309	-1.72337	0.357503	6.98854e-08	2.71348e-06	chr3
142	TTC16	40.7406	-1.92248	0.402447	7.57187e-08	2.91321e-06	chr9
143	INSR	1847.77	-0.955698	0.191285	7.92361e-08	3.02835e-06	chr19
144	MS4A8	458.1	-1.76321	0.389741	8.54131e-08	3.25593e-06	chr11
145	ATP10A	23.0133	-3.84203	0.892003	9.36468e-08	3.56053e-06	chr15
146	SERPINA6	13.7414	-4.46556	1.03135	9.42344e-08	3.56435e-06	chr14
147	ABHD2	773.889	-1.00709	0.204371	9.89449e-08	3.72328e-06	chr15
148	CFAP100	49.1184	-1.83312	0.388022	1.01428e-07	3.80692e-06	chr3
149	REEP6	158.549	-1.04535	0.21162	1.05973e-07	3.94716e-06	chr19
150	HOXA3	14.1949	-4.77014	1.16961	1.0673e-07	3.95524e-06	chr7
151	C12orf75	278.32	-1.88014	0.424297	1.0657e-07	3.95524e-06	chr12
152	CFAP43	224.447	-1.43472	0.304514	1.12314e-07	4.13078e-06	chr10
153	SPAG16	223.309	-1.07123	0.219931	1.32118e-07	4.77518e-06	chr2
154	CHRNA3	25.5917	-2.92784	0.647018	1.35675e-07	4.85576e-06	chr15
155	B9D1	512.74	-1.24546	0.262996	1.35519e-07	4.85576e-06	chr17
156	C17orf97	817.822	-1.0951	0.226827	1.35465e-07	4.85576e-06	chr17
157	GATS	215.531	-1.21261	0.253087	1.38582e-07	4.94771e-06	chr7
158	C6	50.8973	-3.45063	0.902543	1.44844e-07	5.15871e-06	chr5
159	CST6	316.106	-1.72154	0.386292	1.59547e-07	5.64119e-06	chr11
160	FANK1	380.814	-1.58453	0.35245	1.72934e-07	6.07052e-06	chr10
161	ACY3	28.4931	-2.63119	0.611972	1.82707e-07	6.38297e-06	chr11
162	CCDC103	172.132	-1.34949	0.289464	1.84852e-07	6.44253e-06	chr17
163	DNAI1	1010.79	-1.57715	0.354596	1.8609e-07	6.47027e-06	chr9
164	MLLT4	344.053	-0.938734	0.193612	1.91304e-07	6.6358e-06	chr6
165	CFAP157	130.893	-1.51402	0.330183	1.93134e-07	6.68345e-06	chr9
166	PHLDA1	148.147	-1.56337	0.344289	1.96776e-07	6.7934e-06	chr12
167	LRRC46	946.836	-1.44091	0.31839	1.97913e-07	6.81658e-06	chr17
168	MAP9	326.759	-1.24958	0.268021	2.09335e-07	7.17621e-06	chr4
169	NUPR1	1006.34	-0.932985	0.194497	2.28946e-07	7.83016e-06	chr16
170	EMP2	1185.57	-0.70344	0.143375	2.45192e-07	8.34685e-06	chr16
171	WDR90	163.947	-1.37377	0.298965	2.7569e-07	9.27712e-06	chr16
172	MORN2	1410.83	-1.28258	0.282515	3.05961e-07	1.02486e-05	chr2
173	GLB1L	152.044	-1.43483	0.32146	3.2442e-07	1.08174e-05	chr2
174	SMIM5	65.9313	-1.57634	0.348818	3.35322e-07	1.11556e-05	chr17
175	CATSPERD	142.353	-1.61501	0.368928	3.44989e-07	1.14511e-05	chr19
176	LRIG1	110.954	-1.04448	0.221935	3.58216e-07	1.18109e-05	chr3
177	GPR162	198.085	-1.54715	0.35262	3.72294e-07	1.21983e-05	chr12
178	MALAT1	2810.38	-1.63302	0.388252	3.88734e-07	1.2679e-05	chr11
179	TRIM47	166.285	-1.17975	0.25724	3.88912e-07	1.2679e-05	chr17
180	TSNAXIP1	92.7389	-1.48358	0.331609	4.07301e-07	1.31613e-05	chr16
181	PRR29	300.896	-1.46918	0.335672	4.10814e-07	1.32456e-05	chr17
182	KCTD12	127.335	-1.45382	0.327973	4.49058e-07	1.43836e-05	chr13
183	ANKMY1	121.484	-1.40433	0.315099	4.572e-07	1.46124e-05	chr2
184	GPX4	4427.91	-0.806118	0.171479	4.61625e-07	1.47217e-05	chr19
185	LINC01014	13.1644	-4.14678	1.03305	4.86332e-07	1.54759e-05	chr3
186	DZIP1L	63.6054	-1.77547	0.41244	4.91328e-07	1.55326e-05	chr3
187	C4orf48	1196.29	-0.721585	0.151666	4.92356e-07	1.55326e-05	chr4
188	PPP1R14C	195.672	-1.37667	0.311439	4.95338e-07	1.5593e-05	chr6
189	HTRA1	145.04	-1.53683	0.354351	5.27292e-07	1.64925e-05	chr10
190	MDH1B	150.699	-1.54097	0.356483	5.29114e-07	1.65142e-05	chr2
191	CCL15	134.394	-1.7227	0.410125	5.72113e-07	1.78183e-05	chr17
192	DYNLRB2	592.621	-1.62939	0.392119	5.91146e-07	1.82943e-05	chr16
193	C22orf23	159.817	-1.63603	0.386922	6.00776e-07	1.85531e-05	chr22
194	MAPK15	290.307	-1.41773	0.328323	6.05243e-07	1.86517e-05	chr8
195	FBXO15	160.782	-1.60729	0.379581	6.22126e-07	1.91317e-05	chr18
196	HOXA5	13.4589	-5.32456	1.61337	6.66829e-07	2.04634e-05	chr7
197	ITGB2	21.7725	-2.97494	0.744293	6.94561e-07	2.12254e-05	chr21
198	ENKD1	231.993	-1.2966	0.296622	7.07511e-07	2.15761e-05	chr16
199	TEAD2	83.443	-1.93144	0.475456	7.42995e-07	2.2471e-05	chr19
200	MORN5	292.694	-1.52199	0.363023	7.62373e-07	2.29726e-05	chr9
201	ENO4	191.055	-1.47286	0.347274	7.88499e-07	2.36459e-05	chr10
202	TTC25	454.267	-1.32908	0.309312	7.88328e-07	2.36459e-05	chr17
203	RBM38	355.46	-0.998123	0.220786	7.89919e-07	2.36459e-05	chr20
204	CCDC173	263.48	-1.47815	0.351074	8.03684e-07	2.39746e-05	chr2
205	MIPEP	117.006	-1.16142	0.260684	8.42965e-07	2.49279e-05	chr13
206	BBS1	178.548	-0.948616	0.208818	8.47386e-07	2.50081e-05	chr11
207	FAM149A	80.4646	-1.42096	0.327203	8.59903e-07	2.52756e-05	chr4
208	DLGAP1	14.9717	-3.22266	0.773187	8.95092e-07	2.61551e-05	chr18
209	LRTOMT	1240.23	-1.38503	0.32864	8.95185e-07	2.61551e-05	chr11
210	EPS8	171.5	-1.03813	0.231912	9.10648e-07	2.65011e-05	chr12
211	C11orf16	147.029	-1.49552	0.35409	9.21826e-07	2.67732e-05	chr11
212	RFX2	508.324	-1.35	0.318472	9.36191e-07	2.71366e-05	chr19
213	STX2	120.343	-1.50909	0.357541	9.49944e-07	2.74808e-05	chr12
214	FAM229B	436.6	-1.26967	0.296011	9.66752e-07	2.78716e-05	chr6
215	DTX3	490.122	-1.32228	0.311617	9.78407e-07	2.81374e-05	chr12
216	LARP6	141.31	-0.990604	0.220754	1.03193e-06	2.9536e-05	chr15
217	MAP1A	286.296	-1.35565	0.320739	1.07743e-06	3.07435e-05	chr15
218	CFAP47	33.1843	-1.76196	0.413908	1.12559e-06	3.19929e-05	chrX
219	PLAC8	1777.44	-1.2211	0.286912	1.13916e-06	3.23158e-05	chr4
220	VWA3A	106.008	-1.50673	0.360324	1.18527e-06	3.34942e-05	chr16
221	SPACA9	750.638	-1.25633	0.297237	1.21479e-06	3.41307e-05	chr9
222	FAM104B	765.461	-1.01453	0.231609	1.26789e-06	3.55543e-05	chrX
223	LXN	587.739	-0.95437	0.216111	1.303e-06	3.6469e-05	chr3
224	SCAMP4	348.549	-0.962392	0.217123	1.31473e-06	3.67271e-05	chr19
225	KLHDC9	414.914	-1.36786	0.329763	1.32992e-06	3.70102e-05	chr1
226	FAM183A	1243.41	-1.24579	0.296001	1.32866e-06	3.70102e-05	chr1
227	LOC101929511	16.9149	-2.45327	0.588009	1.33559e-06	3.70973e-05	chr17
228	LINC00964	13.4119	-3.29148	0.789504	1.36459e-06	3.76883e-05	chr8
229	ZNF667-AS1	51.6184	-1.51378	0.357624	1.4182e-06	3.90954e-05	chr19
230	UCKL1-AS1	120.994	-1.28691	0.302608	1.4243e-06	3.91896e-05	chr20
231	FAM227A	97.3013	-1.56275	0.381118	1.44369e-06	3.96488e-05	chr22
232	FTH1	7772.81	-0.695481	0.152941	1.45354e-06	3.977e-05	chr11
233	STMND1	280.873	-1.61228	0.40811	1.48401e-06	4.05278e-05	chr6
234	DNALI1	1885.9	-1.3181	0.319087	1.50494e-06	4.09467e-05	chr1
235	CFAP74	51.7022	-1.69474	0.411974	1.53358e-06	4.16484e-05	chr1
236	STOX1	188.86	-1.30333	0.311262	1.60754e-06	4.35762e-05	chr10
237	LRGUK	132.892	-1.64191	0.413078	1.67644e-06	4.53598e-05	chr7
238	AGR3	654.02	-1.3011	0.316016	1.70555e-06	4.60625e-05	chr7
239	MT-ND2	54664.6	-0.784818	0.175291	1.71467e-06	4.62234e-05	chrM
240	CFAP53	637.681	-1.37685	0.340082	1.81085e-06	4.8548e-05	chr18
241	CD109	40.6616	-1.73378	0.424229	1.86019e-06	4.96887e-05	chr6
242	ANXA10	13.288	-3.85912	1.01773	1.86616e-06	4.97576e-05	chr4
243	CD38	128.745	-1.39676	0.339551	1.87243e-06	4.98338e-05	chr4
244	LRRC23	645.504	-1.2996	0.320674	2.01913e-06	5.32356e-05	chr12
245	EFCAB12	83.3282	-1.52129	0.37575	2.05988e-06	5.394e-05	chr3
246	PLSCR4	74.815	-1.12377	0.261966	2.09118e-06	5.46619e-05	chr3
247	LRRC73	64.2222	-1.43306	0.346438	2.15378e-06	5.6098e-05	chr6
248	STMN1	324.196	-0.993194	0.230761	2.17243e-06	5.6383e-05	chr1
249	LEKR1	28.5266	-1.78993	0.435092	2.23603e-06	5.78495e-05	chr3
250	RGCC	348.698	-1.0151	0.238018	2.23684e-06	5.78495e-05	chr13
251	MORN3	128.092	-1.2496	0.301175	2.36939e-06	6.10619e-05	chr12
252	C1orf194	1789.14	-1.25594	0.310863	2.48401e-06	6.37019e-05	chr1
253	IQCD	173.498	-1.45356	0.365729	2.56781e-06	6.5598e-05	chr12
254	PIK3CD	23.9441	-2.00501	0.49902	2.57598e-06	6.5692e-05	chr1
255	LINC00893	18.8598	-2.99816	0.78904	2.59424e-06	6.60425e-05	chrX
256	LHX6	203.032	-1.0859	0.25874	2.6153e-06	6.64632e-05	chr9
257	DMKN	1207.65	-1.30344	0.327604	2.64706e-06	6.71537e-05	chr19
258	C15orf65	150.346	-1.27737	0.312747	2.66624e-06	6.75233e-05	chr15
259	TCTEX1D4	241.306	-1.4112	0.356443	2.73863e-06	6.90875e-05	chr1
260	GBP2	89.8833	-1.338	0.326469	2.74217e-06	6.90875e-05	chr1
261	AKAP14	674.227	-1.25086	0.309719	2.75244e-06	6.92273e-05	chrX
262	ZC2HC1A	221.52	-1.16783	0.28195	2.75792e-06	6.92461e-05	chr8
263	AK1	1338.61	-0.937337	0.221154	2.80528e-06	7.01944e-05	chr9
264	RFX3	256.608	-1.28302	0.313552	2.82714e-06	7.06205e-05	chr9
265	CXCL14	88.9539	-4.09548	1.53402	2.88715e-06	7.18743e-05	chr5
266	LOC105376736	25.0296	-1.77362	0.435064	2.8837e-06	7.18743e-05	chr1
267	PIFO	1204.79	-1.29496	0.326074	3.01114e-06	7.43288e-05	chr1
268	FOXJ1	6681.63	-1.27244	0.318016	3.04223e-06	7.497e-05	chr17
269	CYP2C18	8.26105	-4.03028	1.01373	3.0981e-06	7.62185e-05	chr10
270	CTXN1	3175.59	-1.30547	0.332811	3.14259e-06	7.71832e-05	chr19
271	EDN1	80.6578	-1.63812	0.422666	3.16794e-06	7.76756e-05	chr6
272	UBXN11	93.5803	-1.22292	0.29719	3.18442e-06	7.7949e-05	chr1
273	C10orf95	121.398	-1.32272	0.328618	3.20044e-06	7.82105e-05	chr10
274	SGPP1	32.5419	-1.84545	0.467659	3.22849e-06	7.87644e-05	chr14
275	SLFN13	96.4537	-1.2541	0.306624	3.24977e-06	7.914e-05	chr17
276	C11orf53	29.1897	-1.71205	0.425207	3.32476e-06	8.07094e-05	chr11
277	DMWD	290.647	-0.787407	0.182177	3.33122e-06	8.07324e-05	chr19
278	CXCL2	162.002	-1.74219	0.458634	3.3885e-06	8.1985e-05	chr4
279	TMEM231	777.947	-1.17439	0.29216	3.53377e-06	8.52961e-05	chr16
280	LRRC71	225.483	-1.30787	0.330112	3.6336e-06	8.73378e-05	chr1
281	CYB5D1	533.557	-1.27221	0.322923	3.8441e-06	9.19443e-05	chr17
282	DNAAF3	2179.88	-1.24325	0.316286	3.91203e-06	9.32642e-05	chr19
283	CNTN3	19.4727	-3.4039	1.16508	4.11413e-06	9.69983e-05	chr3
284	FAM179A	263.66	-1.48332	0.391857	4.08505e-06	9.69983e-05	chr2
285	PPIL6	591.649	-1.29667	0.334401	4.40254e-06	0.000103442	chr6
286	PRSS21	16.6159	-3.18279	0.918789	4.43454e-06	0.000103861	chr16
287	GIPR	75.7656	-1.13956	0.278046	4.42961e-06	0.000103861	chr19
288	FAM216B	1286.7	-1.36388	0.357337	4.50271e-06	0.000104786	chr13
289	ABHD6	104.662	-1.12306	0.274869	4.51988e-06	0.00010494	chr3
290	AK8	185.28	-1.28172	0.325726	4.54929e-06	0.00010522	chr9
291	FAM166B	308.185	-1.17928	0.296154	4.55008e-06	0.00010522	chr9
292	DIAPH2	134.8	-1.23371	0.307456	4.68962e-06	0.000107935	chrX
293	FAM81B	755.837	-1.36262	0.359691	4.7127e-06	0.000108296	chr5
294	MNS1	426.75	-1.11486	0.278271	4.77713e-06	0.000109498	chr15
295	SPEF2	188.013	-1.36271	0.353181	4.81685e-06	0.000110122	chr5
296	ANAPC4	53.2424	-1.35912	0.339793	4.82978e-06	0.000110122	chr4
297	LRRC4	130.631	-1.13684	0.281251	4.82932e-06	0.000110122	chr7
298	MUC13	282.298	-1.77188	0.506051	4.90733e-06	0.000111197	chr3
299	ODF3B	1117.52	-1.26976	0.329716	5.02541e-06	0.000113347	chr22
300	DIO1	45.1534	-2.31398	0.692551	5.04803e-06	0.000113682	chr1
301	LOC101929767	135.379	-1.0382	0.25404	5.14192e-06	0.000115264	chr17
302	C2orf73	262.924	-1.46644	0.393926	5.19221e-06	0.000116036	chr2
303	C10orf67	29.7551	-1.68725	0.432366	5.34032e-06	0.000118802	chr10
304	MEIG1	83.8081	-1.44502	0.375526	5.38477e-06	0.000119428	chr10
305	TMEM232	146.496	-1.28577	0.329491	5.38478e-06	0.000119428	chr5
306	CFAP73	470.957	-1.19163	0.304889	5.40959e-06	0.000119797	chr12
307	PRMT8	10.2691	-3.7761	1.01889	5.56128e-06	0.000122599	chr12
308	C11orf97	283.761	-1.27961	0.331694	5.59638e-06	0.000123003	chr11
309	CCDC189	24.1433	-1.85828	0.482478	5.68948e-06	0.000124862	chr16
310	APOBEC3F	156.115	-0.874685	0.210302	5.70145e-06	0.000124937	chr22
311	ADGRE5	284.574	-0.943899	0.229567	5.89515e-06	0.000128796	chr19
312	GRIN3B	37.6774	-1.85562	0.497514	6.0275e-06	0.000130906	chr19
313	LRRC6	281.076	-1.25262	0.325484	6.01892e-06	0.000130906	chr8
314	EFHD1	156.722	-3.65571	1.3706	6.04756e-06	0.000130953	chr2
315	RSPH9	734.549	-1.17863	0.304473	6.19797e-06	0.00013342	chr6
316	LOC101930010	10.5249	-3.59349	0.992083	6.25497e-06	0.00013445	chr6
317	MAOB	99.8048	-1.81563	0.525484	6.29193e-06	0.000135046	chrX
318	LOC643711	6.9662	-4.74204	1.39962	6.47202e-06	0.000138505	chr12
319	BICC1	24.8399	-2.66624	0.829378	6.58821e-06	0.000140786	chr10
320	EFCAB1	663.943	-1.22882	0.321402	6.726e-06	0.000143344	chr8
321	ZBTB10	53.1737	-1.341	0.341904	6.74528e-06	0.000143514	chr8
322	TSPYL4	149.596	-1.04144	0.259222	6.78752e-06	0.000144203	chr6
323	MOK	335.952	-1.07363	0.271219	6.88081e-06	0.000145973	chr14
324	CFLAR	785.991	-0.689618	0.163719	6.95904e-06	0.000147419	chr2
325	SPAG8	143.078	-1.35564	0.358787	7.10796e-06	0.000149923	chr9
326	ZAK	118.732	-1.07944	0.271187	7.2043e-06	0.000151518	chr2
327	FST	12.2938	-2.63555	0.698513	7.53442e-06	0.000158234	chr5
328	SPA17	1935.49	-1.15935	0.303019	7.55221e-06	0.00015838	chr11
329	RARRES3	6764.52	-0.853842	0.210795	7.64999e-06	0.000159744	chr11
330	CCDC40	470.955	-1.328	0.357689	7.77961e-06	0.000162219	chr17
331	IQCG	360.111	-1.21079	0.317789	7.85109e-06	0.000163477	chr3
332	TRIP13	144.208	-1.59546	0.4496	7.97012e-06	0.00016572	chr5
333	CYP4Z1	40.6724	-2.60342	0.858111	8.04211e-06	0.000166743	chr1
334	MORN1	86.1057	-1.621	0.450285	8.03402e-06	0.000166743	chr1
335	STOM	2165.14	-0.598157	0.141277	8.12969e-06	0.00016832	chr9
336	ECT2L	55.4781	-1.5046	0.400935	8.27583e-06	0.000171104	chr6
337	ZNF503-AS2	22.2267	-1.88676	0.502678	8.4605e-06	0.000174184	chr10
338	CFAP36	770.249	-1.16453	0.30573	8.53028e-06	0.000175374	chr2
339	KCNB1	13.438	-2.47471	0.666324	8.58688e-06	0.00017629	chr20
340	NRAV	112.427	-1.18893	0.307979	8.67414e-06	0.000177832	chr12
341	EFNB3	63.6252	-1.67687	0.467575	8.76372e-06	0.000179172	chr17
342	MUC16	202.976	-0.856813	0.211052	8.78235e-06	0.000179297	chr19
343	TMEM110	187.155	-0.910481	0.226013	8.80586e-06	0.000179403	chr3
344	CHD1L	66.3546	-1.06897	0.268882	8.83762e-06	0.000179674	chr1
345	AREG	264.041	-1.06004	0.269994	8.85578e-06	0.000179793	chr4
346	DENND6B	219.475	-1.20313	0.315696	8.88384e-06	0.000180113	chr22
347	LRRC49	106.365	-1.32574	0.352061	8.97485e-06	0.000181456	chr15
348	SSBP4	447.498	-0.889036	0.222454	9.38118e-06	0.000189409	chr19
349	NR2F1	77.4772	-1.4627	0.395493	9.41886e-06	0.000189647	chr5
350	IFT27	447.618	-1.02718	0.263064	9.41367e-06	0.000189647	chr22
351	KRT14	49.3434	-1.56727	0.421359	9.92099e-06	0.000198936	chr17
352	C21orf58	602.327	-1.26548	0.343845	9.95257e-06	0.000199297	chr21
353	DRC7	194.414	-1.35052	0.368921	1.00598e-05	0.000200964	chr16
354	C6orf52	77.9403	-1.30448	0.343998	1.00633e-05	0.000200964	chr6
355	CETN2	8210.68	-1.21479	0.329856	1.01117e-05	0.000201655	chrX
356	CASC2	97.005	-1.43076	0.392298	1.02098e-05	0.000203051	chr10
357	BASP1	1791.67	-1.30907	0.361829	1.04281e-05	0.000205723	chr5
358	CRNDE	671.155	-0.958707	0.244972	1.04191e-05	0.000205723	chr16
359	SERPINI2	23.102	-1.94897	0.534016	1.0505e-05	0.000206961	chr3
360	PPP1R32	281.791	-1.45963	0.414594	1.08053e-05	0.000212305	chr11
361	MAK	81.8895	-1.33401	0.357829	1.07939e-05	0.000212305	chr6
362	ZBBX	251.823	-1.26952	0.344791	1.09983e-05	0.000215736	chr3
363	TCTN1	918.589	-1.19456	0.321827	1.10093e-05	0.000215736	chr12
364	GRINA	387.219	-0.682103	0.166006	1.13353e-05	0.000221531	chr8
365	C11orf70	512.052	-1.25754	0.345733	1.21184e-05	0.000235889	chr11
366	CFAP61	199.116	-1.52098	0.441008	1.21357e-05	0.000235913	chr20
367	PIH1D3	235.49	-1.39967	0.395812	1.26075e-05	0.000243789	chrX
368	LRRIQ1	366.29	-1.24485	0.341266	1.25929e-05	0.000243789	chr12
369	WDR38	989.915	-1.19572	0.32684	1.27896e-05	0.000246659	chr9
370	CDHR3	567.173	-1.18246	0.321185	1.27799e-05	0.000246659	chr7
371	DEGS1	153.77	-0.828859	0.208329	1.29602e-05	0.000249293	chr1
372	ZMYND12	185.276	-1.27998	0.352216	1.36596e-05	0.000261371	chr1
373	C1orf158	320.084	-1.26471	0.350271	1.37697e-05	0.000263134	chr1
374	NR4A3	19.7809	-2.20699	0.622765	1.39568e-05	0.000266363	chr9
375	CFAP44	124.237	-1.05627	0.276932	1.44721e-05	0.00027503	chr3
376	MRLN	63.8375	-1.26507	0.339673	1.45911e-05	0.000276663	chr10
377	SPATA4	104.328	-1.40196	0.392403	1.46878e-05	0.000278137	chr4
378	SNTN	1449.29	-1.24812	0.350441	1.51666e-05	0.000286464	chr3
379	CSPP1	325.136	-1.05338	0.280097	1.52502e-05	0.000287671	chr8
380	LOC105372419	27.1386	-1.70758	0.473165	1.56171e-05	0.000294212	chr19
381	DNAJA4	951.407	-1.1005	0.29916	1.59577e-05	0.000299231	chr15
382	TYMP	214.11	-1.01848	0.26901	1.60281e-05	0.000300025	chr22
383	PSENEN	6250.88	-1.04361	0.281209	1.61672e-05	0.000302241	chr19
384	CFAP126	1865.43	-1.13794	0.313171	1.62295e-05	0.000303019	chr1
385	FAM182B	36.8657	-1.90309	0.568956	1.63494e-05	0.000304095	chr20
386	SMKR1	41.4207	-1.48288	0.409724	1.65891e-05	0.000308162	chr7
387	REEP1	88.281	-1.2027	0.323111	1.66578e-05	0.000308537	chr2
388	KIF9	332.091	-1.14776	0.312699	1.66725e-05	0.000308537	chr3
389	FHAD1	153.068	-1.45777	0.424262	1.68669e-05	0.000311346	chr1
390	ANKRD45	80.0386	-1.34795	0.374505	1.69251e-05	0.000312028	chr1
391	CCDC24	269.679	-1.02927	0.274382	1.69868e-05	0.000312771	chr1
392	WDR66	164.71	-1.42872	0.414442	1.70757e-05	0.000313225	chr12
393	ROPN1L	1007.97	-1.20391	0.338192	1.70756e-05	0.000313225	chr5
394	CAP2	113.101	-1.19896	0.325911	1.71804e-05	0.000314728	chr6
395	ESPN	90.0401	-1.00802	0.263656	1.72006e-05	0.000314728	chr1
396	ERP27	118.22	-1.50551	0.437111	1.73555e-05	0.000317166	chr12
397	MAP7D2	13.8602	-2.66573	0.825168	1.79189e-05	0.000325725	chrX
398	NPHP1	95.5516	-1.19215	0.324305	1.79351e-05	0.000325725	chr2
399	BBS9	185.589	-1.00907	0.267839	1.7918e-05	0.000325725	chr7
400	CBY1	912.974	-0.824648	0.212628	1.78842e-05	0.000325725	chr22
401	ARMC4	159.528	-1.25444	0.349887	1.80515e-05	0.000326879	chr10
402	TMEM107	210.178	-1.11764	0.303982	1.83144e-05	0.000329782	chr17
403	CLUAP1	538.694	-1.00614	0.269768	1.83162e-05	0.000329782	chr16
404	DSTN	1718.29	-0.677372	0.170771	1.88874e-05	0.000339232	chr20
405	CFAP52	577.972	-1.32447	0.385679	1.90714e-05	0.000342117	chr17
406	DYDC2	575.634	-1.29272	0.372822	1.91044e-05	0.000342289	chr10
407	GAS2L2	268.543	-1.35775	0.395059	1.92774e-05	0.000344544	chr17
408	ZMYND10	1724.68	-1.1549	0.323481	1.96832e-05	0.000350515	chr3
409	PLIN5	26.6996	-1.61211	0.449446	1.97762e-05	0.000351316	chr19
410	CLMN	375.294	-0.97473	0.260674	1.97569e-05	0.000351316	chr14
411	TUBA4B	447.385	-1.27994	0.369229	2.01472e-05	0.000355748	chr2
412	RSPH1	2246.82	-1.23908	0.355259	2.01348e-05	0.000355748	chr21
413	PCSK5	33.4493	-1.49048	0.414986	2.03999e-05	0.000359775	chr9
414	C11orf88	1256.36	-1.20391	0.343072	2.07976e-05	0.000365998	chr11
415	CHRNB1	36.8852	-1.32177	0.361565	2.11168e-05	0.000370633	chr17
416	ARHGEF26-AS1	43.3387	-1.35084	0.37314	2.1347e-05	0.000373686	chr3
417	IFT57	766.07	-1.07739	0.297668	2.14932e-05	0.000374544	chr3
418	CFAP65	330.011	-1.30916	0.379994	2.17261e-05	0.000378153	chr2
419	GK	137.632	-0.815202	0.210295	2.17849e-05	0.000378726	chrX
420	CFAP46	46.8057	-1.63633	0.484941	2.22018e-05	0.000384604	chr10
421	SFTPB	630.861	-2.93751	1.14695	2.2552e-05	0.000390209	chr2
422	CFAP54	46.2293	-1.31547	0.362376	2.26527e-05	0.000391359	chr12
423	WDR73	115.184	-1.08518	0.295582	2.27594e-05	0.000392406	chr15
424	CCDC65	549.116	-1.29111	0.37862	2.30043e-05	0.000395695	chr12
425	NUDC	2563.38	-0.952784	0.258036	2.31518e-05	0.000397765	chr1
426	SNHG10	92.2757	-1.21103	0.338014	2.34039e-05	0.000401078	chr14
427	MYCBPAP	36.2613	-1.43804	0.40348	2.37915e-05	0.000405897	chr17
428	WDR34	292.638	-0.893749	0.238988	2.393e-05	0.000407786	chr9
429	SFXN3	252.371	-0.98238	0.265568	2.3985e-05	0.000408247	chr10
430	IFT46	278.403	-1.12879	0.312241	2.40798e-05	0.000409385	chr11
431	CALML4	335.669	-1.11457	0.311588	2.41431e-05	0.000409804	chr15
432	RSPH14	144.409	-1.36166	0.400902	2.45395e-05	0.000414792	chr22
433	PPP6R1	284.988	-0.727848	0.186946	2.45682e-05	0.000414798	chr19
434	C11orf85	23.4849	-2.03697	0.622534	2.46663e-05	0.000415496	chr11
435	CAPS	5181.4	-1.12635	0.320653	2.51243e-05	0.000422724	chr19
436	ATAD3C	34.8569	-1.39261	0.388013	2.5184e-05	0.000423241	chr1
437	STK17A	253.22	-0.759825	0.196088	2.54738e-05	0.000427132	chr7
438	UBXN10	622.324	-1.17455	0.337285	2.59297e-05	0.000433782	chr1
439	KIF19	159.382	-1.20978	0.344468	2.59624e-05	0.000433832	chr17
440	WNT16	23.2397	-1.94664	0.583066	2.61548e-05	0.000435572	chr7
441	C9orf135	910.156	-1.24951	0.368082	2.63597e-05	0.000437971	chr9
442	RUVBL2	701.45	-1.02375	0.283723	2.63463e-05	0.000437971	chr19
443	TUSC3	630.304	-0.881244	0.234741	2.64593e-05	0.000439053	chr8
444	C1orf189	215.743	-1.34182	0.398358	2.66279e-05	0.000439435	chr1
445	RNF32	46.8702	-1.32522	0.371874	2.68104e-05	0.000441948	chr7
446	LOC100506844	284.955	-1.15476	0.328838	2.76395e-05	0.000453573	chr12
447	GOLGA2P5	59.4339	-1.12539	0.308689	2.79567e-05	0.000458265	chr12
448	C4orf47	99.5265	-1.55524	0.481181	2.80132e-05	0.000458677	chr4
449	SAXO2	345.767	-1.22277	0.355533	2.80623e-05	0.000458968	chr15
450	TCTEX1D2	423.89	-1.14686	0.328658	2.86897e-05	0.000467662	chr3
451	C11orf74	218.144	-1.05546	0.293566	2.8953e-05	0.000471428	chr11
452	TMEM52	19.2385	-1.71578	0.490996	2.97505e-05	0.000483338	chr1
453	PRICKLE1	19.5936	-2.04668	0.596117	3.00578e-05	0.000487763	chr12
454	CFAP20	810.535	-0.834385	0.223543	3.16162e-05	0.000508045	chr16
455	ODF2L	316.354	-1.02166	0.285379	3.19867e-05	0.000512838	chr1
456	HAUS5	36.2662	-1.51345	0.442579	3.2541e-05	0.000520585	chr19
457	RPL32P3	48.7351	-1.21332	0.339314	3.26677e-05	0.000522041	chr3
458	PLAU	268.553	-0.970353	0.268685	3.42258e-05	0.000546344	chr10
459	LOC101929134	10.1174	-2.95153	0.929321	3.44559e-05	0.00054882	chr4
460	HMGB3	343.327	-1.1611	0.337723	3.45315e-05	0.000549426	chrX
461	TTC21A	66.1648	-1.2138	0.345955	3.46782e-05	0.000551162	chr3
462	ITGB2-AS1	17.02	-2.15761	0.669974	3.63674e-05	0.00057551	chr21
463	ENTPD2	36.2598	-1.38846	0.400445	3.64587e-05	0.000576331	chr9
464	IFT122	112.888	-1.10546	0.314191	3.70846e-05	0.000585592	chr3
465	SPATA17	142.176	-1.17054	0.337926	3.74059e-05	0.000589394	chr1
466	NME5	422.904	-1.14916	0.337752	3.77166e-05	0.000593651	chr5
467	POLR1C	292.269	-0.660296	0.172816	3.78412e-05	0.000594972	chr6
468	MLF1	749.205	-1.23116	0.372475	3.83393e-05	0.000600227	chr3
469	NHLRC4	144.825	-1.23288	0.365969	3.94189e-05	0.000616468	chr16
470	LOC100505984	11.5842	-3.53202	1.33884	3.95468e-05	0.000617149	chr2
471	GIPC2	82.2284	-1.66756	0.551179	3.95252e-05	0.000617149	chr1
472	CHST15	184.077	-0.858511	0.23256	4.00086e-05	0.000623692	chr10
473	DYX1C1	50.8947	-1.34241	0.394465	4.00892e-05	0.000624283	chr15
474	WBSCR27	185.735	-1.13712	0.330644	4.05105e-05	0.000628837	chr7
475	GBP1	147.902	-1.23392	0.367159	4.07246e-05	0.000630822	chr1
476	RNF128	50.2163	-1.33663	0.391987	4.10366e-05	0.000634312	chrX
477	LOC101927027	9.57143	-2.87499	0.890739	4.10946e-05	0.000634539	chr2
478	C1QTNF4	36.8874	-1.227	0.348113	4.15657e-05	0.000641136	chr11
479	LRRC10B	601.651	-1.18323	0.355971	4.2113e-05	0.000647531	chr11
480	CCDC113	433.375	-1.0927	0.31953	4.25243e-05	0.00065317	chr16
481	C9orf116	3480.54	-1.1075	0.327126	4.2667e-05	0.000654675	chr9
482	C2orf70	66.5183	-1.32884	0.396296	4.33503e-05	0.000663073	chr2
483	CEP126	279.023	-1.12036	0.331151	4.3541e-05	0.000665171	chr11
484	CFAP77	392.942	-1.11717	0.329896	4.39879e-05	0.000669329	chr9
485	MARCH10	70.2159	-1.68203	0.564007	4.41529e-05	0.000671143	chr17
486	C1orf228	28.3933	-1.7586	0.551773	4.46342e-05	0.000677053	chr1
487	ZNF3	321.28	-0.865764	0.23953	4.51159e-05	0.000683651	chr7
488	LINC00094	189.469	-1.02597	0.293988	4.52677e-05	0.000684533	chr9
489	TTLL9	61.2524	-1.43087	0.437222	4.54589e-05	0.000686715	chr20
490	FLJ41200	6.30707	-5.16002	1.77923	4.56351e-05	0.000688666	chr9
491	WDR60	289.549	-0.90743	0.252959	4.57783e-05	0.000690116	chr7
492	CFAP57	98.4205	-1.25835	0.377303	4.5986e-05	0.000692262	chr1
493	LINC01588	24.3285	-1.82588	0.575124	4.60751e-05	0.000692451	chr14
494	SPSB1	703.974	-0.916044	0.258555	4.62213e-05	0.000693935	chr1
495	MED25	426.708	-0.801039	0.21945	4.67352e-05	0.000700932	chr19
496	GDA	145.647	-1.1309	0.33041	4.7232e-05	0.000706935	chr9
497	ANKUB1	86.3664	-1.19417	0.350119	4.75709e-05	0.000711279	chr3
498	ELL3	63.1159	-1.00742	0.282858	4.87864e-05	0.000726486	chr15
499	SPAG6	602.121	-1.14346	0.34469	4.92529e-05	0.000731943	chr10
500	ALOX5	85.1151	-1.591	0.525729	4.94538e-05	0.00073344	chr10
501	CFAP58	44.4608	-1.69636	0.55809	5.02167e-05	0.000742497	chr10
502	LOC644794	63.005	-1.41757	0.437843	5.13013e-05	0.000755482	chr7
503	DKK3	14.0006	-2.06597	0.630295	5.19267e-05	0.000763923	chr11
504	LAMP3	66.3515	-1.52069	0.484789	5.2536e-05	0.00077211	chr3
505	TUBB3	51.7712	-1.54108	0.487676	5.28455e-05	0.000775102	chr16
506	FBXW9	160.841	-1.08636	0.319339	5.3302e-05	0.000780235	chr19
507	CABYR	20.7205	-1.8953	0.602645	5.38161e-05	0.000786973	chr18
508	PPP1R14A	4.98796	-4.98145	1.75869	5.51296e-05	0.000802973	chr19
509	CXorf57	11.3756	-2.62679	0.860833	5.58457e-05	0.000811786	chrX
510	CNIH2	183.567	-1.32744	0.42233	5.65782e-05	0.000820804	chr11
511	FAM181A-AS1	4.15039	-6.37772	2.87004	5.73292e-05	0.000830876	chr14
512	FAM47E	295.658	-1.0818	0.322433	5.74327e-05	0.000831552	chr4
513	VIPR1	183.357	-1.16362	0.350812	5.77068e-05	0.000833872	chr3
514	CCDC39	117.879	-1.1683	0.350686	5.82174e-05	0.00084042	chr3
515	TREM1	4.80139	-4.6957	1.68969	5.86574e-05	0.000845105	chr6
516	LOC101929188	110.211	-1.09963	0.324661	5.91423e-05	0.000851253	chr6
517	BCL2L1	1791.97	-0.755399	0.209613	5.92075e-05	0.000851355	chr20
518	RHPN1	115.752	-1.03682	0.302098	5.97412e-05	0.000856119	chr8
519	FBXO31	311.344	-0.830413	0.232622	5.97728e-05	0.000856119	chr16
520	DPCD	326.192	-0.935858	0.269795	6.0856e-05	0.000869932	chr10
521	TTLL5	110.788	-1.08117	0.318493	6.12562e-05	0.000874798	chr14
522	CCDC146	1017.23	-1.04954	0.314978	6.25007e-05	0.000888238	chr7
523	GAS8	131.366	-1.04789	0.308508	6.27592e-05	0.000891046	chr16
524	PIH1D2	233.957	-1.11022	0.335695	6.3018e-05	0.000892988	chr11
525	BBOF1	495.933	-1.1081	0.338238	6.37424e-05	0.000901508	chr14
526	SLC16A5	72.6871	-1.2006	0.362389	6.45872e-05	0.000911694	chr17
527	ZC2HC1B	13.5694	-2.79589	1.06775	6.57131e-05	0.000924913	chr6
528	CYB5A	3562.54	-0.696459	0.192302	6.56556e-05	0.000924913	chr18
529	BNC1	33.6997	-1.48624	0.46452	6.67034e-05	0.000937948	chr15
530	IDS	525.484	-0.731258	0.202367	6.68654e-05	0.000939324	chrX
531	EPB41L4A	489.129	-0.628559	0.169254	6.71635e-05	0.000941705	chr5
532	CH17-340M24.3	191.593	-1.14653	0.351954	6.74795e-05	0.00094523	chrX
533	COL21A1	41.5539	-1.42079	0.439697	6.75689e-05	0.000945577	chr6
534	CEP164	45.5903	-1.07515	0.31205	6.78171e-05	0.000948143	chr11
535	DZANK1	108.214	-1.29396	0.408229	6.80848e-05	0.000950979	chr20
536	NAT14	201.776	-0.985704	0.287776	6.88591e-05	0.000960876	chr19
537	TMEM17	52.726	-1.29377	0.396855	6.97229e-05	0.000970156	chr2
538	TBX3	6.5955	-5.67555	1.94363	7.05778e-05	0.000980188	chr12
539	SFTA1P	21.1647	-2.24343	0.837043	7.14417e-05	0.000991245	chr10
540	SFRP2	49.9491	-3.44199	1.70075	7.16889e-05	0.000993733	chr4
541	FAM179B	502.589	-0.901769	0.262399	7.2571e-05	0.00100501	chr14
542	WDR19	114.877	-1.0911	0.328847	7.47906e-05	0.00103379	chr4
543	FHOD3	11.7319	-2.54609	0.883098	7.50287e-05	0.00103508	chr18
544	TP73	129.104	-1.08121	0.326421	7.63017e-05	0.00105017	chr1
545	HAGHL	80.2132	-1.10117	0.330749	7.78053e-05	0.0010674	chr16
546	EFCAB10	124.548	-1.13418	0.348077	7.84332e-05	0.001074	chr7
547	TBC1D8	177.626	-0.865141	0.247879	7.87513e-05	0.00107634	chr2
548	LOC101927416	1391.73	-1.17348	0.377247	7.96991e-05	0.00108625	chr3
549	FAM198B	8.84339	-3.10689	1.16222	7.97953e-05	0.00108655	chr4
550	VRK3	638.61	-0.753987	0.213123	8.05449e-05	0.00109574	chr19
551	RPGRIP1L	69.4723	-1.28411	0.406342	8.14654e-05	0.00110723	chr16
552	MZF1	125.808	-0.944361	0.276588	8.19014e-05	0.0011111	chr19
553	DUSP14	1603.66	-0.851411	0.248125	8.2772e-05	0.00111979	chr17
554	LUCAT1	19.8409	-1.74853	0.564502	8.349e-05	0.00112762	chr5
555	WDR63	238.109	-1.07344	0.330344	8.36751e-05	0.00112888	chr1
556	TUBA1A	1775.73	-1.14111	0.362398	8.41754e-05	0.00113411	chr12
557	SPATA18	594.242	-1.0396	0.31907	8.42178e-05	0.00113411	chr4
558	MUC12	265.483	-1.0674	0.327971	8.46705e-05	0.00113916	chr7
559	CCDC157	99.1252	-1.21566	0.382898	8.56483e-05	0.00115126	chr22
560	MAPRE3	258.502	-1.00466	0.303724	8.60214e-05	0.00115521	chr2
561	PASK	27.3206	-1.42136	0.443541	8.6112e-05	0.00115537	chr2
562	OR7E47P	307.342	-1.29377	0.432263	8.68141e-05	0.00116217	chr12
563	CDK20	49.8602	-1.17498	0.357215	8.79392e-05	0.0011745	chr9
564	HSPBP1	2115.08	-0.925906	0.27795	8.89057e-05	0.00118417	chr19
565	DUSP18	74.0877	-1.09114	0.330795	9.00483e-05	0.0011983	chr22
566	ENKUR	544.526	-1.21333	0.398942	9.05994e-05	0.00120454	chr10
567	CCDC89	98.4425	-1.12827	0.348951	9.21152e-05	0.00122151	chr11
568	ACYP1	99.7477	-1.09435	0.335474	9.21263e-05	0.00122151	chr14
569	URB1-AS1	64.1762	-0.918297	0.266799	9.2537e-05	0.00122584	chr21
570	TRIM55	34.8078	-1.65252	0.559414	9.31008e-05	0.00123108	chr8
571	RALGPS2	91.2793	-0.944792	0.278527	9.46391e-05	0.00124917	chr1
572	SMPD2	184.269	-0.911452	0.270427	9.92961e-05	0.00130475	chr6
573	IL22RA1	26.0763	-1.85233	0.650491	0.000100544	0.00131878	chr1
574	KANSL1L	29.647	-1.48773	0.48197	0.000102552	0.00134392	chr2
575	ANKRD54	177.94	-0.930867	0.279109	0.000105018	0.00137132	chr22
576	ITGB8	98.6272	-0.946602	0.283081	0.000106655	0.00138898	chr7
577	CRISPLD1	72.9819	-1.35637	0.45044	0.000106766	0.00138919	chr8
578	USP10	1573.87	-0.866521	0.258733	0.000107212	0.00139375	chr16
579	SLC22A4	102.96	-1.24483	0.407301	0.000109795	0.00142465	chr5
580	DNAI2	109.802	-1.26846	0.419504	0.0001102	0.00142752	chr17
581	LRRC36	8.18397	-3.32428	1.36347	0.000111013	0.00143552	chr16
582	KIAA0895	98.5449	-1.26148	0.41627	0.000111313	0.00143795	chr7
583	CEP41	298.407	-0.832492	0.245469	0.00011186	0.00144264	chr7
584	CCDC78	96.3393	-1.11778	0.351835	0.000112793	0.00145212	chr16
585	PRR7	158.881	-1.0072	0.310929	0.000113511	0.00146009	chr5
586	RUVBL1	402.152	-0.929932	0.282371	0.000113635	0.0014604	chr3
587	C14orf142	606.907	-0.947629	0.291345	0.000114158	0.00146582	chr14
588	CCDC191	105.386	-1.20786	0.393706	0.000116031	0.00148793	chr3
589	WDR54	621.471	-1.06469	0.338056	0.000116082	0.00148793	chr2
590	APOBEC3H	5.48092	-3.96061	1.63114	0.000116833	0.00149624	chr22
591	CES4A	124.053	-1.0633	0.332708	0.000117103	0.00149838	chr16
592	PCYT1B	35.4664	-1.27439	0.402372	0.000119067	0.00152086	chrX
593	DNAL4	493.024	-0.978323	0.30294	0.000120737	0.0015395	chr22
594	TGM3	18.8964	-2.56654	1.2052	0.00012233	0.00155711	chr20
595	HCAR1	4.03895	-6.27598	2.91045	0.000122991	0.0015628	chr12
596	RAB36	257.839	-1.10721	0.360422	0.000124132	0.00157456	chr22
597	CRIP1	923.218	-0.94713	0.293943	0.000124588	0.00157898	chr14
598	CNTD2	18.2792	-1.88136	0.656799	0.000125507	0.00158788	chr19
599	NEIL1	70.3649	-0.985339	0.298649	0.000125448	0.00158788	chr15
600	WDR78	641.383	-1.19606	0.40716	0.000126278	0.00159625	chr1
601	C21orf59	944.603	-0.922463	0.287188	0.000126496	0.00159762	chr21
602	ELOVL7	93.9674	-0.95853	0.292156	0.000127289	0.00160626	chr5
603	CYP39A1	55.7261	-1.03787	0.317265	0.000128549	0.00162076	chr6
604	TM4SF1	221.838	-0.957591	0.295778	0.00012953	0.00163032	chr3
605	LDLRAD1	1035.58	-1.04053	0.333653	0.000129806	0.00163238	chr1
606	THEMIS2	7.36159	-4.62213	1.66715	0.000130137	0.00163514	chr1
607	PRR26	8.5049	-4.3489	1.67613	0.000131169	0.0016467	chr10
608	CHST11	38.0533	-1.46921	0.499437	0.00013215	0.0016576	chr12
609	KIF24	121.306	-0.949309	0.291151	0.000133843	0.0016774	chr9
610	HSPH1	1332.12	-0.790897	0.236292	0.000135139	0.00168786	chr13
611	CDKL2	41.7391	-1.40365	0.472947	0.000136616	0.00170485	chr4
612	KCNE1	399.061	-1.10586	0.365087	0.000139638	0.00173664	chr21
613	FGF14	47.2527	-3.34966	1.79794	0.000140273	0.00174157	chr13
614	TUBB4B	1933.13	-0.982693	0.313358	0.000140442	0.00174219	chr9
615	STX11	69.2416	-1.11831	0.356815	0.000140892	0.00174629	chr6
616	CYP4X1	719.09	-1.22712	0.428128	0.000141901	0.00175731	chr1
617	TSTD1	693.769	-0.660182	0.190567	0.000143841	0.00177833	chr1
618	CCDC34	303.17	-0.761269	0.225097	0.000144174	0.00177944	chr11
619	ICAM5	39.1468	-1.38227	0.465644	0.000145452	0.0017937	chr19
620	FAM92B	480.864	-1.16537	0.399257	0.000146524	0.00180388	chr16
621	FDPSP2	31.4276	-1.40523	0.467083	0.000146912	0.00180714	chr7
622	TUB	18.1262	-1.96031	0.728223	0.000147665	0.00181335	chr11
623	TMEM67	160.212	-1.06353	0.342332	0.000148322	0.0018199	chr8
624	TEKT1	645.468	-1.15046	0.392971	0.000149692	0.00183517	chr17
625	CCDC125	149.634	-0.822706	0.246625	0.000150111	0.00183876	chr5
626	TNFAIP8L1	1037.93	-1.04384	0.342899	0.000151154	0.00184999	chr19
627	SPATA33	282.806	-1.02359	0.33094	0.0001557	0.0018977	chr16
628	FAM65B	325.744	-1.18416	0.409043	0.000155966	0.00189936	chr6
629	KATNAL1	59.9199	-1.04661	0.329745	0.000159097	0.00193427	chr13
630	PPP1R42	87.1586	-1.14798	0.378405	0.000160812	0.00195197	chr8
631	BAIAP2	924.441	-0.75325	0.225373	0.000160819	0.00195197	chr17
632	PACRG	426.554	-1.21616	0.429025	0.000161933	0.00196223	chr6
633	C16orf54	179.652	-1.08734	0.357297	0.000162558	0.00196655	chr16
634	C2CD2L	76.6036	-0.931066	0.286855	0.00016255	0.00196655	chr11
635	CCDC151	141.575	-1.24026	0.431767	0.000163637	0.00197145	chr19
636	RIBC1	250.07	-1.17647	0.403645	0.000163505	0.00197145	chrX
637	NEK11	162.266	-1.0264	0.330867	0.000163473	0.00197145	chr3
638	IRF9	1214.82	-0.720469	0.214419	0.000163138	0.00197145	chr14
639	AK9	101.198	-0.916491	0.282068	0.000164638	0.00198188	chr6
640	COL5A2	14.45	-2.01827	0.708787	0.000165902	0.00199382	chr2
641	ZNF529-AS1	53.9272	-1.02816	0.322406	0.00016673	0.00200213	chr19
642	GOLGA8B	35.9043	-1.41414	0.475818	0.000167116	0.00200347	chr15
643	RRM2B	168.015	-0.78639	0.235257	0.000167646	0.00200818	chr8
644	ADGRE2	5.91224	-4.7487	1.71719	0.000170556	0.00203505	chr19
645	C5AR1	365.909	-1.02129	0.333773	0.000170512	0.00203505	chr19
646	FAM92A1	138.808	-0.899387	0.27841	0.000170506	0.00203505	chr8
647	LOC339803	105.915	-0.812278	0.245623	0.00017088	0.00203693	chr2
648	CAPSL	1193.36	-1.05855	0.355178	0.000171124	0.00203817	chr5
649	MAATS1	140.956	-1.12812	0.378822	0.000176063	0.0020936	chr3
650	MSRB3	6.81992	-2.68756	0.920174	0.000177699	0.00210962	chr12
651	CELSR1	556.159	-0.649951	0.190421	0.000179415	0.00212482	chr22
652	TRIM31	158.086	-1.03208	0.332124	0.000179608	0.00212539	chr6
653	TTC30A	107.199	-0.857308	0.262801	0.000181986	0.00215179	chr2
654	DNAAF2	136.465	-0.7584	0.227158	0.00018283	0.00216002	chr14
655	HACD4	316.941	-1.11432	0.380445	0.000183354	0.00216447	chr9
656	LRRC34	154.983	-1.07831	0.3592	0.000184441	0.00217555	chr3
657	WDR49	55.6775	-1.33343	0.466895	0.000185199	0.00217921	chr3
658	C9orf24	10876.1	-1.04305	0.351843	0.000186224	0.00218951	chr9
659	IK	1160.4	-0.816394	0.2533	0.00018751	0.00220109	chr5
660	OXTR	66.086	-1.48099	0.560911	0.000189512	0.00221431	chr3
661	PKIB	63.3562	-1.11442	0.365344	0.000189263	0.00221431	chr6
662	ERICH2	347.419	-0.991673	0.324946	0.000189543	0.00221431	chr2
663	FAM161A	131.429	-0.927518	0.29301	0.000191566	0.00223616	chr2
664	RSPH4A	711.226	-1.05824	0.359384	0.000194324	0.00226654	chr6
665	NXPE3	26.5986	-1.46084	0.502647	0.000196612	0.00228734	chr3
666	IFT22	3233.45	-0.892594	0.285964	0.000196537	0.00228734	chr7
667	MT-ATP8	15428.7	-0.658721	0.196053	0.000202077	0.00234019	chrM
668	MTSS1L	504.315	-0.601294	0.17704	0.000201948	0.00234019	chr16
669	WRAP53	109.647	-1.10539	0.371196	0.000202326	0.00234122	chr17
670	TP53AIP1	168.552	-1.02747	0.339964	0.000204403	0.00235966	chr11
671	NKX2-1-AS1	4.45555	-4.20486	1.71168	0.00020518	0.00236504	chr14
672	CC2D2A	663.599	-0.980496	0.324874	0.000209585	0.00240998	chr4
673	KLHL21	218.801	-0.747863	0.226761	0.000212324	0.00243193	chr1
674	SURF2	161.728	-0.725737	0.218723	0.000212573	0.00243287	chr9
675	ANKRD13D	84.7269	-0.790758	0.241362	0.000217307	0.00247929	chr11
676	C2CD3	79.3435	-0.821417	0.252886	0.00021855	0.00249154	chr11
677	CALM2	5340.77	-0.661011	0.197298	0.000220034	0.00250455	chr2
678	C4orf22	64.8181	-1.24622	0.435166	0.000221836	0.00252114	chr4
679	C5orf49	1238.05	-1.01668	0.344438	0.000221729	0.00252114	chr5
680	TSPOAP1	72.6692	-1.2273	0.428514	0.000222482	0.00252653	chr17
681	LOC102724094	195.824	-0.991685	0.327554	0.000223031	0.00253079	chr7
682	C10orf111	9.49652	-2.53817	0.932123	0.000227609	0.00257508	chr10
683	SAPCD1-AS1	106.959	-1.25766	0.456795	0.000230376	0.00260405	chr6
684	STAT4	11.6827	-1.85088	0.657085	0.00023156	0.0026134	chr2
685	IFT81	123.879	-0.955765	0.311198	0.000238107	0.00267696	chr12
686	ZNF232	148.817	-1.00367	0.334652	0.000241353	0.00270929	chr17
687	RCAN3AS	26.3444	-1.57811	0.588638	0.000245271	0.00274906	chr1
688	MANSC1	115.639	-0.904487	0.291411	0.000247933	0.00277677	chr12
689	MTMR11	30.8062	-1.35791	0.479096	0.000249048	0.002785	chr1
690	C10orf107	477.86	-1.15796	0.422667	0.000249354	0.00278629	chr10
691	TSPAN11	13.3139	-2.58081	1.49837	0.00025197	0.00281123	chr12
692	FBN2	10.494	-2.33226	0.942543	0.000252775	0.00281592	chr5
693	C1orf141	51.965	-1.27747	0.453326	0.00025435	0.00282634	chr1
694	PLA2G6	53.6445	-1.01393	0.331431	0.000254333	0.00282634	chr22
695	LOC146880	35.1128	-1.21453	0.412089	0.0002565	0.00284658	chr17
696	TAGLN3	52.3412	-1.69051	0.772325	0.000257193	0.00285212	chr3
697	MT1E	1516.33	-0.683237	0.208373	0.000257436	0.00285265	chr16
698	TCTEX1D1	104.997	-1.29986	0.489618	0.000258653	0.0028618	chr1
699	RPGR	190.577	-1.09389	0.383986	0.000259819	0.00287036	chrX
700	TPPP3	13380.2	-0.950666	0.321083	0.000260196	0.00287236	chr16
701	LZTFL1	310.573	-0.891229	0.288071	0.000261035	0.00287945	chr3
702	IL5RA	101.742	-1.03228	0.344825	0.000261601	0.002882	chr3
703	IPO4	137.717	-0.819537	0.258867	0.00026166	0.002882	chr14
704	STK36	179.383	-0.956903	0.317533	0.000261969	0.00288324	chr2
705	PABPC1L	36.6698	-1.26753	0.438695	0.000263152	0.00289191	chr20
706	PCOLCE	44.6302	-1.121	0.377788	0.000265703	0.00291338	chr7
707	NRBP2	75.7666	-0.789524	0.245585	0.000271249	0.00296974	chr8
708	CRYAB	48.8617	-1.24125	0.434722	0.000271949	0.00297518	chr11
709	C17orf50	21.1847	-1.32477	0.450522	0.000275358	0.00300798	chr17
710	SPPL2B	109.963	-0.773054	0.24154	0.000279164	0.00304501	chr19
711	XPNPEP3	149.385	-0.788235	0.248335	0.000280479	0.00305679	chr22
712	CASC1	153.99	-1.09974	0.388498	0.000282154	0.00306848	chr12
713	DDO	5.36449	-3.18685	1.18999	0.000283183	0.0030751	chr6
714	KIF6	17.6507	-1.78175	0.699507	0.000283085	0.0030751	chr6
715	UBALD2	902.091	-0.605731	0.183279	0.000286183	0.00310148	chr17
716	ALS2CR12	41.1485	-1.49835	0.597203	0.000287616	0.00310929	chr2
717	TEKT4	122.499	-1.1254	0.400962	0.000287819	0.00310929	chr2
718	ZNF664	2547.49	-0.601189	0.181332	0.000289117	0.00312102	chr12
719	TTLL10	166.304	-1.13767	0.413004	0.00029408	0.00316525	chr1
720	CEP128	30.4168	-1.36647	0.494793	0.000294552	0.0031663	chr14
721	SRD5A2	65.6037	-1.22261	0.442435	0.000297391	0.00319385	chr2
722	ODF2	342.682	-0.833155	0.270667	0.000298939	0.00320577	chr9
723	ELK3	244.884	-0.872396	0.286324	0.000299182	0.00320602	chr12
724	MEX3A	40.1114	-1.42103	0.535795	0.000299659	0.00320682	chr1
725	SPAG17	181.163	-1.08509	0.386203	0.000307861	0.0032894	chr1
726	KIF26B	5.01068	-3.49575	1.4052	0.000313212	0.00334413	chr1
727	SLC4A11	76.4048	-0.80342	0.254896	0.000317125	0.00338097	chr20
728	LOC730202	60.5581	-1.16838	0.415531	0.00031973	0.00340103	chr14
729	EHF	1314.96	-0.747885	0.238775	0.000319936	0.00340103	chr11
730	CNOT10	705.328	-0.605655	0.181932	0.00032078	0.00340753	chr3
731	PARD6G-AS1	7.43094	-2.84442	1.03507	0.000324218	0.00344155	chr18
732	DRC1	254.119	-1.04166	0.367877	0.000329094	0.00349079	chr2
733	C11orf63	65.1767	-1.08078	0.375352	0.000329546	0.00349305	chr11
734	PLK2	523.219	-0.651351	0.201768	0.000332731	0.00351916	chr5
735	C1orf87	61.2271	-1.32004	0.505462	0.000336198	0.00355326	chr1
736	IQCE	214.213	-0.752896	0.238823	0.000337691	0.00356647	chr7
737	SSUH2	28.3312	-1.75616	0.734958	0.000339212	0.00357737	chr3
738	WDR93	53.0721	-1.20959	0.439907	0.000341992	0.00360299	chr15
739	EFCAB2	425.062	-1.00095	0.354672	0.000343185	0.00360886	chr1
740	RHOU	152.804	-0.924528	0.313177	0.000350121	0.003666	chr1
741	LINC01590	11.743	-2.38303	1.22404	0.000360184	0.00375902	chr6
742	ELMOD1	10.1836	-2.12898	0.863006	0.000360042	0.00375902	chr11
743	PPOX	122.995	-1.06631	0.381949	0.000359582	0.00375902	chr1
744	B3GNT5	357.8	-0.862076	0.288603	0.000360289	0.00375902	chr3
745	DAW1	112.324	-1.08709	0.390967	0.000361802	0.00376944	chr2
746	LINC01571	118.368	-1.19459	0.455729	0.000363432	0.00378372	chr16
747	IQCH	41.2724	-1.4692	0.593907	0.000366386	0.00381177	chr15
748	DNAH7	58.9098	-1.04502	0.360579	0.000367147	0.00381697	chr2
749	ERICH6-AS1	68.5137	-1.31765	0.518071	0.000369133	0.00383174	chr3
750	IDNK	76.3631	-1.02397	0.353584	0.000370524	0.00384117	chr9
751	LEF1	33.0767	-1.13106	0.391267	0.000371947	0.00385319	chr4
752	C20orf85	6982.99	-1.00444	0.365116	0.000374652	0.00387847	chr20
753	TMEM138	910.259	-0.655409	0.207291	0.000385662	0.00398681	chr11
754	METTL7B	5.92951	-3.31337	2.24303	0.000387884	0.00400674	chr12
755	HLA-J	115.648	-0.978055	0.340128	0.000398834	0.00409694	chr6
756	PPP4R1-AS1	15.2679	-2.02074	0.871203	0.000401015	0.00411645	chr18
757	ERICH3	284.056	-1.09002	0.410301	0.000402035	0.00412403	chr1
758	C14orf79	38.3423	-1.21537	0.443704	0.000408905	0.0041857	chr14
759	MYLK	62.8521	-1.31732	0.525786	0.000410596	0.00420007	chr3
760	DNAH12	340.472	-0.9434	0.332544	0.000411018	0.00420115	chr3
761	KNDC1	82.4685	-0.993222	0.346176	0.000413003	0.00421585	chr10
762	FOXD1	12.3655	-2.06899	0.867939	0.000413441	0.00421738	chr5
763	GPM6B	18.8981	-1.71088	0.716203	0.000417104	0.0042428	chrX
764	ABCC2	21.0427	-1.6785	0.705087	0.000417048	0.0042428	chr10
765	CENPM	92.3624	-1.09895	0.403609	0.000417382	0.0042428	chr22
766	IL1RL1	75.6743	-1.31177	0.534527	0.000418055	0.00424669	chr2
767	LOC101927267	40.9527	-1.17121	0.425826	0.000428183	0.00434656	chr12
768	IGFBP7	8418.11	-0.87199	0.302693	0.000430793	0.00437002	chr4
769	LIF	86.5506	-0.982869	0.342211	0.000437359	0.00442743	chr22
770	KDM1B	107.759	-0.93367	0.323227	0.000437087	0.00442743	chr6
771	FAM167A	11.4121	-1.84426	0.719712	0.000446987	0.00451241	chr8
772	MYB	225.461	-0.684721	0.219224	0.000448571	0.00452528	chr6
773	AK7	398.243	-0.989593	0.36168	0.000448994	0.00452643	chr14
774	PITPNM1	153.532	-0.745119	0.24202	0.000451734	0.00455092	chr11
775	INTU	21.1878	-1.37816	0.512542	0.000454185	0.00456932	chr4
776	TTC26	93.6997	-0.947927	0.330033	0.000457534	0.00459877	chr7
777	DENND1C	38.3367	-1.44389	0.603269	0.000458957	0.00460783	chr19
778	HSD11B1L	106.909	-0.819823	0.27332	0.000461655	0.00463174	chr19
779	IFT74	243.934	-0.809297	0.272939	0.000469687	0.00470265	chr9
780	HCG14	95.5207	-1.03393	0.376185	0.000477778	0.00477387	chr6
781	MFI2-AS1	42.2822	-1.11821	0.406037	0.000481924	0.00480872	chr3
782	USP12-AS2	10.9288	-2.4154	1.30881	0.000483055	0.00481673	chr13
783	ARHGAP33	16.3519	-1.78189	0.779704	0.000493821	0.00491404	chr19
784	APIP	233.831	-0.743057	0.245702	0.000498574	0.0049546	chr11
785	ITGB3BP	106.339	-0.701054	0.226616	0.00050164	0.00498169	chr1
786	PCDH19	36.0032	-1.41145	0.585315	0.000504488	0.00500657	chrX
787	LKAAEAR1	96.6449	-1.25404	0.495763	0.000504931	0.00500757	chr20
788	C6orf229	10.5162	-2.10135	0.85762	0.000505644	0.00501125	chr6
789	UFC1	1730.78	-0.769476	0.262446	0.000507855	0.00502976	chr1
790	C6orf118	102.211	-1.08734	0.411994	0.000508612	0.00503385	chr6
791	DPEP2	18.7271	-1.94441	1.19763	0.00050918	0.00503607	chr16
792	SCG5	12.1718	-1.99497	0.969393	0.000509739	0.00503819	chr15
793	TMEM139	137.793	-0.794558	0.266983	0.000513626	0.00506976	chr7
794	WRB	1057.72	-0.872663	0.30734	0.000517662	0.00509928	chr21
795	SEPW1	4602.82	-0.669965	0.218688	0.000517608	0.00509928	chr19
796	PLPPR3	39.4175	-1.16375	0.433216	0.000519067	0.00510625	chr19
797	PRUNE2	15.2973	-2.12638	1.03203	0.000523746	0.00514536	chr9
798	LOC100505841	32.2314	-1.18805	0.440939	0.000526565	0.00516959	chr5
799	TCERG1L-AS1	12.7419	-1.711	0.668535	0.000530564	0.0051963	chr10
800	DZIP3	560.233	-0.998877	0.3756	0.000530401	0.0051963	chr3
801	C20orf96	248.297	-0.947891	0.345163	0.000529929	0.0051963	chr20
802	USP18	113.558	-1.10846	0.425496	0.000532591	0.00521127	chr22
803	KCNAB2	41.6818	-1.13814	0.422462	0.000537064	0.00524825	chr1
804	RIBC2	213.744	-0.928102	0.333728	0.000537087	0.00524825	chr22
805	LINC00649	18.9971	-1.68716	0.736173	0.000559104	0.00544248	chr21
806	SLC6A16	9.58009	-2.11552	0.933484	0.000563095	0.0054768	chr19
807	SOCS1	24.3416	-1.64621	0.697912	0.000568239	0.00552316	chr16
808	LY6G6C	4.2416	-3.83377	1.72451	0.000586157	0.00567212	chr6
809	GSTA3	56.7002	-1.15635	0.451599	0.000587052	0.00567212	chr6
810	MT-TW	36.8965	-1.02262	0.362657	0.000593722	0.00573279	chrM
811	CCDC170	1533.86	-0.964727	0.366134	0.000602451	0.00580558	chr6
812	POFUT2	94.2041	-0.869974	0.30491	0.000607766	0.00585295	chr21
813	RND2	46.5299	-1.33108	0.559325	0.000623653	0.00597841	chr17
814	LOC101927989	75.116	-0.889672	0.313597	0.000628482	0.00602075	chr18
815	C11orf91	25.9937	-1.1017	0.402035	0.00063315	0.00606151	chr11
816	DNAH3	41.7164	-1.14162	0.434857	0.000633947	0.00606517	chr16
817	HSPA12A	6.15402	-2.69869	1.25819	0.000634475	0.00606626	chr10
818	NLRP2	415.438	-0.86779	0.31225	0.000638172	0.00609364	chr19
819	IFT88	109.011	-0.919391	0.331801	0.000651838	0.00621262	chr13
820	SMYD2	499.093	-0.910979	0.338027	0.000656271	0.00624204	chr1
821	OSR2	32.2649	-1.24006	0.490306	0.000658061	0.006255	chr8
822	RIIAD1	163.485	-1.06585	0.425299	0.000658672	0.00625674	chr1
823	NMNAT2	11.6198	-2.02836	0.992488	0.000663362	0.00629059	chr1
824	RUNX1	220.566	-0.621358	0.203301	0.000679717	0.00642299	chr21
825	SPEF1	175.225	-0.991665	0.381415	0.000681285	0.00642568	chr20
826	TK1	100.365	-0.821065	0.286671	0.000681233	0.00642568	chr17
827	KIAA2012	59.2888	-1.14432	0.454406	0.000682783	0.00643565	chr2
828	DNAL1	358.908	-0.819301	0.291876	0.000689089	0.00648674	chr14
829	HS6ST2	22.8939	-1.265	0.487299	0.000690758	0.00649411	chrX
830	SOX2-OT	13.8227	-1.6186	0.680143	0.000699876	0.00657138	chr3
831	IFT43	415.613	-0.841206	0.304386	0.000704163	0.0066074	chr14
832	LRRC27	82.2144	-0.976356	0.361919	0.000711451	0.00665871	chr10
833	COX6B2	19.1868	-1.48963	0.632141	0.000715677	0.00669399	chr19
834	PRICKLE2	44.4607	-1.01971	0.378099	0.000721963	0.00674846	chr3
835	CCDC96	216.526	-0.962776	0.368457	0.000726089	0.00677818	chr4
836	FAIM	250.985	-0.784787	0.273704	0.000726532	0.00677818	chr3
837	KCNH3	50.3496	-1.01992	0.381968	0.000735315	0.00685576	chr12
838	CENPBD1P1	320.049	-0.727533	0.250732	0.00073677	0.00686173	chr19
839	BBS5	54.7383	-0.95177	0.348674	0.000751513	0.00696923	chr2
840	DNAJB13	164.351	-0.984837	0.384812	0.000753663	0.00697794	chr11
841	AHSA2	34.7733	-1.11995	0.42798	0.000755598	0.00699143	chr2
842	RHEBL1	47.6818	-1.12292	0.442917	0.000762805	0.00705365	chr12
843	CCDC66	35.4501	-0.939392	0.337876	0.000770082	0.00711196	chr3
844	FARP1	278.119	-0.598716	0.197788	0.000771825	0.00712357	chr13
845	TAGLN	52.2467	-1.25105	0.527452	0.000780161	0.00717787	chr11
846	DNAAF5	141.977	-0.742326	0.256933	0.000781617	0.00718225	chr7
847	PPP1R16A	372.173	-0.741836	0.259746	0.000784833	0.00720727	chr8
848	TNNI3	14.0785	-1.66421	0.692647	0.000787973	0.00723157	chr19
849	SCARNA9	22.4111	-1.59282	0.734755	0.000791516	0.00725498	chr11
850	SLC4A8	119.18	-0.858953	0.310302	0.000792353	0.00725811	chr12
851	RGL1	126.558	-0.667188	0.224238	0.000793031	0.00725978	chr1
852	DYNLT1	4110.01	-0.595538	0.197475	0.000795026	0.00727014	chr6
853	BAIAP2L1	406.003	-0.627722	0.209675	0.000795862	0.00727137	chr7
854	CD99L2	79.8722	-0.897406	0.328014	0.000798333	0.00727646	chrX
855	ATXN1	114.389	-0.682462	0.230645	0.000797891	0.00727646	chr6
856	PADI2	38.9559	-1.23783	0.514248	0.000802806	0.00731268	chr1
857	FAM206A	168.15	-0.685929	0.233717	0.000804459	0.00732318	chr9
858	HNF1B	24.9383	-1.41431	0.611307	0.000807694	0.00734805	chr17
859	ARMC3	282.166	-0.973562	0.384684	0.00081416	0.00740228	chr10
860	SPATS1	84.8586	-1.10151	0.453363	0.000818652	0.00743851	chr6
861	IQUB	70.4	-1.06868	0.42657	0.000830984	0.00754587	chr7
862	VEGFC	30.2418	-1.17356	0.462064	0.00083282	0.00755296	chr4
863	SLC43A3	76.3308	-0.999826	0.384538	0.000834478	0.00755416	chr11
864	LCA5L	43.334	-1.12377	0.446351	0.000839646	0.00758679	chr21
865	DUSP19	31.2461	-1.08951	0.418029	0.000840155	0.00758679	chr2
866	CAPN6	5.56226	-3.09292	2.18856	0.000844973	0.00762089	chrX
867	AGBL2	102.89	-1.06302	0.433027	0.000851254	0.00766	chr11
868	LMO7-AS1	64.0112	-0.964012	0.365512	0.000852448	0.00766	chr13
869	DCAKD	192.204	-0.695235	0.239942	0.000856545	0.00768737	chr17
870	MCAT	228.881	-0.75498	0.267708	0.000864404	0.00774366	chr22
871	TM9SF1	1064.28	-0.596909	0.200656	0.00086934	0.00777361	chr14
872	ARL13B	54.708	-0.881447	0.320143	0.000870505	0.00777928	chr3
873	AZIN1-AS1	23.5428	-1.4807	0.676138	0.000874754	0.00781189	chr8
874	HOPX	109.453	-1.34333	0.707612	0.000875222	0.00781189	chr4
875	LPCAT2	65.3515	-0.759809	0.264679	0.000879116	0.00784186	chr16
876	CFAP70	81.5511	-1.11689	0.469857	0.00088165	0.00785968	chr10
877	ARMC2	63.3625	-1.16045	0.492632	0.000882279	0.0078605	chr6
878	ORAI2	190.522	-0.754061	0.266996	0.000885042	0.00788032	chr7
879	KAZN	240.747	-0.763189	0.272075	0.000887123	0.00789404	chr1
880	C1orf132	15.305	-1.54321	0.644573	0.000892449	0.00793662	chr1
881	TSPAN7	5.43874	-2.7839	1.23187	0.000901827	0.00799216	chrX
882	EVA1C	234.315	-0.633731	0.214855	0.000901971	0.00799216	chr21
883	BAIAP3	54.985	-1.07048	0.428973	0.000907754	0.00803854	chr16
884	OSCP1	379.703	-0.867345	0.32954	0.000916654	0.00811244	chr1
885	LMNA	627.99	-0.618991	0.210111	0.000919965	0.00813683	chr1
886	CFAP221	207.33	-0.985055	0.398382	0.000929596	0.00820713	chr2
887	HMOX1	108.352	-0.886633	0.332868	0.000933836	0.0082396	chr22
888	BEND5	14.1597	-1.58913	0.715213	0.000936288	0.00825626	chr1
889	CFAP206	160.995	-0.982544	0.394988	0.000937215	0.00825945	chr6
890	TTLL1	45.1519	-1.04199	0.409291	0.000948246	0.00834662	chr22
891	GPR135	32.5989	-1.40939	0.675272	0.000960401	0.00843839	chr14
892	MAGI2	53.2621	-0.87997	0.323085	0.000964507	0.00846938	chr7
893	DZIP1	101.112	-1.08885	0.465948	0.000986602	0.00865301	chr13
894	SLC22A17	61.0808	-1.37187	0.697809	0.000991006	0.00868644	chr14
895	DCDC2B	85.3805	-0.979309	0.387876	0.000994498	0.00871183	chr1
896	CFAP45	347.352	-0.897116	0.351635	0.000998402	0.00873807	chr1
897	USP2-AS1	30.1789	-1.26932	0.558181	0.00101683	0.00888086	chr11
898	ANKRD65	1304.58	-0.590358	0.200623	0.00101933	0.00889744	chr1
899	ARL6	94.6633	-0.866708	0.325952	0.00103192	0.00899659	chr3
900	SFI1	33.8481	-0.994432	0.379413	0.0010331	0.00900148	chr22
901	THBS1	49.4555	-1.00939	0.394452	0.00103387	0.00900281	chr15
902	RORB	11.2989	-2.28927	1.38849	0.00104781	0.00911336	chr9
903	LOC105372653	6.71476	-2.4403	1.15961	0.00105552	0.00916413	chr20
904	KIZ	123.921	-0.664798	0.232204	0.00105983	0.00919064	chr20
905	RRAD	1261.58	-0.775741	0.288654	0.00106132	0.00919808	chr16
906	TULP3	218.176	-0.773499	0.283561	0.00107751	0.00932183	chr12
907	RBKS	207.485	-0.939538	0.381231	0.00107854	0.00932525	chr2
908	C2orf81	208.275	-1.02976	0.44503	0.00108475	0.00937345	chr2
909	LOC101927391	45.1197	-1.11432	0.467021	0.00110083	0.00949558	chr7
910	RGS22	75.1021	-1.03663	0.427838	0.00110573	0.00952237	chr8
911	BBS12	51.6906	-0.955506	0.371143	0.00110589	0.00952237	chr4
912	APITD1	94.3236	-0.867056	0.329906	0.00111045	0.00955605	chr1
913	DIRAS3	18.2146	-1.70623	0.931853	0.00111908	0.00961557	chr1
914	LOC728392	104.073	-1.1882	0.58142	0.00111934	0.00961557	chr17
915	ULK4	53.5441	-1.00095	0.399857	0.00111934	0.00961557	chr3
916	PFKFB3	183.099	-0.699006	0.249166	0.00112716	0.00967135	chr10
917	CRY1	86.4218	-0.717171	0.255503	0.00114299	0.00978424	chr12
918	FGFR1	17.0835	-1.7128	0.797934	0.00116942	0.00998528	chr8
919	DPY30	1307.38	-0.69012	0.248202	0.00116988	0.00998528	chr2
