# Supplementary material for: Exploring intrinsic variability between cultured nasal and bronchial epithelia in cystic fibrosis
Source: Sci Rep. 2023 Oct 30;13:18573. doi: 10.1038/s41598-023-45201-4 (PMC10616285; doi:10.1038/s41598-023-45201-4)
Supplement: Supplementary file 6 — Supplementary Table S2. [file 41598_2023_45201_MOESM6_ESM.xlsx]

## Sheet: 1. Reproducible ATAC-seq peaks
	All peaks that were reproducibly detected in at least one of the two cell types.
	PeakID	Chr	Start	End	Strand	Peak.Score	Focus.Ratio.Region.Size	GREAT_gene1	dist1	GREAT_gene2	dist2	baseMean	log2FoldChange	lfcSE	stat	pvalue	padj
1	Merged-chr11-31811292-1	chr11	31811058	31811526	+	15.4771	HNEC_merged_reproducible.txt	PAX6	18		-	25.7863	4.00836	0.502296	7.98008	1.46244e-15	2.25669e-11
2	Merged-chr14-87133604-1	chr14	87133386	87133823	+	11.158	HNEC_merged_reproducible.txt	GALC	859667		-	16.6096	3.11375	0.509167	6.11537	9.63315e-10	7.43246e-06
3	Merged-chr5-2758216-1	chr5	2757994	2758438	+	7.675	HBEC_merged_reproducible.txt	IRX1	837838	C5orf38	6068	14.3844	-3.00736	0.511506	-5.87942	4.11711e-09	1.58828e-05
4	Merged-chr5-88661102-1	chr5	88660877	88661328	+	13.668	HNEC_merged_reproducible.txt	TMEM161B	392272	MEF2C	242951	19.16	2.68436	0.456258	5.88343	4.01846e-09	1.58828e-05
5	Merged-chr6-91697500-1	chr6	91697345	91697655	+	12.9075	HBEC_merged_reproducible.txt	NONE	NA		-	14.834	-3.05376	0.538935	-5.66629	1.4592e-08	4.50338e-05
6	Merged-chr13-102020985-1	chr13	102020774	102021196	+	14.81	HBEC_merged_reproducible.txt	FGF14	380789	ITGBL1	568370	22.8922	-2.63826	0.47208	-5.58859	2.28921e-08	5.88747e-05
7	Merged-chr10-115856794-1	chr10	115856584	115857005	+	16.0467	HNEC_merged_reproducible.txt	GFRA1	416673	ATRNL1	763169	26.9894	2.28395	0.42305	5.39877	6.71e-08	0.000136719
8	Merged-chr9-12817861-1	chr9	12817675	12818048	+	9.115	HBEC_merged_reproducible.txt	TYRP1	124426	MPDZ	461729	11.9894	-2.62215	0.486581	-5.38893	7.08801e-08	0.000136719
9	Merged-chr6-89951318-1	chr6	89951162	89951474	+	6.89	HNEC_merged_reproducible.txt	GJA10	56849	BACH2	345424	11.0928	3.56259	0.666052	5.34881	8.85337e-08	0.000151796
10	Merged-chr4-54484475-1	chr4	54484249	54484702	+	5.88	HNEC_merged_reproducible.txt	KIT	173443	PDGFRA	255378	15.8071	2.33381	0.438173	5.32623	1.00275e-07	0.000154734
11	Merged-chr18-73235751-1	chr18	73235630	73235873	+	5.53	HBEC_merged_reproducible.txt	NETO1	367802	FBXO15	912114	4.61388	-5.79356	1.09225	-5.30426	1.13131e-07	0.000158702
12	Merged-chr10-16597862-1	chr10	16597767	16597957	+	5.09	HNEC_merged_reproducible.txt	C1QL3	75857	RSU1	219521	5.84619	5.9514	1.13057	5.26406	1.40905e-07	0.000181192
13	Merged-chr4-179625152-1	chr4	179625007	179625298	+	7.936	HNEC_merged_reproducible.txt	NONE	NA		-	11.1094	4.7861	0.914466	5.23376	1.66093e-07	0.000197153
14	Merged-chr5-106873801-1	chr5	106873617	106873986	+	7.06833	HNEC_merged_reproducible.txt	EFNA5	797094		-	10.9224	4.83547	0.930377	5.19732	2.02177e-07	0.000222842
15	Merged-chr1-164886393-1	chr1	164886171	164886615	+	12.11	HNEC_merged_reproducible.txt	PBX1	326758	LMX1A	470322	14.073	2.77379	0.539243	5.14386	2.69157e-07	0.00027689
16	Merged-chr4-159937759-1	chr4	159937623	159937896	+	11.208	HNEC_merged_reproducible.txt	RAPGEF2	670022		-	15.2249	2.6276	0.517136	5.08105	3.75353e-07	0.000362005
17	Merged-chr7-34357336-1	chr7	34357173	34357500	+	10.3171	HNEC_merged_reproducible.txt	NPSR1	301073	BMPER	452425	18.0451	2.3698	0.469422	5.04834	4.45677e-07	0.000404543
18	Merged-chr12-130799244-1	chr12	130799102	130799387	+	10.548	HNEC_merged_reproducible.txt	RIMBP2	281379	STX2	39950	14.4877	2.5829	0.513411	5.03087	4.88266e-07	0.000409641
19	Merged-chr5-156402672-1	chr5	156402428	156402917	+	6.85	HNEC_merged_reproducible.txt	PPP1R2P3	447866	SGCD	75915	16.7048	2.62999	0.524448	5.01478	5.30933e-07	0.000409641
20	Merged-chr5-89037329-1	chr5	89037176	89037482	+	8.49	HBEC_merged_reproducible.txt	MEF2C	133276		-	8.08414	-4.05488	0.807391	-5.0222	5.10824e-07	0.000409641
21	Merged-chr4-57424410-1	chr4	57424253	57424567	+	10.778	HNEC_merged_reproducible.txt	IGFBP7	314025		-	15.2762	2.4262	0.485194	5.00048	5.71883e-07	0.000420225
22	Merged-chr5-174608885-1	chr5	174608704	174609067	+	6.23667	HNEC_merged_reproducible.txt	MSX2	115648	HGNC:24955	563281	10.2074	3.24155	0.65575	4.94327	7.68215e-07	0.000538833
23	Merged-chr10-49387251-1	chr10	49387076	49387426	+	12.806	HNEC_merged_reproducible.txt	C10orf128	198875	DRGX	8200	16.356	2.45059	0.50707	4.83284	1.34599e-06	0.000868676
24	Merged-chr4-158519467-1	chr4	158519296	158519639	+	11.0933	HBEC_merged_reproducible.txt	RXFP1	2247		-	9.4912	-3.76922	0.78004	-4.83209	1.35106e-06	0.000868676
25	Merged-chr1-244214473-1	chr1	244214308	244214638	+	8.96333	HNEC_merged_reproducible.txt	ZBTB18	163190	ADSS	237661	14.2314	2.3274	0.482804	4.82059	1.43137e-06	0.000883498
26	Merged-chr10-1364711-1	chr10	1364546	1364876	+	16.995	HNEC_merged_reproducible.txt	WDR37	315173	ADARB2	372765	17.398	2.90744	0.607245	4.78792	1.68521e-06	0.00100017
27	Merged-chr6-77292804-1	chr6	77292585	77293023	+	6.8625	HBEC_merged_reproducible.txt	HTR1B	170969		-	10.083	-3.18108	0.666262	-4.77451	1.80147e-06	0.00102957
28	Merged-chr12-60266472-1	chr12	60266360	60266584	+	5.6125	HBEC_merged_reproducible.txt	SLC16A7	577135		-	6.28497	-4.03292	0.847041	-4.76118	1.92466e-06	0.00106069
29	Merged-chr12-79673533-1	chr12	79673366	79673701	+	6.6075	HNEC_merged_reproducible.txt	PAWR	17564	SYT1	808864	10.4733	2.70246	0.569931	4.74174	2.11888e-06	0.00112746
30	Merged-chr2-59468954-1	chr2	59468869	59469040	+	3.9675	HNEC_merged_reproducible.txt	NONE	NA		-	4.1365	5.45496	1.16307	4.69013	2.73032e-06	0.00135908
31	Merged-chr3-85589371-1	chr3	85589187	85589556	+	7.83667	HBEC_merged_reproducible.txt	CADM2	137111		-	7.08219	-4.68315	0.998253	-4.69134	2.71417e-06	0.00135908
32	Merged-chr21-39633940-1	chr21	39633735	39634145	+	4.9975	HNEC_merged_reproducible.txt	B3GALT5	23942	SH3BGR	182110	12.0926	2.25558	0.481679	4.68276	2.83043e-06	0.00136489
33	Merged-chr5-16778343-1	chr5	16778181	16778505	+	6.538	HNEC_merged_reproducible.txt	RETREG1	161285	MYO10	157920	8.91929	3.01716	0.653712	4.61543	3.92273e-06	0.00178034
34	Merged-chr5-2685867-1	chr5	2685721	2686014	+	4.1425	HBEC_merged_reproducible.txt	IRX4	798883	IRX2	65795	5.3661	-4.81487	1.04237	-4.61916	3.85297e-06	0.00178034
35	Merged-chr2-227407853-1	chr2	227407689	227408017	+	5.21667	HNEC_merged_reproducible.txt	AGFG1	64299	TM4SF20	28547	9.06101	3.00971	0.653908	4.60264	4.17169e-06	0.00183924
36	Merged-chr3-107116045-1	chr3	107115864	107116226	+	5.118	HBEC_merged_reproducible.txt	BBX	406931		-	10.2534	-2.33102	0.511933	-4.55337	5.27926e-06	0.00226125
37	Merged-chr4-148007496-1	chr4	148007332	148007661	+	16.922	HNEC_merged_reproducible.txt	ARHGAP10	275433	NR3C2	435024	21.0411	1.96118	0.431242	4.54776	5.42195e-06	0.00226125
38	Merged-chr7-119545309-2	chr7	119544992	119545544	+	11.19	HBEC_merged_reproducible.txt|HNEC_merged_reproducible.txt	KCND2	728400		-	28.4452	-2.02116	0.447438	-4.51719	6.26664e-06	0.00254475
39	Merged-chr4-182246700-1	chr4	182246575	182246825	+	7.862	HNEC_merged_reproducible.txt	TENM3	3271	DCTD	670679	10.8602	2.33558	0.523871	4.45831	8.26083e-06	0.00326853
40	Merged-chr7-150101358-2	chr7	150101153	150101682	+	8.42167	HBEC_merged_reproducible.txt|HNEC_merged_reproducible.txt	ACTR3C	201563	ATP6V0E2	228449	28.8014	-1.69295	0.38138	-4.43902	9.03684e-06	0.00348619
41	Merged-chr5-88675960-1	chr5	88675866	88676055	+	5.8125	HNEC_merged_reproducible.txt	TMEM161B	407130	MEF2C	228093	6.9588	4.1122	0.927743	4.43247	9.31585e-06	0.00350617
42	Merged-chr1-5428514-1	chr1	5428368	5428660	+	4.71	HNEC_merged_reproducible.txt	NPHP4	563957	AJAP1	773469	7.52988	3.22125	0.728466	4.42197	9.78064e-06	0.00359345
43	Merged-chr14-28766777-1	chr14	28766665	28766889	+	4.82	HNEC_merged_reproducible.txt	FOXG1	1389		-	6.82357	4.69944	1.06763	4.40175	1.07383e-05	0.00375196
44	Merged-chr6-116530667-1	chr6	116530512	116530822	+	5.11333	HBEC_merged_reproducible.txt	FAM26D	1621	TRAPPC3L	14943	6.46583	-3.18172	0.722563	-4.40338	1.06577e-05	0.00375196
45	Merged-chr8-92568928-1	chr8	92568757	92569100	+	10.1133	HBEC_merged_reproducible.txt	RUNX1T1	473274	TRIQK	397217	9.39707	-2.76339	0.628374	-4.39768	1.09415e-05	0.00375196
46	Merged-chr5-20572835-1	chr5	20572680	20572990	+	9.6625	HBEC_merged_reproducible.txt	CDH18	3038		-	14.0926	-1.85867	0.426958	-4.35329	1.34108e-05	0.00440301
47	Merged-chr9-76688178-2	chr9	76687963	76688430	+	10.2733	HBEC_merged_reproducible.txt|HNEC_merged_reproducible.txt	PRUNE2	217891	GCNT1	246530	29.5993	-1.29783	0.298049	-4.35443	1.33416e-05	0.00440301
48	Merged-chr3-116005536-1	chr3	116005396	116005676	+	9.282	HNEC_merged_reproducible.txt	GAP43	382026	LSAMP	439995	12.5157	2.1988	0.508294	4.32584	1.51953e-05	0.00488499
49	Merged-chr5-158287941-1	chr5	158287802	158288081	+	6.525	HBEC_merged_reproducible.txt	CLINT1	428798	EBF1	811820	8.13028	-2.78271	0.64515	-4.31328	1.60854e-05	0.00506558
50	Merged-chr6-153484273-1	chr6	153484154	153484392	+	8.3875	HNEC_merged_reproducible.txt	OPRM1	526228	RGS17	440230	8.51332	3.59401	0.836174	4.29816	1.72223e-05	0.00531515
51	Merged-chr4-176901305-1	chr4	176901210	176901400	+	5.40667	HNEC_merged_reproducible.txt	NEIL3	408531	VEGFC	108578	5.33669	5.06993	1.1858	4.27553	1.90683e-05	0.00576948
52	Merged-chr13-72180769-1	chr13	72180597	72180942	+	8.45333	HNEC_merged_reproducible.txt	DACH1	313577	MZT1	546918	14.5681	2.07576	0.486518	4.26657	1.985e-05	0.00589048
53	Merged-chr19-29687727-1	chr19	29687587	29687867	+	7.078	HNEC_merged_reproducible.txt	PLEKHF1	22671	C19orf12	27329	10.483	2.21873	0.521048	4.2582	2.06081e-05	0.00600008
54	Merged-chr3-24019339-1	chr3	24019172	24019506	+	9.58333	HNEC_merged_reproducible.txt	NR1D2	74079	THRB	475483	10.234	2.34034	0.550719	4.24961	2.1414e-05	0.00611926
55	Merged-chr7-26864748-2	chr7	26864523	26864961	+	9.732	HBEC_merged_reproducible.txt|HNEC_merged_reproducible.txt	SKAP2	1		-	31.277	1.26179	0.297293	4.24426	2.1932e-05	0.00615331
56	Merged-chr14-89479982-1	chr14	89479868	89480096	+	6.22	HNEC_merged_reproducible.txt	FOXN3	139148	TTC8	655829	7.00009	3.67375	0.86772	4.2338	2.29777e-05	0.00633159
57	Merged-chr12-60335986-1	chr12	60335897	60336076	+	4.555	HBEC_merged_reproducible.txt	SLC16A7	646649		-	5.21594	-4.15799	0.985524	-4.21907	2.45317e-05	0.00664121
58	Merged-chr4-158171347-1	chr4	158171204	158171491	+	5.36333	HBEC_merged_reproducible.txt	FAM198B	1703	GRIA2	950629	7.69496	-2.67867	0.637074	-4.20465	2.61486e-05	0.00695689
59	Merged-chr2-18154483-1	chr2	18154344	18154622	+	8.37667	HNEC_merged_reproducible.txt	KCNS3	276636	RDH14	406197	7.94535	3.1071	0.743457	4.17926	2.92457e-05	0.00762767
60	Merged-chr7-118958284-1	chr7	118958095	118958474	+	8.14667	HNEC_merged_reproducible.txt	ANKRD7	733608		-	7.18369	4.20422	1.00674	4.17607	2.96585e-05	0.00762767
61	Merged-chr6-91697235-1	chr6	91697157	91697314	+	8.09667	HBEC_merged_reproducible.txt	NONE	NA		-	6.61675	-3.71697	0.891391	-4.16985	3.04802e-05	0.0077105
62	Merged-chr14-95262340-1	chr14	95262159	95262521	+	3.485	HBEC_merged_reproducible.txt	DICER1	104330	CLMN	57566	6.05149	-3.07266	0.739736	-4.15373	3.27105e-05	0.008012
63	Merged-chr6-91694190-1	chr6	91694070	91694311	+	3.7375	HBEC_merged_reproducible.txt	NONE	NA		-	5.41941	-3.7756	0.908775	-4.1546	3.25854e-05	0.008012
64	Merged-chr16-59974175-1	chr16	59974057	59974293	+	8.90667	HNEC_merged_reproducible.txt	NONE	NA		-	8.59466	2.77181	0.670111	4.13635	3.52873e-05	0.0085081
65	Merged-chr20-8860305-1	chr20	8860135	8860475	+	6.182	HNEC_merged_reproducible.txt	PLCB4	447495	PLCB1	728040	8.98951	2.48989	0.603697	4.1244	3.71695e-05	0.0086981
66	Merged-chr7-141945544-1	chr7	141945401	141945687	+	4.77	HNEC_merged_reproducible.txt	CLEC5A	1439	OR9A4	29145	6.98974	3.35584	0.813695	4.1242	3.72027e-05	0.0086981
67	Merged-chr2-224927841-2	chr2	224927630	224928182	+	6.41322	HBEC_merged_reproducible.txt|HNEC_merged_reproducible.txt	CUL3	342558	DOCK10	114536	21.9788	-1.40648	0.341898	-4.11374	3.89306e-05	0.00870634
68	Merged-chr5-160888059-1	chr5	160887876	160888242	+	6.034	HBEC_merged_reproducible.txt	ATP10B	35847	GABRB2	660065	10.5057	-2.18767	0.531454	-4.11638	3.84862e-05	0.00870634
69	Merged-chr6-70812011-1	chr6	70811886	70812137	+	7.88333	HNEC_merged_reproducible.txt	SMAP1	144235	B3GAT2	145027	6.98287	3.40915	0.827853	4.11807	3.82067e-05	0.00870634
70	Merged-chr12-126483364-1	chr12	126483269	126483459	+	5.24333	HNEC_merged_reproducible.txt	NONE	NA		-	5.99934	3.46074	0.843882	4.10098	4.114e-05	0.00906902
71	Merged-chr5-2751741-1	chr5	2751636	2751846	+	3.785	HBEC_merged_reproducible.txt	C5orf38	407	IRX2	79	4.71785	-4.01066	0.979622	-4.09409	4.23825e-05	0.0090834
72	Merged-chr7-137130965-1	chr7	137130741	137131189	+	12.015	HBEC_merged_reproducible.txt	PTN	212900	CHRM2	262296	14.5408	-2.53911	0.620146	-4.09438	4.23306e-05	0.0090834
73	Merged-chr9-100739753-1	chr9	100739468	100740039	+	10.3613	HNEC_merged_reproducible.txt	PLPPR1	288956	CAVIN4	161674	25.5145	1.98159	0.484397	4.09084	4.29806e-05	0.0090854
74	Merged-chr14-69827750-1	chr14	69827627	69827874	+	4.715	HNEC_merged_reproducible.txt	SMOC1	51666	SLC10A1	30461	8.80808	2.32879	0.570597	4.08132	4.47804e-05	0.00933791
75	Merged-chr5-128002570-1	chr5	128002438	128002702	+	6.2525	HNEC_merged_reproducible.txt	SLC12A2	81196	CTXN3	353526	8.57553	2.65208	0.654379	4.05281	5.06056e-05	0.0101868
76	Merged-chr5-2780507-1	chr5	2780376	2780638	+	3.6675	HBEC_merged_reproducible.txt	IRX1	815547	C5orf38	28359	5.79248	-2.97304	0.733764	-4.05177	5.08317e-05	0.0101868
77	Merged-chr6-143097461-1	chr6	143097338	143097585	+	5.80333	HNEC_merged_reproducible.txt	AIG1	36585	ADAT2	353212	7.25965	2.88735	0.712538	4.05221	5.07365e-05	0.0101868
78	Merged-chr5-173633541-1	chr5	173633392	173633691	+	8.48333	HNEC_merged_reproducible.txt	CPEB4	254739	BOD1	16881	8.21686	2.8692	0.711141	4.03464	5.46857e-05	0.0108186
79	Merged-chr3-5442753-1	chr3	5442619	5442887	+	13.2575	HNEC_merged_reproducible.txt	EDEM1	255080		-	14.8898	1.92131	0.476687	4.03054	5.56478e-05	0.0108696
80	Merged-chr3-182384426-1	chr3	182384310	182384543	+	6.025	HNEC_merged_reproducible.txt	ATP11B	409074	SOX2	672502	6.58725	3.29105	0.820705	4.01003	6.07111e-05	0.0116913
81	Merged-chr4-179465612-1	chr4	179465488	179465737	+	6.07667	HNEC_merged_reproducible.txt	NONE	NA		-	6.54617	3.27301	0.816725	4.00748	6.13698e-05	0.0116913
82	Merged-chr1-209826152-1	chr1	209825940	209826365	+	8.89333	HBEC_merged_reproducible.txt	DIEXF	1855		-	11.0532	-2.03898	0.510424	-3.99468	6.47818e-05	0.0121908
83	Merged-chr14-86799404-1	chr14	86799240	86799568	+	6.7675	HNEC_merged_reproducible.txt	NONE	NA		-	9.54991	2.82625	0.708634	3.98831	6.65461e-05	0.012372
84	Merged-chr7-120055461-1	chr7	120055334	120055588	+	11.3425	HNEC_merged_reproducible.txt	KCND2	218207		-	12.6114	2.27205	0.570373	3.98345	6.79211e-05	0.0124773
85	Merged-chr4-181549339-1	chr4	181549234	181549445	+	4.85	HNEC_merged_reproducible.txt	TENM3	694090		-	5.44288	4.3599	1.09925	3.96623	7.30186e-05	0.0132559
86	Merged-chr10-129501036-1	chr10	129500841	129501231	+	9.42667	HNEC_merged_reproducible.txt	MGMT	33852	EBF3	462805	17.5163	1.61706	0.409009	3.9536	7.69856e-05	0.0138135
87	Merged-chr4-148835351-1	chr4	148835211	148835491	+	3.56667	HBEC_merged_reproducible.txt	NR3C2	392831		-	4.86552	-3.27075	0.833579	-3.92374	8.7185e-05	0.0153721
88	Merged-chr7-140913427-1	chr7	140913271	140913584	+	8.274	HBEC_merged_reproducible.txt	BRAF	11337	NDUFB2	216756	14.1419	-1.74208	0.444133	-3.92242	8.76639e-05	0.0153721
89	Merged-chr3-159883621-1	chr3	159883489	159883753	+	8.79	HNEC_merged_reproducible.txt	IL12A	105129	SCHIP1	43760	9.71739	2.12746	0.543486	3.91448	9.05996e-05	0.0157083
90	Merged-chr14-38808964-1	chr14	38808831	38809098	+	8.455	HNEC_merged_reproducible.txt	CLEC14A	552595	SEC23A	294564	10.6241	2.06168	0.528802	3.89878	9.66778e-05	0.0165759
91	Merged-chr13-112931653-1	chr13	112931540	112931766	+	5.13	HNEC_merged_reproducible.txt	MCF2L	37568	ATP11A	241324	5.77016	3.33666	0.863159	3.86564	0.000110798	0.0185237
92	Merged-chr2-185583629-1	chr2	185583530	185583728	+	7.88333	HBEC_merged_reproducible.txt	FSIP2	155266	ZNF804A	985263	7.95412	-2.35012	0.608205	-3.86402	0.000111537	0.0185237
93	Merged-chr9-87599993-1	chr9	87599880	87600107	+	6.026	HNEC_merged_reproducible.txt	CTSL	125526	DAPK1	102112	8.14203	2.22324	0.575403	3.86379	0.000111639	0.0185237
94	Merged-chr11-112538138-1	chr11	112537898	112538379	+	9.59625	HNEC_merged_reproducible.txt	NCAM1	423137	PLET1	277278	21.0688	2.07835	0.540689	3.84389	0.0001211	0.0198797
95	Merged-chr4-95305093-1	chr4	95304873	95305313	+	11.7225	HBEC_merged_reproducible.txt	UNC5C	244113	BMPR1B	253414	17.7758	-1.69177	0.441529	-3.83162	0.000127301	0.0206777
96	Merged-chr11-85589592-1	chr11	85589467	85589718	+	5.255	HNEC_merged_reproducible.txt	DLG2	37678		-	7.93354	2.57706	0.677585	3.8033	0.000142782	0.0229507
97	Merged-chr12-71469400-1	chr12	71469263	71469537	+	6.07	HNEC_merged_reproducible.txt	THAP2	193609	TSPAN8	27502	6.38778	4.03367	1.06444	3.78948	0.000150962	0.0233908
98	Merged-chr14-31336904-1	chr14	31336755	31337053	+	5.815	HNEC_merged_reproducible.txt	HECTD1	129421	ENSG00000203546	120503	11.8297	1.82944	0.482654	3.79038	0.000150419	0.0233908
99	Merged-chr20-39606093-1	chr20	39605941	39606246	+	8.872	HNEC_merged_reproducible.txt	DHX35	643758		-	13.766	1.83155	0.483319	3.78953	0.00015093	0.0233908
100	Merged-chr5-117568865-1	chr5	117568733	117568997	+	4.1725	HNEC_merged_reproducible.txt	SEMA6A	994470		-	5.62444	3.72636	0.98425	3.78599	0.000153099	0.0233908
101	Merged-chr5-88660750-1	chr5	88660656	88660844	+	4.25333	HNEC_merged_reproducible.txt	TMEM161B	391920	MEF2C	243303	5.11281	3.64224	0.961405	3.78846	0.000151584	0.0233908
102	Merged-chr7-48384355-1	chr7	48384225	48384486	+	5.495	HNEC_merged_reproducible.txt	ABCA13	212895		-	7.46659	2.80673	0.741834	3.78351	0.000154634	0.0233937
103	Merged-chr18-51135564-1	chr18	51135447	51135681	+	6.29667	HNEC_merged_reproducible.txt	MEX3C	61756	SMAD4	105351	6.04775	3.13705	0.831595	3.77233	0.000161728	0.0240022
104	Merged-chr4-13907526-2	chr4	13907314	13907711	+	12.2942	HBEC_merged_reproducible.txt|HNEC_merged_reproducible.txt	BOD1L1	279789		-	25.4006	-1.32829	0.352119	-3.77227	0.000161767	0.0240022
105	Merged-chr11-126484420-2	chr11	126484245	126484597	+	10.015	HBEC_merged_reproducible.txt|HNEC_merged_reproducible.txt	ST3GAL4	78639	KIRREL3	516338	23.6144	1.1837	0.317081	3.73312	0.000189125	0.0277942
106	Merged-chr18-43893153-1	chr18	43892989	43893317	+	7.51	HBEC_merged_reproducible.txt	SETBP1	787745	SYT4	615503	10.9283	-1.79105	0.481871	-3.71687	0.000201704	0.0293632
107	Merged-chr21-39676266-1	chr21	39676063	39676470	+	14.875	HNEC_merged_reproducible.txt	IGSF5	69141	B3GALT5	18384	19.447	1.32358	0.357263	3.70479	0.00021157	0.0305115
108	Merged-chr10-18185871-1	chr10	18185718	18186025	+	6.19333	HBEC_merged_reproducible.txt	CACNB2	45194	NSUN6	465751	5.44715	-3.45406	0.933147	-3.70151	0.000214318	0.0306106
109	Merged-chr5-158560481-1	chr5	158560324	158560639	+	13.25	HBEC_merged_reproducible.txt	CLINT1	701338	EBF1	539280	20.1269	-1.5985	0.432114	-3.69927	0.000216224	0.0306106
110	Merged-chr10-42851125-1	chr10	42850988	42851262	+	13.64	HNEC_merged_reproducible.txt	RET	225902	BMS1	68324	10.6377	2.59381	0.705977	3.67407	0.000238714	0.0331856
111	Merged-chr13-109147400-1	chr13	109147283	109147518	+	6.09	HNEC_merged_reproducible.txt	MYO16	518177	IRS2	639168	8.05478	2.35118	0.639638	3.6758	0.00023711	0.0331856
112	Merged-chr14-36479000-1	chr14	36478791	36479210	+	10.07	HBEC_merged_reproducible.txt	MBIP	158324	SFTA3	34829	17.45	-1.39004	0.379299	-3.66475	0.000247581	0.0335124
113	Merged-chr3-108737010-1	chr3	108736908	108737113	+	7.37333	HNEC_merged_reproducible.txt	RETNLB	20374	DZIP3	147328	7.11584	2.88827	0.787263	3.66875	0.000243743	0.0335124
114	Merged-chr6-159984453-1	chr6	159984254	159984653	+	15.4783	HNEC_merged_reproducible.txt	SLC22A1	137336	IGF2R	15354	23.7079	1.89465	0.516955	3.66502	0.000247321	0.0335124
115	Merged-chr2-167253207-2	chr2	167253047	167253366	+	11.6613	HBEC_merged_reproducible.txt|HNEC_merged_reproducible.txt	B3GALT1	615742	XIRP2	364719	23.6035	-1.25834	0.343607	-3.66214	0.000250115	0.0335611
116	Merged-chr11-37321128-1	chr11	37321021	37321236	+	3.68667	HBEC_merged_reproducible.txt	RAG2	722849		-	4.21004	-3.383	0.928813	-3.64228	0.000270229	0.0359474
117	Merged-chr4-4643932-1	chr4	4643794	4644070	+	5.865	HNEC_merged_reproducible.txt	MSX1	215734	STX18	101904	7.5228	2.34493	0.644971	3.63572	0.00027721	0.0365609
118	Merged-chr5-51226497-1	chr5	51226280	51226715	+	10.65	HNEC_merged_reproducible.txt	ISL1	156894	PARP8	559559	19.8523	1.37677	0.379109	3.63159	0.000281675	0.036835
119	Merged-chr12-114684416-1	chr12	114684131	114684701	+	21.41	HBEC_merged_reproducible.txt	TBX3	826		-	21.9243	-1.95997	0.540519	-3.6261	0.000287736	0.0369932
120	Merged-chr18-50454551-1	chr18	50454410	50454693	+	6.2225	HNEC_merged_reproducible.txt	MAPK4	105527	SKA1	79556	8.49548	2.2996	0.635085	3.62093	0.000293542	0.0369932
121	Merged-chr3-119619337-1	chr3	119619206	119619468	+	6.57	HNEC_merged_reproducible.txt	PLA1A	21495	POPDC2	41253	9.4395	1.97768	0.546357	3.61976	0.000294872	0.0369932
122	Merged-chr3-177386018-1	chr3	177385847	177386190	+	6.158	HNEC_merged_reproducible.txt	TBL1XR1	189540		-	9.97158	1.77103	0.488388	3.62628	0.000287537	0.0369932
123	Merged-chr5-20679106-1	chr5	20678840	20679373	+	14.824	HBEC_merged_reproducible.txt	CDH18	103233		-	27.824	-1.74945	0.482818	-3.62342	0.000290737	0.0369932
124	Merged-chr8-141802557-1	chr8	141802413	141802701	+	8.75667	HNEC_merged_reproducible.txt	PTP4A3	381169	TSNARE1	600683	8.76639	2.363	0.654979	3.60775	0.000308865	0.0384363
125	Merged-chr14-84466072-1	chr14	84465798	84466346	+	20.1	HBEC_merged_reproducible.txt	NONE	NA		-	17.9194	-3.84783	1.06934	-3.59833	0.000320268	0.039454
126	Merged-chr3-139629166-1	chr3	139628986	139629347	+	12.16	HNEC_merged_reproducible.txt	RBP1	89337	NMNAT3	48780	18.4895	1.31827	0.366512	3.5968	0.000322157	0.039454
127	Merged-chr5-169416985-1	chr5	169416866	169417105	+	4.21	HNEC_merged_reproducible.txt	SPDL1	166649	SLIT3	116203	4.83092	3.58055	0.997458	3.58968	0.00033109	0.0402288
128	Merged-chr11-7677320-1	chr11	7677203	7677437	+	5.3275	HNEC_merged_reproducible.txt	CYB5R2	3112		-	7.00511	2.42942	0.67733	3.58675	0.00033482	0.0403642
129	Merged-chr1-231027368-1	chr1	231027224	231027512	+	9.21333	HNEC_merged_reproducible.txt	TRIM67	135602	ARV1	48319	8.32044	2.47362	0.693561	3.56655	0.000361717	0.0416707
130	Merged-chr10-115858164-1	chr10	115858011	115858318	+	3.6875	HNEC_merged_reproducible.txt	GFRA1	415303	ATRNL1	764539	6.10348	2.57817	0.723291	3.56449	0.000364561	0.0416707
131	Merged-chr12-71581418-1	chr12	71581215	71581622	+	5.87571	HNEC_merged_reproducible.txt	TSPAN8	139520	THAP2	81591	14.1334	1.46225	0.40965	3.56951	0.000357645	0.0416707
132	Merged-chr18-8517100-1	chr18	8516908	8517293	+	7.16833	HNEC_merged_reproducible.txt	RAB12	92345	PTPRM	950318	13.3613	1.81228	0.507448	3.57136	0.000355136	0.0416707
133	Merged-chr2-211836603-1	chr2	211836493	211836713	+	6.35	HBEC_merged_reproducible.txt	ERBB4	702238		-	9.13801	-1.92981	0.541261	-3.56539	0.000363318	0.0416707
134	Merged-chr4-94410835-1	chr4	94410659	94411012	+	8.04	HBEC_merged_reproducible.txt	HPGDS	67959	PDLIM5	41022	12.9775	-1.53507	0.429248	-3.57618	0.000348646	0.0416707
135	Merged-chr9-103798801-1	chr9	103798714	103798889	+	4.8775	HBEC_merged_reproducible.txt	SMC2	295459	CYLC2	803490	6.33519	-2.33955	0.656002	-3.56638	0.000361952	0.0416707
136	Merged-chr5-161052317-1	chr5	161052073	161052562	+	13.21	HBEC_merged_reproducible.txt	ATP10B	200105	GABRB2	495807	23.1057	-1.69548	0.476492	-3.55825	0.000373328	0.042359
137	Merged-chr16-82112185-1	chr16	82111975	82112395	+	13.9275	HNEC_merged_reproducible.txt	MPHOSPH6	58041	HSD17B2	76953	17.3908	1.57824	0.444519	3.55044	0.000384586	0.0423896
138	Merged-chr3-76063229-1	chr3	76063100	76063358	+	5.60333	HBEC_merged_reproducible.txt	ROBO2	156534		-	7.33779	-2.29765	0.646635	-3.55324	0.000380517	0.0423896
139	Merged-chr4-179472364-1	chr4	179472301	179472428	+	4.7975	HNEC_merged_reproducible.txt	NONE	NA		-	4.64567	3.55591	1.00059	3.5538	0.000379706	0.0423896
140	Merged-chr5-36156429-1	chr5	36156271	36156587	+	8.74333	HNEC_merged_reproducible.txt	LMBRD2	4468	SKP2	4362	16.382	1.32119	0.372011	3.55149	0.000383055	0.0423896
141	Merged-chr1-210883003-1	chr1	210882847	210883160	+	8.234	HNEC_merged_reproducible.txt	ENSG00000284299	251075	HHAT	554097	13.4854	1.63754	0.461525	3.54811	0.000388006	0.0424633
142	Merged-chr14-87483831-1	chr14	87483752	87483911	+	5.51333	HNEC_merged_reproducible.txt	GALC	509440		-	5.06	3.2064	0.905143	3.54243	0.000396465	0.0430835
143	Merged-chr4-13892282-1	chr4	13892118	13892446	+	5.08286	HBEC_merged_reproducible.txt	BOD1L1	264559		-	12.1678	-1.75304	0.496004	-3.53432	0.000408828	0.0441163
144	Merged-chr2-209422410-1	chr2	209422269	209422552	+	5.546	HNEC_merged_reproducible.txt	MAP2	157011		-	9.09458	1.87118	0.530156	3.52949	0.000416356	0.0446166
145	Merged-chr16-82660458-1	chr16	82660295	82660621	+	12.0267	HNEC_merged_reproducible.txt	CDH13	33493		-	10.364	2.15526	0.611298	3.52572	0.000422338	0.0449455
146	Merged-chr10-108060458-1	chr10	108060358	108060559	+	6.15333	HBEC_merged_reproducible.txt	SORCS1	895924		-	5.25639	-3.36066	0.954362	-3.52136	0.000429333	0.0450683
147	Merged-chr7-157387435-1	chr7	157387278	157387593	+	6.89	HNEC_merged_reproducible.txt	DNAJB6	50469		-	9.73931	1.77472	0.503753	3.52299	0.000426703	0.0450683
148	Merged-chr2-85277938-1	chr2	85277788	85278089	+	10.186	HNEC_merged_reproducible.txt	TGOLN2	50086	TCF7L1	144528	17.2068	1.27534	0.365467	3.48961	0.000483728	0.0503209
149	Merged-chr7-24192315-1	chr7	24192136	24192495	+	7.92667	HBEC_merged_reproducible.txt	NPY	91873	STK31	482148	9.35497	-2.06987	0.593354	-3.48842	0.000485892	0.0503209
150	Merged-chr4-41525329-1	chr4	41525249	41525409	+	4.674	HNEC_merged_reproducible.txt	LIMCH1	12828	UCHL1	268496	6.3777	2.41342	0.692332	3.48592	0.00049044	0.0504532
151	Merged-chr16-12027220-1	chr16	12027122	12027318	+	4.04	HNEC_merged_reproducible.txt	SNX29	50482	CPPED1	776797	5.54859	2.71241	0.780018	3.47736	0.00050637	0.0515922
152	Merged-chr18-65660127-1	chr18	65659972	65660282	+	7.71667	HBEC_merged_reproducible.txt	CDH7	90794		-	7.43215	-2.80046	0.805652	-3.47602	0.000508921	0.0515922
153	Merged-chr4-148060766-1	chr4	148060661	148060871	+	6.28	HNEC_merged_reproducible.txt	ARHGAP10	328703	NR3C2	381754	6.66537	2.31099	0.665126	3.47451	0.000511785	0.0515922
154	Merged-chr7-25862526-2	chr7	25862175	25862884	+	43.07	HBEC_merged_reproducible.txt|HNEC_merged_reproducible.txt	NPVF	634043	NFE2L3	289711	96.8027	0.77909	0.224335	3.47289	0.000514885	0.0515922
155	Merged-chr12-117261416-1	chr12	117261241	117261592	+	14.9925	HNEC_merged_reproducible.txt	FBXO21	70960	NOS1	100386	17.1095	1.60798	0.463966	3.46573	0.000528793	0.0522077
156	Merged-chr2-121347079-1	chr2	121346971	121347187	+	5.2375	HNEC_merged_reproducible.txt	TFCP2L1	61872	CLASP1	302397	6.22482	2.3937	0.691327	3.46247	0.000535244	0.0522077
157	Merged-chr7-136086945-2	chr7	136086825	136087080	+	7.71467	HBEC_merged_reproducible.txt|HNEC_merged_reproducible.txt	CHRM2	781717	MTPN	109636	17.5097	1.38585	0.400406	3.46111	0.000537945	0.0522077
158	Merged-chr8-88715833-1	chr8	88715575	88716091	+	8.362	HNEC_merged_reproducible.txt	MMP16	388345		-	15.4284	1.97278	0.568983	3.4672	0.000525903	0.0522077
159	Merged-chr9-27569576-2	chr9	27569320	27569765	+	7.98196	HBEC_merged_reproducible.txt|HNEC_merged_reproducible.txt	MOB3B	39761	C9orf72	4324	26.2606	-1.21247	0.350002	-3.46419	0.000531827	0.0522077
160	Merged-chr3-74268908-1	chr3	74268829	74268988	+	5.83	HBEC_merged_reproducible.txt	PDZRN3	643968	CNTN3	252232	6.40593	-2.54532	0.740372	-3.43789	0.000586269	0.056542
161	Merged-chr5-179600125-1	chr5	179600019	179600231	+	4.055	HNEC_merged_reproducible.txt	HNRNPH1	24544	RUFY1	49567	5.26477	3.34724	0.974223	3.43581	0.000590795	0.0566246
162	Merged-chr4-10762687-1	chr4	10762574	10762801	+	5.144	HNEC_merged_reproducible.txt	CLNK	77822	HS3ST1	667078	8.23371	2.14267	0.624078	3.43334	0.000596185	0.0567885
163	Merged-chr6-117167998-2	chr6	117167603	117168467	+	25.2785	HBEC_merged_reproducible.txt|HNEC_merged_reproducible.txt	VGLL2	97539	RFX6	290775	71.6701	-0.989857	0.288478	-3.4313	0.000600686	0.0568662
164	Merged-chr2-122643992-1	chr2	122643771	122644214	+	9.3475	HBEC_merged_reproducible.txt	TSN	888459		-	13.3084	-2.13802	0.623872	-3.42702	0.00061024	0.0574184
165	Merged-chr12-117298878-1	chr12	117298782	117298974	+	5.2075	HNEC_merged_reproducible.txt	FBXO21	108422	NOS1	62924	5.40475	2.98956	0.873869	3.42106	0.00062378	0.0583366
166	Merged-chr7-67250408-1	chr7	67250290	67250527	+	5.404	HNEC_merged_reproducible.txt	TYW1	253593		-	7.37381	2.34219	0.685835	3.41509	0.00063761	0.0592708
167	Merged-chr12-78878624-1	chr12	78878428	78878821	+	12.0867	HBEC_merged_reproducible.txt	SYT1	13955	PAWR	812473	12.5291	-2.11835	0.623199	-3.39916	0.000675929	0.0624566
168	Merged-chr5-52579592-1	chr5	52579472	52579712	+	4.02	HBEC_merged_reproducible.txt	ITGA1	208304		-	5.49833	-2.26975	0.669293	-3.39127	0.000695686	0.0638996
169	Merged-chr1-244198078-1	chr1	244197907	244198250	+	8.89333	HNEC_merged_reproducible.txt	ZBTB18	146795	ADSS	254056	9.63917	1.89934	0.56151	3.38255	0.00071815	0.0655726
170	Merged-chr4-113311226-1	chr4	113311092	113311361	+	8.34	HNEC_merged_reproducible.txt	ANK2	261550	CAMK2D	449992	12.758	1.7056	0.505072	3.37694	0.000732978	0.0665329
171	Merged-chr2-153986690-1	chr2	153986604	153986776	+	3.95667	HNEC_merged_reproducible.txt	KCNJ3	711609	GALNT13	42192	4.25216	3.33475	0.988146	3.37475	0.00073882	0.0666709
172	Merged-chr10-50131426-1	chr10	50131302	50131551	+	9.274	HNEC_merged_reproducible.txt	WASHC2A	63465	ASAH2	117184	12.5448	1.91032	0.567262	3.36762	0.000758191	0.0678829
173	Merged-chr4-83570170-1	chr4	83570033	83570307	+	5.575	HNEC_merged_reproducible.txt	GPAT3	34256	NKX6-1	928280	10.0383	1.74382	0.51798	3.36659	0.000761048	0.0678829
174	Merged-chr2-208711769-2	chr2	208711482	208711956	+	14.9388	HBEC_merged_reproducible.txt|HNEC_merged_reproducible.txt	MAP2	867702	PTH2R	304888	31.4838	-1.27122	0.378193	-3.36131	0.000775744	0.068796
175	Merged-chr5-19891828-1	chr5	19891735	19891922	+	4.145	HBEC_merged_reproducible.txt	CDH18	684045		-	5.71822	-2.18007	0.650998	-3.34881	0.00081158	0.071282
176	Merged-chr8-71106704-1	chr8	71106575	71106833	+	5.184	HNEC_merged_reproducible.txt	EYA1	255528	XKR9	437339	9.15654	1.6685	0.49831	3.34833	0.000813015	0.071282
177	Merged-chr18-697975-1	chr18	697891	698060	+	3.52	HNEC_merged_reproducible.txt	ENOSF1	14569	TYMS	40371	4.50254	3.38692	1.01284	3.34399	0.00082582	0.0719957
178	Merged-chr7-87398620-1	chr7	87398462	87398778	+	5.745	HNEC_merged_reproducible.txt	CROT	52939	ABCB4	77119	10.9717	1.62035	0.485694	3.33615	0.00084948	0.0736423
179	Merged-chr2-18268574-1	chr2	18268479	18268670	+	5.30333	HNEC_merged_reproducible.txt	RDH14	292106	KCNS3	390727	6.07164	2.18001	0.654572	3.33044	0.000867093	0.0747492
180	Merged-chr10-100890824-1	chr10	100890684	100890965	+	4.59	HNEC_merged_reproducible.txt	SLF2	22155	PAX2	145113	5.82495	2.57288	0.774593	3.32159	0.000895069	0.0767323
181	Merged-chr4-17336835-1	chr4	17336677	17336993	+	11.385	HNEC_merged_reproducible.txt	LDB2	438026	QDPR	175399	15.8288	1.3782	0.415253	3.31894	0.000903599	0.0770355
182	Merged-chr4-15158844-1	chr4	15158716	15158973	+	6.654	HNEC_merged_reproducible.txt	C1QTNF7	181092	CPEB2	156170	9.30282	1.83604	0.554874	3.30893	0.000936531	0.0794045
183	Merged-chr4-133565589-1	chr4	133565494	133565684	+	4.5	HBEC_merged_reproducible.txt	PCDH10	416274	PABPC4L	636159	5.46313	-2.30756	0.697843	-3.3067	0.000944006	0.0796009
184	Merged-chr2-75829037-1	chr2	75828890	75829184	+	13.1267	HNEC_merged_reproducible.txt	GCFC2	118048		-	12.4606	1.86427	0.566779	3.28923	0.00100461	0.0838582
185	Merged-chr4-41939298-1	chr4	41939213	41939384	+	5.36333	HNEC_merged_reproducible.txt	SLC30A9	51174	TMEM33	4178	4.64769	3.02207	0.918835	3.28902	0.00100536	0.0838582
186	Merged-chr1-35454780-1	chr1	35454614	35454947	+	5.84167	HNEC_merged_reproducible.txt	KIAA0319L	102633	ZMYM4	185813	10.9385	1.64949	0.502995	3.27934	0.00104051	0.0844487
187	Merged-chr10-125585149-2	chr10	125584918	125585389	+	7.845	HBEC_merged_reproducible.txt|HNEC_merged_reproducible.txt	CTBP2	557263	EDRF1	134423	22.0438	1.13878	0.347395	3.27805	0.00104528	0.0844487
188	Merged-chr10-324077-1	chr10	323951	324204	+	6.55	HNEC_merged_reproducible.txt	ZMYND11	189008	DIP2C	365591	6.29646	2.45769	0.749406	3.27951	0.00103988	0.0844487
189	Merged-chr6-120198211-1	chr6	120198042	120198381	+	10.0133	HNEC_merged_reproducible.txt	MAN1A1	848450		-	11.363	1.63355	0.498133	3.27934	0.00104049	0.0844487
190	Merged-chr8-67746435-1	chr8	67746361	67746509	+	5.74	HNEC_merged_reproducible.txt	CPA6	50		-	5.64945	2.30673	0.702339	3.28435	0.00102217	0.0844487
191	Merged-chr8-90155955-1	chr8	90155832	90156079	+	7.50667	HBEC_merged_reproducible.txt	CALB1	73076	TMEM64	490128	8.449	-1.95073	0.59453	-3.28114	0.0010339	0.0844487
192	Merged-chr13-66666166-1	chr13	66666059	66666273	+	3.35	HBEC_merged_reproducible.txt	PCDH9	563652		-	5.29981	-2.20092	0.671994	-3.27521	0.00105585	0.0848581
193	Merged-chr15-31065998-1	chr15	31065896	31066101	+	5.9725	HNEC_merged_reproducible.txt	MTMR10	74394	TRPM1	95275	7.43726	1.91865	0.586592	3.27084	0.00107227	0.0854133
194	Merged-chr3-136350334-1	chr3	136350235	136350433	+	4.5175	HNEC_merged_reproducible.txt	PCCB	99975	STAG1	402034	5.41369	2.66279	0.814199	3.27043	0.00107382	0.0854133
195	Merged-chr1-216903580-2	chr1	216903464	216903700	+	8.2955	HBEC_merged_reproducible.txt|HNEC_merged_reproducible.txt	ESRRG	180129	GPATCH2	727500	18.4574	-1.13008	0.346531	-3.26112	0.00110972	0.0878159
196	Merged-chr4-10926224-1	chr4	10926158	10926290	+	3.35	HNEC_merged_reproducible.txt	CLNK	241359	HS3ST1	503541	2.81617	4.1099	1.26143	3.25812	0.00112155	0.0882991
197	Merged-chr20-8073504-1	chr20	8073221	8073788	+	8.766	HNEC_merged_reproducible.txt	PLCB1	58761	TMX4	53675	19.6443	1.32889	0.408583	3.25244	0.00114418	0.0896234
198	Merged-chr1-195981978-1	chr1	195981909	195982047	+	3.965	HNEC_merged_reproducible.txt	KCNT2	627247		-	4.23327	2.90142	0.892914	3.24938	0.00115658	0.0901372
199	Merged-chr16-65064368-1	chr16	65064227	65064509	+	7.612	HNEC_merged_reproducible.txt	CDH11	57830		-	12.8355	1.75893	0.541728	3.24689	0.00116675	0.0904534
200	Merged-chr3-23885433-1	chr3	23885282	23885584	+	7.7275	HNEC_merged_reproducible.txt	RPL15	31112	UBE2E1	79530	10.5205	1.95196	0.601433	3.24552	0.00117236	0.0904534
201	Merged-chr6-74750022-1	chr6	74749909	74750135	+	3.86	HBEC_merged_reproducible.txt	COL12A1	456029		-	5.22835	-2.3971	0.739277	-3.2425	0.00118487	0.0909642
202	Merged-chr14-87020336-1	chr14	87020217	87020455	+	4.122	HNEC_merged_reproducible.txt	GALC	972935		-	8.38616	1.77784	0.548999	3.23832	0.00120236	0.0918495
203	Merged-chr6-125274150-1	chr6	125274074	125274226	+	4.6275	HNEC_merged_reproducible.txt	HDDC2	27825	TPD52L1	120501	5.29587	2.39808	0.74091	3.23667	0.00120933	0.0919269
204	Merged-chr5-21219429-1	chr5	21219325	21219534	+	5.76	HBEC_merged_reproducible.txt	CDH18	643556		-	6.03116	-2.27423	0.703258	-3.23385	0.00122133	0.0923838
205	Merged-chr3-135908388-1	chr3	135908284	135908493	+	5.9825	HNEC_merged_reproducible.txt	PPP2R3A	57285		-	7.82144	2.086	0.645721	3.2305	0.00123573	0.093017
206	Merged-chr10-129525719-1	chr10	129525633	129525806	+	4.66333	HNEC_merged_reproducible.txt	MGMT	58535	EBF3	438122	4.58842	2.75143	0.85209	3.22903	0.00124209	0.0930422
207	Merged-chr11-86160742-1	chr11	86160622	86160863	+	5.2825	HNEC_merged_reproducible.txt	PICALM	91813	EED	84481	7.96808	1.81421	0.562819	3.22344	0.00126662	0.0939675
208	Merged-chr11-97722218-1	chr11	97722067	97722370	+	9.3925	HNEC_merged_reproducible.txt	NONE	NA		-	9.7792	2.27094	0.704317	3.22431	0.00126275	0.0939675
209	Merged-chr14-87430989-1	chr14	87430804	87431175	+	15.875	HNEC_merged_reproducible.txt	GALC	562282		-	16.7137	3.21422	0.997803	3.2213	0.00127609	0.0942171
210	Merged-chr11-134276307-1	chr11	134276095	134276520	+	5.97857	HNEC_merged_reproducible.txt	GLB1L3	434		-	15.4774	1.38552	0.430381	3.21929	0.00128507	0.0944281
211	Merged-chr1-65179282-1	chr1	65179177	65179388	+	3.4975	HNEC_merged_reproducible.txt	DNAJC6	130263	AK4	31452	7.07322	1.96936	0.614836	3.20307	0.00135971	0.0967513
212	Merged-chr19-27707163-1	chr19	27706968	27707358	+	7.455	HNEC_merged_reproducible.txt	NONE	NA		-	7.96195	2.61549	0.816176	3.20457	0.00135265	0.0967513
213	Merged-chr2-192957652-1	chr2	192957462	192957843	+	6.95333	HNEC_merged_reproducible.txt	TMEFF2	761943		-	15.428	1.43163	0.44657	3.20584	0.00134671	0.0967513
214	Merged-chr2-48173360-1	chr2	48173245	48173475	+	4.4325	HNEC_merged_reproducible.txt	FBXO11	267567	FOXN2	141350	7.04125	1.955	0.610385	3.20289	0.00136058	0.0967513
215	Merged-chr3-56076840-1	chr3	56076738	56076943	+	4.10667	HNEC_merged_reproducible.txt	WNT5A	589198	ERC2	391523	5.64267	2.29061	0.713695	3.2095	0.00132964	0.0967513
216	Merged-chr3-78919236-1	chr3	78919149	78919324	+	4.63	HNEC_merged_reproducible.txt	ROBO1	848579		-	6.42989	2.08134	0.648244	3.21074	0.00132395	0.0967513
217	Merged-chr6-73803811-1	chr6	73803699	73803923	+	5.355	HNEC_merged_reproducible.txt	CD109	107707		-	7.16322	1.99832	0.623229	3.2064	0.00134405	0.0967513
218	Merged-chr1-247529364-1	chr1	247529230	247529499	+	7.98333	HNEC_merged_reproducible.txt	OR2C3	7076	GCSAML	22306	8.73875	2.14047	0.669104	3.19902	0.00137897	0.0976098
219	Merged-chr1-242225840-1	chr1	242225613	242226068	+	13.16	HBEC_merged_reproducible.txt	MAP1LC3C	226767	PLD5	298678	13.6869	-1.75074	0.548299	-3.19304	0.00140785	0.0991988
220	Merged-chr3-66756663-1	chr3	66756500	66756826	+	6.736	HNEC_merged_reproducible.txt	LRIG1	255731	KBTBD8	241644	10.4189	1.61051	0.504923	3.18961	0.00142464	0.0999255
221	Merged-chr13-81327100-1	chr13	81326973	81327227	+	4.58667	HBEC_merged_reproducible.txt	SPRY2	987441		-	6.21557	-2.02387	0.634936	-3.18752	0.001435	0.100073
222	Merged-chr8-60929421-1	chr8	60929277	60929565	+	7.195	HNEC_merged_reproducible.txt	CLVS1	358534	CHD7	250643	10.4166	1.83423	0.575613	3.18657	0.00143971	0.100073
223	Merged-chr5-111144200-1	chr5	111144107	111144294	+	5.15333	HNEC_merged_reproducible.txt	CAMK4	79886	WDR36	52484	6.54037	2.00018	0.628669	3.1816	0.00146463	0.101348
224	Merged-chr2-178910152-1	chr2	178909988	178910317	+	7.38	HBEC_merged_reproducible.txt	TTN	102729	CCDC141	139907	10.7255	-1.71692	0.540762	-3.175	0.00149834	0.103218
225	Merged-chr9-23695764-1	chr9	23695659	23695869	+	4.68333	HNEC_merged_reproducible.txt	ELAVL2	130301		-	4.41046	3.05074	0.961485	3.17294	0.00150902	0.103492
226	Merged-chr16-53745984-1	chr16	53745774	53746195	+	6.55625	HNEC_merged_reproducible.txt	FTO	42021	IRX3	540779	17.6935	1.21982	0.384929	3.16894	0.00152995	0.104463
227	Merged-chr6-75831158-1	chr6	75831062	75831255	+	5.4925	HNEC_merged_reproducible.txt	MYO6	81826	IMPG1	241520	7.00517	1.91843	0.607067	3.16016	0.00157685	0.107191
228	Merged-chr14-77890095-1	chr14	77889934	77890257	+	13.07	HNEC_merged_reproducible.txt	NRXN3	352942	ADCK1	90012	11.4702	1.85895	0.588753	3.15743	0.00159164	0.107722
229	Merged-chr17-74569628-1	chr17	74569417	74569839	+	7.02333	HNEC_merged_reproducible.txt	CD300C	23485	CD300LD	22655	13.9068	1.44794	0.459256	3.1528	0.00161712	0.108495
230	Merged-chr2-206020359-2	chr2	206020227	206020496	+	5.08133	HBEC_merged_reproducible.txt|HNEC_merged_reproducible.txt	INO80D	65821	NRP2	337861	12.1376	1.3986	0.443456	3.15385	0.00161129	0.108495
231	Merged-chr16-81601326-1	chr16	81601238	81601414	+	4.7625	HNEC_merged_reproducible.txt	PLCG2	177932	CMIP	156156	6.60651	1.99167	0.632026	3.15126	0.0016257	0.108598
232	Merged-chr3-36813518-1	chr3	36813425	36813612	+	4.952	HNEC_merged_reproducible.txt	DCLK3	73657	EPM2AIP1	179650	7.40973	1.74019	0.553693	3.14288	0.00167292	0.111271
233	Merged-chr1-239250563-2	chr1	239250310	239250846	+	17.0507	HBEC_merged_reproducible.txt|HNEC_merged_reproducible.txt	CHRM3	378495		-	48.2223	1.07273	0.341738	3.13903	0.00169508	0.111781
234	Merged-chr1-244323119-1	chr1	244322946	244323292	+	4.64857	HBEC_merged_reproducible.txt	ADSS	129015	ZBTB18	271836	13.0069	-1.25155	0.398576	-3.14006	0.00168914	0.111781
235	Merged-chr1-246769493-1	chr1	246769358	246769628	+	9.044	HNEC_merged_reproducible.txt	SCCPDH	45446	AHCTF1	161931	14.1879	1.29167	0.411785	3.13677	0.00170821	0.112168
236	Merged-chr3-5317794-1	chr3	5317719	5317869	+	3.04333	HBEC_merged_reproducible.txt	EDEM1	130121		-	4.1268	-2.3897	0.76292	-3.13231	0.00173438	0.113403
237	Merged-chr5-19929248-1	chr5	19929092	19929404	+	9.065	HBEC_merged_reproducible.txt	CDH18	646625		-	14.6646	-1.31446	0.420103	-3.12891	0.00175457	0.11424
238	Merged-chr3-146019715-1	chr3	146019566	146019864	+	6.9425	HBEC_merged_reproducible.txt	PLOD2	141452		-	10.8346	-1.82815	0.585227	-3.12384	0.0017851	0.115739
239	Merged-chr1-215777575-1	chr1	215777495	215777656	+	4.75667	HNEC_merged_reproducible.txt	KCTD3	210183	USH2A	645821	5.37386	2.19661	0.703782	3.12115	0.00180145	0.11631
240	Merged-chr10-1670908-1	chr10	1670794	1671022	+	5.1	HNEC_merged_reproducible.txt	ADARB2	66568	WDR37	621370	6.99101	1.94	0.622517	3.11638	0.00183087	0.117229
241	Merged-chr12-99455522-1	chr12	99455375	99455670	+	11.885	HBEC_merged_reproducible.txt	FAM71C	192231	APAF1	810381	17.6462	-1.3944	0.447368	-3.1169	0.00182765	0.117229
242	Merged-chr3-23580496-1	chr3	23580352	23580640	+	4.51167	HNEC_merged_reproducible.txt	UBE2E1	225407	UBE2E2	377203	9.17485	1.65347	0.53121	3.11265	0.00185417	0.11823
243	Merged-chr4-10019078-2	chr4	10018866	10019357	+	8.67521	HBEC_merged_reproducible.txt|HNEC_merged_reproducible.txt	SLC2A9	2372	DRD5	237431	27.9037	0.956866	0.307542	3.11134	0.00186243	0.118268
244	Merged-chr11-81005699-1	chr11	81005480	81005918	+	9.33571	HNEC_merged_reproducible.txt	NONE	NA		-	22.4857	1.22654	0.394944	3.1056	0.00189895	0.120093
245	Merged-chr11-79236851-1	chr11	79236713	79236989	+	7.355	HNEC_merged_reproducible.txt	NARS2	661987	TENM4	203800	9.54009	1.62283	0.524705	3.09285	0.00198244	0.121296
246	Merged-chr12-60266728-1	chr12	60266658	60266799	+	3.45333	HBEC_merged_reproducible.txt	SLC16A7	577391		-	3.46348	-2.7001	0.871955	-3.0966	0.00195753	0.121296
247	Merged-chr3-112043040-1	chr3	112042870	112043210	+	7.9675	HBEC_merged_reproducible.txt	C3orf52	43295	TMPRSS7	1120	13.0292	-1.40544	0.454555	-3.09191	0.00198872	0.121296
248	Merged-chr3-76039712-1	chr3	76039546	76039878	+	5.75	HBEC_merged_reproducible.txt	ROBO2	133017		-	5.79965	-2.56142	0.828203	-3.09274	0.00198317	0.121296
249	Merged-chr4-81421649-1	chr4	81421514	81421785	+	7.83667	HNEC_merged_reproducible.txt	PRKG2	206532	RASGEF1B	50266	14.3803	1.32883	0.429148	3.09645	0.00195854	0.121296
250	Merged-chr6-123118972-2	chr6	123118716	123119192	+	15.6303	HBEC_merged_reproducible.txt|HNEC_merged_reproducible.txt	CLVS2	122983	TRDN	518139	35.4842	-1.15952	0.37396	-3.10065	0.00193098	0.121296
251	Merged-chr6-151917053-1	chr6	151916980	151917126	+	5.38333	HNEC_merged_reproducible.txt	ESR1	226557	SYNE1	720346	4.51908	2.65933	0.858811	3.09653	0.00195799	0.121296
252	Merged-chr9-7439740-1	chr9	7439612	7439869	+	5.324	HNEC_merged_reproducible.txt	DMAC1	360327	KDM4C	682084	8.26146	1.80765	0.584407	3.09313	0.00198057	0.121296
253	Merged-chrX-7025114-1	chrX	7024948	7025281	+	6.3275	HNEC_merged_reproducible.txt	VCX3A	489996	PUDP	123044	11.3197	1.56443	0.505925	3.09221	0.00198673	0.121296
254	Merged-chr11-95119814-2	chr11	95119571	95120011	+	5.96333	HBEC_merged_reproducible.txt|HNEC_merged_reproducible.txt	ENDOD1	29981	SESN3	111406	17.7528	-1.10921	0.359468	-3.08569	0.00203082	0.123376
255	Merged-chr6-161439154-1	chr6	161439067	161439241	+	3.94333	HNEC_merged_reproducible.txt	AGPAT4	165093		-	4.64838	2.45067	0.794984	3.08267	0.00205152	0.123833
256	Merged-chr7-66051308-1	chr7	66051146	66051470	+	4.886	HNEC_merged_reproducible.txt	GUSB	68994	ASL	24490	10.2718	1.65973	0.538478	3.08225	0.00205439	0.123833
257	Merged-chr8-140210150-1	chr8	140210004	140210296	+	5.7575	HNEC_merged_reproducible.txt	KCNK9	507094	TRAPPC9	248429	9.53966	1.90761	0.619818	3.07769	0.00208612	0.125257
258	Merged-chr21-32279147-1	chr21	32278996	32279299	+	7.9825	HNEC_merged_reproducible.txt	MIS18A	78		-	11.8752	1.56325	0.50819	3.07611	0.00209722	0.125435
259	Merged-chr5-153352772-1	chr5	153352699	153352845	+	4.385	HNEC_merged_reproducible.txt	NMUR2	947493	GRIA1	139400	4.46363	2.6324	0.85735	3.0704	0.00213775	0.127365
260	Merged-chr2-165637167-1	chr2	165637057	165637278	+	4.745	HNEC_merged_reproducible.txt	GALNT3	157515	CSRNP3	167520	7.68723	1.76945	0.576612	3.06869	0.00214997	0.1276
261	Merged-chr10-107972167-1	chr10	107972014	107972321	+	12.91	HBEC_merged_reproducible.txt	SORCS1	807633		-	11.8984	-3.15489	1.02894	-3.06614	0.0021684	0.127712
262	Merged-chr2-182915623-1	chr2	182915464	182915782	+	5.158	HNEC_merged_reproducible.txt	FRZB	48461	NCKAP1	123235	10.5275	1.47292	0.480358	3.0663	0.00216724	0.127712
263	Merged-chr6-84135526-1	chr6	84135445	84135607	+	4.28333	HNEC_merged_reproducible.txt	CEP162	92109	MRAP2	101770	4.40763	2.66129	0.868875	3.06292	0.00219191	0.128606
264	Merged-chr12-89375921-1	chr12	89375760	89376083	+	3.185	HBEC_merged_reproducible.txt	DUSP6	22650	GALNT4	148885	7.20815	-1.78153	0.582614	-3.05783	0.00222946	0.129822
265	Merged-chr8-139215421-1	chr8	139215242	139215601	+	15.3725	HNEC_merged_reproducible.txt	COL22A1	301428	KCNK9	487635	18.2706	1.41974	0.46422	3.05833	0.00222572	0.129822
266	Merged-chr4-137648300-1	chr4	137648126	137648475	+	12.34	HBEC_merged_reproducible.txt	PCDH18	115825	SLC7A11	594049	19.172	-1.34973	0.442118	-3.05287	0.00226665	0.131491
267	Merged-chr14-98099798-1	chr14	98099622	98099974	+	5.32	HNEC_merged_reproducible.txt	NONE	NA		-	12.414	1.49402	0.489592	3.05156	0.00227654	0.13157
268	Merged-chr11-44564783-2	chr11	44564638	44564946	+	6.4275	HBEC_merged_reproducible.txt|HNEC_merged_reproducible.txt	CD82	799		-	17.5919	1.1068	0.363056	3.04857	0.00229931	0.131898
269	Merged-chr19-32690332-1	chr19	32690209	32690455	+	4.195	HNEC_merged_reproducible.txt	NUDT19	1629		-	6.3031	2.00248	0.656813	3.04879	0.00229766	0.131898
270	Merged-chr1-80054355-2	chr1	80054160	80054533	+	9.7705	HBEC_merged_reproducible.txt|HNEC_merged_reproducible.txt	NONE	NA		-	22.0557	-1.03673	0.340453	-3.04514	0.00232572	0.132429
271	Merged-chr16-8620567-1	chr16	8620468	8620667	+	4.8275	HNEC_merged_reproducible.txt	METTL22	1121		-	6.92344	1.77111	0.581438	3.04609	0.00231839	0.132429
272	Merged-chr1-4837969-1	chr1	4837784	4838154	+	10.5667	HNEC_merged_reproducible.txt	AJAP1	182924		-	19.7363	1.1484	0.377316	3.0436	0.00233768	0.132621
273	Merged-chr19-32104702-1	chr19	32104559	32104845	+	7.4175	HNEC_merged_reproducible.txt	TSHZ3	755155	ZNF507	240892	10.6669	1.89965	0.625006	3.03941	0.00237046	0.133498
274	Merged-chr4-189302898-1	chr4	189302734	189303062	+	8.385	HNEC_merged_reproducible.txt	FRG1	637890		-	13.0424	1.38777	0.456512	3.03994	0.00236625	0.133498
275	Merged-chr13-96941138-1	chr13	96941020	96941257	+	6.22	HNEC_merged_reproducible.txt	OXGR1	53212	HS6ST3	850299	11.1803	1.41021	0.46448	3.03612	0.00239647	0.134472
276	Merged-chr1-57591999-2	chr1	57591832	57592146	+	7.73867	HBEC_merged_reproducible.txt|HNEC_merged_reproducible.txt	DAB1	167932	OMA1	954811	17.4925	1.14527	0.3782	3.02821	0.00246008	0.136405
277	Merged-chr11-126375996-2	chr11	126375848	126376154	+	5.83067	HBEC_merged_reproducible.txt|HNEC_merged_reproducible.txt	ST3GAL4	29781	DCPS	72249	13.8038	1.29859	0.428834	3.02819	0.0024602	0.136405
278	Merged-chr16-78684315-2	chr16	78684057	78684583	+	10.9325	HBEC_merged_reproducible.txt|HNEC_merged_reproducible.txt	WWOX	584907	MAF	916394	28.0662	1.01485	0.335216	3.02745	0.00246628	0.136405
279	Merged-chr8-135190038-1	chr8	135189865	135190212	+	7.91	HBEC_merged_reproducible.txt	ZFAT	477000	KHDRBS3	267419	16.3274	-1.48158	0.489347	-3.02767	0.00246449	0.136405
280	Merged-chr3-160785013-2	chr3	160784882	160785202	+	5.21867	HBEC_merged_reproducible.txt|HNEC_merged_reproducible.txt	PPM1L	28834	B3GALNT1	320309	14.4971	-1.19733	0.39643	-3.02028	0.00252543	0.139178
281	Merged-chr1-229887583-1	chr1	229887472	229887694	+	6.76667	HNEC_merged_reproducible.txt	GALNT2	179626	URB2	261349	6.57992	2.01523	0.669028	3.01217	0.00259384	0.139981
282	Merged-chr13-48500902-1	chr13	48500734	48501071	+	7.3775	HNEC_merged_reproducible.txt	LPAR6	56198	RCBTB2	32354	10.3966	1.66503	0.55216	3.01548	0.00256572	0.139981
283	Merged-chr14-36238851-2	chr14	36238688	36239017	+	8.19933	HBEC_merged_reproducible.txt|HNEC_merged_reproducible.txt	MBIP	81824	BRMS1L	412534	18.5026	1.10552	0.366845	3.01359	0.00258179	0.139981
284	Merged-chr4-17448898-1	chr4	17448804	17448992	+	4.685	HNEC_merged_reproducible.txt	LDB2	550089	QDPR	63336	5.4564	2.16123	0.717153	3.01363	0.00258141	0.139981
285	Merged-chr5-119303171-2	chr5	119302976	119303432	+	15.8925	HBEC_merged_reproducible.txt|HNEC_merged_reproducible.txt	TNFAIP8	29971	DMXL1	231815	34.8615	-0.827514	0.27473	-3.01211	0.00259443	0.139981
286	Merged-chr6-105374194-2	chr6	105373956	105374400	+	7.37767	HBEC_merged_reproducible.txt|HNEC_merged_reproducible.txt	POPDC3	194318	PREP	28906	20.3395	-1.08279	0.359462	-3.01225	0.00259319	0.139981
287	Merged-chr1-157962620-1	chr1	157962443	157962798	+	6.14571	HNEC_merged_reproducible.txt	CD5L	120822	KIRREL1	30990	14.5922	1.35938	0.452586	3.00358	0.00266822	0.142952
288	Merged-chr1-48744206-1	chr1	48744020	48744393	+	4.6825	HBEC_merged_reproducible.txt	SPATA6	272033	BEND5	32712	8.57895	-2.01444	0.670892	-3.00262	0.00267665	0.142952
289	Merged-chr11-35919369-1	chr11	35919259	35919479	+	4.06333	HNEC_merged_reproducible.txt	LDLRAD3	24709	TRIM44	256564	5.54874	2.34359	0.780533	3.00255	0.00267728	0.142952
290	Merged-chr4-57405564-1	chr4	57405434	57405695	+	7.954	HNEC_merged_reproducible.txt	IGFBP7	295179		-	11.8731	1.7222	0.574107	2.99978	0.00270171	0.143759
291	Merged-chr13-70249458-1	chr13	70249311	70249605	+	8.78667	HBEC_merged_reproducible.txt	KLHL1	140999		-	10.192	-1.81479	0.60559	-2.99673	0.00272893	0.144708
292	Merged-chr3-3038794-1	chr3	3038551	3039038	+	7.055	HNEC_merged_reproducible.txt	IL5RA	71580	CNTN4	799965	16.2046	1.69001	0.564796	2.99224	0.00276935	0.146108
293	Merged-chr6-10033694-1	chr6	10033524	10033865	+	5.614	HBEC_merged_reproducible.txt	OFCC1	94375	TFAP2A	382496	11.4089	-1.41514	0.47302	-2.9917	0.00277426	0.146108
294	Merged-chr16-56334978-1	chr16	56334895	56335061	+	5.16333	HNEC_merged_reproducible.txt	AMFR	90560	GNAO1	143195	5.29718	2.1485	0.719207	2.98732	0.00281433	0.147714
295	Merged-chr10-108167969-1	chr10	108167862	108168076	+	4.35667	HBEC_merged_reproducible.txt	NONE	NA		-	5.35219	-2.39156	0.801007	-2.98569	0.00282937	0.148
296	Merged-chr11-126586024-2	chr11	126585870	126586200	+	10.3604	HBEC_merged_reproducible.txt|HNEC_merged_reproducible.txt	ST3GAL4	180253	KIRREL3	414724	25.9628	0.867845	0.290777	2.98457	0.00283978	0.148043
297	Merged-chr1-244461452-2	chr1	244461195	244461694	+	6.35458	HBEC_merged_reproducible.txt|HNEC_merged_reproducible.txt	CATSPERE	68		-	22.0584	-0.957808	0.322185	-2.97285	0.00295045	0.15278
298	Merged-chr4-161799897-2	chr4	161799737	161800030	+	8.31375	HBEC_merged_reproducible.txt|HNEC_merged_reproducible.txt	FSTL5	364152		-	17.1798	-1.13799	0.382686	-2.97368	0.00294248	0.15278
299	Merged-chr1-205450182-1	chr1	205450041	205450323	+	4.4075	HBEC_merged_reproducible.txt	CDK18	54416	LEMD1	28128	8.5387	-1.44526	0.48731	-2.9658	0.00301894	0.15416
300	Merged-chr10-26738570-1	chr10	26738431	26738710	+	6.4375	HNEC_merged_reproducible.txt	PDSS1	40911	ABI1	122365	7.02884	2.46195	0.830032	2.96609	0.00301616	0.15416
301	Merged-chr11-123474446-1	chr11	123474363	123474530	+	4.78	HNEC_merged_reproducible.txt	CLMP	279165	GRAMD1B	51190	5.84913	1.92567	0.649472	2.96498	0.00302705	0.15416
302	Merged-chr20-43751406-1	chr20	43751305	43751508	+	6.02667	HNEC_merged_reproducible.txt	TOX2	163458	GTSF1L	24408	6.86792	1.77769	0.599299	2.96628	0.00301423	0.15416
303	Merged-chr5-176498001-1	chr5	176497872	176498130	+	8.66167	HNEC_merged_reproducible.txt	RNF44	39419	FAF2	49646	15.7104	1.12403	0.378816	2.96721	0.0030052	0.15416
304	Merged-chr1-107077055-1	chr1	107076912	107077198	+	5.005	HBEC_merged_reproducible.txt	NTNG1	63765	PRMT6	20376	8.12325	-1.6033	0.540991	-2.96364	0.00304023	0.154322
305	Merged-chr2-233067362-1	chr2	233067294	233067430	+	2.62667	HBEC_merged_reproducible.txt	ATG16L1	184209	INPP5D	6964	3.29186	-2.58063	0.873715	-2.95363	0.00314057	0.158239
306	Merged-chr7-135662333-1	chr7	135662203	135662463	+	3.86	HBEC_merged_reproducible.txt	C7orf73	188		-	6.29666	-1.65698	0.56114	-2.95289	0.00314816	0.158239
307	Merged-chr8-41665945-1	chr8	41665856	41666035	+	4.8325	HNEC_merged_reproducible.txt	NKX6-3	18586	ANK1	230817	5.83291	2.06393	0.698741	2.95378	0.00313908	0.158239
308	Merged-chr2-18560726-1	chr2	18560609	18560844	+	4.42167	HNEC_merged_reproducible.txt	RDH14	46		-	8.95895	1.50826	0.511367	2.94947	0.00318315	0.159478
309	Merged-chr11-130738188-1	chr11	130738024	130738352	+	3.595	HBEC_merged_reproducible.txt	SNX19	178321	ADAMTS15	289214	8.05182	-1.52098	0.516988	-2.942	0.00326096	0.160312
310	Merged-chr11-85087128-2	chr11	85086975	85087326	+	11.26	HBEC_merged_reproducible.txt|HNEC_merged_reproducible.txt	DLG2	540120		-	24.9009	-0.949799	0.322853	-2.94189	0.00326212	0.160312
311	Merged-chr16-80158963-1	chr16	80158795	80159132	+	10.4425	HNEC_merged_reproducible.txt	MAF	558249	DYNLRB2	381771	14.741	1.46656	0.498229	2.94355	0.00324473	0.160312
312	Merged-chr4-44662490-2	chr4	44662235	44662887	+	6.74322	HBEC_merged_reproducible.txt|HNEC_merged_reproducible.txt	GUF1	15868	YIPF7	10920	26.9277	-0.920872	0.312612	-2.94574	0.00322184	0.160312
313	Merged-chr5-180809921-1	chr5	180809825	180810018	+	4.965	HNEC_merged_reproducible.txt	OR2Y1	69822	MGAT1	5620	6.64741	1.72286	0.585015	2.94499	0.00322968	0.160312
314	Merged-chr5-27907148-1	chr5	27906911	27907386	+	9.13	HBEC_merged_reproducible.txt	CDH9	868562		-	19.8356	-1.15276	0.391706	-2.94293	0.0032512	0.160312
315	Merged-chr1-216289359-1	chr1	216289282	216289437	+	6.26667	HNEC_merged_reproducible.txt	USH2A	134037	KCTD3	721967	5.80972	2.08016	0.70847	2.93613	0.00332335	0.160416
316	Merged-chr3-139234671-1	chr3	139234557	139234785	+	7.10333	HNEC_merged_reproducible.txt	COPB2	155061	MRPS22	228865	7.95282	1.77781	0.605358	2.93679	0.00331627	0.160416
317	Merged-chr4-9771232-2	chr4	9771030	9771404	+	7.0025	HBEC_merged_reproducible.txt|HNEC_merged_reproducible.txt	DRD5	10463	DEFB131A	326683	21.5611	0.997695	0.339614	2.93773	0.00330625	0.160416
318	Merged-chr5-174533930-2	chr5	174533689	174534195	+	17.939	HBEC_merged_reproducible.txt|HNEC_merged_reproducible.txt	MSX2	190591	HGNC:24955	488338	42.2353	0.888903	0.30267	2.93687	0.0033154	0.160416
319	Merged-chr6-168609178-2	chr6	168608864	168609542	+	11.0975	HBEC_merged_reproducible.txt|HNEC_merged_reproducible.txt	SMOC2	168052	THBS2	644841	44.2626	0.82186	0.279751	2.93782	0.00330524	0.160416
320	Merged-chr7-53659212-1	chr7	53659102	53659322	+	3.3675	HBEC_merged_reproducible.txt	VSTM2A	883113	POM121L12	623570	4.71196	-2.42943	0.827511	-2.93582	0.00332663	0.160416
321	Merged-chr7-121531760-1	chr7	121531581	121531940	+	6.758	HNEC_merged_reproducible.txt	PTPRZ1	341329	FAM3C	135426	11.6454	1.33041	0.454016	2.93031	0.0033862	0.16278
322	Merged-chr10-1725040-1	chr10	1724914	1725166	+	6.076	HNEC_merged_reproducible.txt	ADARB2	12436	WDR37	675502	9.84901	1.59395	0.544141	2.9293	0.0033973	0.162807
323	Merged-chr2-122748761-1	chr2	122748581	122748942	+	7.74	HBEC_merged_reproducible.txt	TSN	993228		-	11.375	-1.68757	0.576684	-2.92633	0.00342992	0.162958
324	Merged-chr2-196315594-1	chr2	196315466	196315723	+	6.61	HBEC_merged_reproducible.txt	STK17B	144019	HECW2	277017	7.35822	-1.84794	0.631533	-2.92612	0.00343215	0.162958
325	Merged-chr7-55552813-1	chr7	55552712	55552914	+	4.97	HNEC_merged_reproducible.txt	VOPP1	19712	LANCL2	187365	7.56501	1.76211	0.601907	2.92755	0.00341649	0.162958
326	Merged-chr3-25886284-1	chr3	25886162	25886407	+	7.4825	HNEC_merged_reproducible.txt	LRRC3B	736522	OXSM	96204	10.8429	1.31658	0.450349	2.92347	0.00346151	0.163848
327	Merged-chr12-117328786-1	chr12	117328622	117328950	+	12.162	HNEC_merged_reproducible.txt	FBXO21	138330	NOS1	33016	18.6167	1.31514	0.450042	2.92226	0.00347505	0.163986
328	Merged-chr16-59903670-1	chr16	59903546	59903795	+	9.5325	HNEC_merged_reproducible.txt	NONE	NA		-	10.97	1.68909	0.579258	2.91595	0.00354605	0.166827
329	Merged-chr8-53510090-1	chr8	53509998	53510182	+	4.44667	HNEC_merged_reproducible.txt	OPRK1	258393	ATP6V1H	333172	5.49365	2.04272	0.701485	2.91199	0.00359138	0.168445
330	Merged-chr20-15154270-1	chr20	15154199	15154341	+	5.31667	HNEC_merged_reproducible.txt	FLRT3	816662		-	4.62923	2.47304	0.849879	2.90988	0.00361569	0.169072
331	Merged-chr4-15853589-1	chr4	15853466	15853712	+	6.60833	HNEC_merged_reproducible.txt	CD38	75311	FGFBP1	85151	12.5228	1.26361	0.434431	2.90865	0.00362993	0.169225
332	Merged-chr8-50056456-1	chr8	50056321	50056591	+	6.895	HNEC_merged_reproducible.txt	SNTG1	144783		-	8.46942	1.78927	0.616026	2.90454	0.00367797	0.170948
333	Merged-chr22-36288018-1	chr22	36287947	36288089	+	4.06	HNEC_merged_reproducible.txt	APOL1	34940	MYH9	100000	4.13546	2.47013	0.850833	2.90319	0.00369384	0.17117
334	Merged-chr1-165139170-1	chr1	165139067	165139273	+	4.254	HNEC_merged_reproducible.txt	LMX1A	217545	PBX1	579535	6.68152	1.89584	0.653549	2.90083	0.00372177	0.171948
335	Merged-chr12-130768314-1	chr12	130768219	130768409	+	7.985	HNEC_merged_reproducible.txt	RIMBP2	250449	STX2	70880	9.49513	1.61035	0.555464	2.89911	0.00374224	0.172153
336	Merged-chr2-52881810-2	chr2	52881681	52881966	+	8.76625	HBEC_merged_reproducible.txt|HNEC_merged_reproducible.txt	CHAC2	885969		-	18.2444	-1.39532	0.481378	-2.89858	0.00374853	0.172153
337	Merged-chr18-38370480-1	chr18	38370380	38370581	+	4.4125	HNEC_merged_reproducible.txt	CELF4	804443		-	6.08339	1.90913	0.659083	2.89665	0.00377167	0.172702
338	Merged-chr11-41784949-1	chr11	41784702	41785197	+	12.6617	HNEC_merged_reproducible.txt	NONE	NA		-	20.964	2.54557	0.880771	2.89016	0.0038504	0.175786
339	Merged-chr4-47484362-1	chr4	47484191	47484533	+	4.51714	HNEC_merged_reproducible.txt	ATP10D	926		-	11.0819	1.38429	0.479214	2.88866	0.00386891	0.176109
340	Merged-chr13-22047753-1	chr13	22047583	22047923	+	5.41	HNEC_merged_reproducible.txt	FGF9	376370		-	11.9182	1.4454	0.501264	2.8835	0.0039328	0.17693
341	Merged-chr4-156547616-1	chr4	156547530	156547703	+	5.245	HNEC_merged_reproducible.txt	CTSO	593699	PDGFC	423778	6.95183	1.6198	0.561731	2.88359	0.00393175	0.17693
342	Merged-chr5-164097952-2	chr5	164097785	164098098	+	8.64125	HBEC_merged_reproducible.txt|HNEC_merged_reproducible.txt	MAT2B	592393		-	18.7773	-1.09868	0.380921	-2.88427	0.00392328	0.17693
343	Merged-chr5-98929621-2	chr5	98929370	98929854	+	8.86917	HBEC_merged_reproducible.txt|HNEC_merged_reproducible.txt	CHD1	655		-	28.1663	-0.895983	0.310502	-2.8856	0.00390671	0.17693
344	Merged-chr4-162164096-1	chr4	162163944	162164249	+	6.2075	HBEC_merged_reproducible.txt	FSTL5	61		-	10.561	-1.32396	0.459665	-2.88028	0.00397324	0.17823
345	Merged-chr8-133207142-1	chr8	133207052	133207233	+	6.404	HNEC_merged_reproducible.txt	WISP1	16103	NDRG1	90444	9.77514	1.33682	0.46453	2.8778	0.00400462	0.179117
346	Merged-chr16-76955825-1	chr16	76955715	76955936	+	7.2	HNEC_merged_reproducible.txt	MON1B	235094	CNTNAP4	678547	7.04529	1.97921	0.689408	2.87088	0.00409326	0.181881
347	Merged-chr3-109900954-1	chr3	109900832	109901077	+	4.664	HNEC_merged_reproducible.txt	DPPA4	563382		-	9.16843	1.43546	0.499841	2.87184	0.00408096	0.181881
348	Merged-chr3-134224604-1	chr3	134224452	134224757	+	6.524	HNEC_merged_reproducible.txt	SLCO2A1	194528	RYK	26140	11.9947	1.3249	0.4616	2.87023	0.00410179	0.181881
349	Merged-chr3-161412216-1	chr3	161412013	161412419	+	4.79	HBEC_merged_reproducible.txt	OTOL1	84592	SPTSSB	39336	10.9247	-1.37682	0.479963	-2.8686	0.00412297	0.182077
350	Merged-chr8-140213813-1	chr8	140213729	140213898	+	4.88667	HNEC_merged_reproducible.txt	KCNK9	510757	TRAPPC9	244766	5.69625	2.06828	0.721138	2.86807	0.0041298	0.182077
351	Merged-chr19-58387207-1	chr19	58387074	58387341	+	4.68	HNEC_merged_reproducible.txt	RPS5	82		-	5.94645	1.96462	0.685393	2.86641	0.00415156	0.182194
352	Merged-chr7-51324701-2	chr7	51324579	51324821	+	6.60375	HBEC_merged_reproducible.txt|HNEC_merged_reproducible.txt	COBL	7882		-	15.583	1.13792	0.397031	2.86607	0.00415606	0.182194
353	Merged-chr9-82793781-1	chr9	82793672	82793891	+	3.385	HNEC_merged_reproducible.txt	RASEF	269347	SPATA31D1	805009	3.9744	2.76961	0.966711	2.86498	0.00417032	0.182301
354	Merged-chr11-19919390-1	chr11	19919272	19919508	+	5.255	HBEC_merged_reproducible.txt	NAV2	205793	DBX1	241223	8.44206	-1.42431	0.497414	-2.86343	0.00419082	0.18268
355	Merged-chr18-33212651-1	chr18	33212549	33212753	+	3.925	HNEC_merged_reproducible.txt	KLHL14	439589	ASXL3	365926	6.37651	1.93855	0.677242	2.86242	0.00420423	0.182748
356	Merged-chr19-56368141-1	chr19	56368009	56368274	+	4.905	HNEC_merged_reproducible.txt	ZSCAN5A	139851	ZNF582	25379	9.81397	1.46839	0.513938	2.85714	0.00427479	0.185293
357	Merged-chr1-3516391-1	chr1	3516319	3516463	+	3.2175	HNEC_merged_reproducible.txt	ARHGEF16	61965	MEGF6	95104	3.84558	2.43031	0.851252	2.85499	0.00430384	0.186029
358	Merged-chr17-57375982-1	chr17	57375831	57376133	+	4.68	HNEC_merged_reproducible.txt	MSI2	119448	CCDC182	369330	7.97972	1.72209	0.603473	2.85364	0.00432217	0.1863
359	Merged-chr2-138565063-2	chr2	138564891	138565256	+	9.73208	HBEC_merged_reproducible.txt|HNEC_merged_reproducible.txt	SPOPL	63272	NXPH2	215275	20.7092	-1.07708	0.377977	-2.8496	0.00437749	0.188159
360	Merged-chr4-172390486-1	chr4	172390404	172390568	+	3.27333	HBEC_merged_reproducible.txt	GALNT7	778267	GALNTL6	576983	4.42597	-2.07357	0.728397	-2.84675	0.00441674	0.189318
361	Merged-chr16-59878660-1	chr16	59878576	59878744	+	6.052	HNEC_merged_reproducible.txt	NONE	NA		-	8.09014	2.0335	0.715329	2.84274	0.00447274	0.191188
362	Merged-chr2-122961175-1	chr2	122961037	122961314	+	5.22	HBEC_merged_reproducible.txt	NONE	NA		-	6.11178	-1.95336	0.68847	-2.83724	0.00455047	0.193973
363	Merged-chr3-21436054-1	chr3	21435885	21436223	+	16.725	HBEC_merged_reproducible.txt	ZNF385D	315381		-	27.3723	-1.17365	0.413863	-2.83585	0.00457038	0.194285
364	Merged-chr16-74455412-1	chr16	74455276	74455548	+	4.73667	HNEC_merged_reproducible.txt	CLEC18B	34020	GLG1	151702	10.0851	1.43996	0.508123	2.83389	0.00459854	0.194945
365	Merged-chr13-103157223-1	chr13	103157125	103157322	+	6.0325	HNEC_merged_reproducible.txt	SLC10A2	90377		-	6.87115	1.80824	0.640808	2.82181	0.00477527	0.197537
366	Merged-chr2-190984836-1	chr2	190984712	190984960	+	4.396	HNEC_merged_reproducible.txt	STAT1	29414	GLS	104009	7.74	1.57863	0.55863	2.82589	0.00471493	0.197537
367	Merged-chr4-10088631-1	chr4	10088484	10088779	+	5.884	HNEC_merged_reproducible.txt	SLC2A9	67148	WDR1	28229	9.74382	1.45112	0.513533	2.82576	0.00471685	0.197537
368	Merged-chr5-103523550-1	chr5	103523364	103523737	+	7.10286	HNEC_merged_reproducible.txt	NUDT12	39243	C5orf30	264848	17.451	1.05329	0.373024	2.82365	0.00474803	0.197537
369	Merged-chr5-153982401-1	chr5	153982313	153982490	+	3.755	HNEC_merged_reproducible.txt	FAM114A2	56518	GRIA1	490229	4.77772	2.02254	0.716431	2.82308	0.00475652	0.197537
370	Merged-chr7-112482081-1	chr7	112481887	112482275	+	6.7275	HBEC_merged_reproducible.txt	LSMEM1	1090	TMEM168	308511	13.0895	-1.22358	0.433271	-2.82406	0.00474192	0.197537
371	Merged-chr7-125253967-2	chr7	125253665	125254188	+	9.29411	HBEC_merged_reproducible.txt|HNEC_merged_reproducible.txt	POT1	323945		-	29.2633	-0.842733	0.298583	-2.82244	0.00476593	0.197537
372	Merged-chr8-85535267-1	chr8	85535174	85535361	+	5.976	HNEC_merged_reproducible.txt	CA2	71415	PSKH2	534430	9.05745	1.45567	0.515038	2.82634	0.00470836	0.197537
373	Merged-chr8-85632602-1	chr8	85632529	85632676	+	3.26	HNEC_merged_reproducible.txt	CA2	168750	PSKH2	437095	4.56082	2.12263	0.750421	2.82858	0.00467548	0.197537
374	Merged-chrX-104136582-1	chrX	104136531	104136633	+	3.42333	HNEC_merged_reproducible.txt	SLC25A53	20445	ZCCHC18	24056	3.5804	2.60699	0.924145	2.82098	0.00478769	0.197537
375	Merged-chr15-30626068-1	chr15	30625980	30626156	+	5.865	HNEC_merged_reproducible.txt	ARHGAP11B	132		-	9.06893	1.4498	0.51498	2.81525	0.00487387	0.199111
376	Merged-chr18-38350367-1	chr18	38350249	38350485	+	6.595	HNEC_merged_reproducible.txt	CELF4	784330		-	9.62764	1.52313	0.540941	2.8157	0.00486715	0.199111
377	Merged-chr8-140238150-1	chr8	140238060	140238241	+	5.05667	HNEC_merged_reproducible.txt	KCNK9	535094	TRAPPC9	220429	3.65935	3.08812	1.09611	2.81734	0.00484229	0.199111
378	Merged-chr8-50366245-1	chr8	50366132	50366359	+	6.9975	HNEC_merged_reproducible.txt	SNTG1	454572		-	7.55694	1.87689	0.666743	2.81502	0.00487745	0.199111
379	Merged-chr8-53619263-1	chr8	53619149	53619377	+	6.7275	HNEC_merged_reproducible.txt	OPRK1	367566	ATP6V1H	223999	9.21855	1.43147	0.510241	2.80548	0.00502413	0.204558
380	Merged-chr4-146333776-1	chr4	146333615	146333938	+	7.61833	HNEC_merged_reproducible.txt	LSM6	158091	SLC10A7	187941	15.6104	1.0984	0.392066	2.80156	0.00508558	0.206515
381	Merged-chr10-120918045-1	chr10	120917928	120918162	+	4.0025	HNEC_merged_reproducible.txt	WDR11	66870	FGFR2	680358	6.15583	1.69551	0.606206	2.79693	0.00515914	0.208474
382	Merged-chr12-119334680-1	chr12	119334579	119334782	+	4.196	HNEC_merged_reproducible.txt	CCDC60	32		-	7.48746	1.57547	0.563649	2.79513	0.00518787	0.208474
383	Merged-chr2-181546271-1	chr2	181546057	181546485	+	6.24	HBEC_merged_reproducible.txt	ITGA4	89046	CERKL	110735	16.4388	-1.22273	0.43719	-2.79679	0.00516132	0.208474
384	Merged-chr7-38745029-1	chr7	38744953	38745106	+	3.56667	HNEC_merged_reproducible.txt	AMPH	113462	VPS41	164200	4.03744	2.48811	0.889967	2.79574	0.00517815	0.208474
385	Merged-chr5-130652375-2	chr5	130652199	130652560	+	7.01333	HBEC_merged_reproducible.txt|HNEC_merged_reproducible.txt	HINT1	513106	CHSY3	747907	12.9241	-1.34416	0.48125	-2.79306	0.00522123	0.208727
386	Merged-chr6-95087565-2	chr6	95087430	95087680	+	6.199	HBEC_merged_reproducible.txt|HNEC_merged_reproducible.txt	MANEA	489988		-	14.9421	1.11023	0.397395	2.79377	0.00520981	0.208727
387	Merged-chr4-56642015-1	chr4	56641935	56642096	+	3.14333	HBEC_merged_reproducible.txt	HOPX	39691	ARL9	136806	3.94335	-2.08038	0.745682	-2.7899	0.00527242	0.210229
388	Merged-chr2-199366641-1	chr2	199366498	199366785	+	7.7525	HBEC_merged_reproducible.txt	SATB2	91455		-	12.042	-1.55455	0.557398	-2.78895	0.00528792	0.210304
389	Merged-chr1-6025451-1	chr1	6025366	6025537	+	5.34333	HNEC_merged_reproducible.txt	NPHP4	32980	KCNAB2	20470	4.97849	2.2123	0.79383	2.78687	0.00532191	0.21057
390	Merged-chr7-94620889-1	chr7	94620762	94621016	+	9.092	HNEC_merged_reproducible.txt	SGCE	35235	CASD1	111091	13.5921	1.24544	0.446886	2.78694	0.00532086	0.21057
391	Merged-chr1-79105707-1	chr1	79105599	79105815	+	6.9	HNEC_merged_reproducible.txt	ADGRL4	98989		-	8.80239	1.52577	0.548605	2.78119	0.00541602	0.212672
392	Merged-chr18-27922262-1	chr18	27922147	27922378	+	4.864	HNEC_merged_reproducible.txt	CHST9	736945	CDH2	255184	8.1144	1.57016	0.564377	2.78211	0.00540071	0.212672
393	Merged-chr2-120863849-1	chr2	120863795	120863903	+	4.12667	HNEC_merged_reproducible.txt	GLI2	71440	TFCP2L1	421358	3.67694	2.66612	0.958635	2.78117	0.00541639	0.212672
394	Merged-chr1-47190380-1	chr1	47190274	47190487	+	6.50333	HNEC_merged_reproducible.txt	PDZK1IP1	325		-	6.61991	1.82753	0.657594	2.77911	0.00545077	0.212939
395	Merged-chr3-135927343-1	chr3	135927224	135927463	+	7.4075	HNEC_merged_reproducible.txt	PPP2R3A	38330		-	10.6545	1.42117	0.5113	2.77952	0.00544401	0.212939
396	Merged-chr12-100197641-1	chr12	100197527	100197756	+	6.84667	HNEC_merged_reproducible.txt	ACTR6	2446		-	6.92901	1.85891	0.669567	2.77628	0.0054985	0.214096
397	Merged-chr18-66724858-1	chr18	66724746	66724970	+	6.815	HBEC_merged_reproducible.txt	CDH19	120724	DSEL	792122	11.4241	-1.25058	0.450545	-2.77571	0.00550814	0.214096
398	Merged-chr12-113040859-2	chr12	113040674	113041048	+	5.57733	HBEC_merged_reproducible.txt|HNEC_merged_reproducible.txt	DTX1	16829	OAS2	62466	14.4847	1.21686	0.438568	2.77462	0.00552664	0.214275
399	Merged-chr12-75011318-1	chr12	75011199	75011437	+	3.3	HNEC_merged_reproducible.txt	KCNC2	198550	ATXN7L3B	473491	6.32387	1.69789	0.612504	2.77204	0.00557054	0.215436
400	Merged-chr10-128629514-1	chr10	128629349	128629679	+	12.3925	HBEC_merged_reproducible.txt	MGMT	837670	MKI67	503129	20.2933	-1.19088	0.430125	-2.76869	0.0056283	0.215509
401	Merged-chr2-181774844-1	chr2	181774735	181774953	+	5.10333	HNEC_merged_reproducible.txt	SSFA2	117044	NEUROD1	93968	6.39272	1.87573	0.676916	2.77099	0.00558864	0.215509
402	Merged-chr21-32351623-1	chr21	32351502	32351745	+	8.03	HNEC_merged_reproducible.txt	URB1	41403	MRAP	59810	8.72512	1.50241	0.542328	2.7703	0.00560052	0.215509
403	Merged-chr8-2095678-1	chr8	2095482	2095875	+	10.106	HNEC_merged_reproducible.txt	MYOM2	50638		-	16.921	1.39736	0.504622	2.76912	0.00562076	0.215509
404	Merged-chr12-89952048-1	chr12	89951948	89952148	+	3.26333	HBEC_merged_reproducible.txt	ATP2B1	243217		-	3.72383	-2.48177	0.896938	-2.76694	0.0056586	0.216035
405	Merged-chr3-61418691-1	chr3	61418579	61418803	+	5.47333	HNEC_merged_reproducible.txt	FHIT	167232	PTPRG	143220	6.84502	1.77954	0.643672	2.76467	0.00569803	0.216035
406	Merged-chr5-108728263-1	chr5	108728029	108728497	+	8.616	HBEC_merged_reproducible.txt	FER	19559		-	20.4101	-0.96113	0.347607	-2.76499	0.00569252	0.216035
407	Merged-chr7-86847053-1	chr7	86846894	86847212	+	4.3825	HBEC_merged_reproducible.txt	GRM3	203139	KIAA1324L	212646	7.88396	-1.53377	0.554452	-2.76627	0.00567009	0.216035
408	Merged-chr6-7347827-1	chr6	7347667	7347987	+	5.73667	HNEC_merged_reproducible.txt	RIOK1	41669	SSR1	34620	11.571	1.26972	0.459542	2.76301	0.00572709	0.216605
409	Merged-chr12-130788198-2	chr12	130788079	130788324	+	7.5115	HBEC_merged_reproducible.txt|HNEC_merged_reproducible.txt	RIMBP2	270336	STX2	50993	17.6237	1.01084	0.366031	2.76161	0.00575163	0.217001
410	Merged-chr11-29329324-1	chr11	29329151	29329497	+	7.92857	HNEC_merged_reproducible.txt	KCNA4	687699		-	16.6804	1.24895	0.453027	2.75689	0.00583533	0.219622
411	Merged-chr4-70522779-1	chr4	70522638	70522920	+	2.49	HBEC_merged_reproducible.txt	AMBN	69477	AMTN	4239	5.08647	-1.77843	0.64549	-2.75517	0.00586624	0.220248
412	Merged-chr5-172174099-1	chr5	172173997	172174202	+	5.94	HNEC_merged_reproducible.txt	FBXW11	167459	STK10	14287	5.36372	2.19553	0.797518	2.75296	0.00590598	0.221202
413	Merged-chr11-105719638-1	chr11	105719528	105719749	+	6.46667	HBEC_merged_reproducible.txt	GRIA4	109565	MSANTD4	302589	9.14499	-1.63365	0.593901	-2.75071	0.00594658	0.222183
414	Merged-chr6-83431973-1	chr6	83431873	83432074	+	4.34333	HNEC_merged_reproducible.txt	ME1	902		-	6.83647	1.59323	0.579891	2.74746	0.00600592	0.223858
415	Merged-chr2-568248-2	chr2	568040	568401	+	5.795	HBEC_merged_reproducible.txt|HNEC_merged_reproducible.txt	ALKAL2	279924	TMEM18	109219	17.3804	0.995434	0.36258	2.74542	0.00604342	0.224713
416	Merged-chr7-28612161-2	chr7	28612011	28612307	+	8.903	HBEC_merged_reproducible.txt|HNEC_merged_reproducible.txt	CREB5	199634	TRIL	346133	21.9226	0.886206	0.323396	2.74031	0.00613814	0.227687
417	Merged-chr1-107262920-2	chr1	107262561	107263247	+	11.885	HBEC_merged_reproducible.txt|HNEC_merged_reproducible.txt	NTNG1	122084	VAV3	702240	34.9122	-0.862762	0.31497	-2.73919	0.00615909	0.227874
418	Merged-chr10-125121187-1	chr10	125121089	125121285	+	5.3	HNEC_merged_reproducible.txt	EDRF1	598389	CTBP2	93297	5.68586	1.9051	0.695682	2.73846	0.00617273	0.227874
419	Merged-chr1-89820922-1	chr1	89820838	89821007	+	2.8875	HBEC_merged_reproducible.txt	LRRC8D	110		-	4.77645	-1.83877	0.671756	-2.73727	0.00619523	0.228159
420	Merged-chr14-71143580-1	chr14	71143467	71143694	+	6.89333	HNEC_merged_reproducible.txt	SIPA1L1	385745	PCNX1	236175	7.89582	1.51265	0.552904	2.73582	0.00622244	0.228616
421	Merged-chr10-42641067-1	chr10	42640914	42641221	+	7.26167	HNEC_merged_reproducible.txt	ZNF33B	2523		-	16.1195	1.01578	0.372245	2.72879	0.00635673	0.230802
422	Merged-chr18-50159033-1	chr18	50158866	50159200	+	3.71333	HBEC_merged_reproducible.txt	ACAA2	345073	MYO5B	36060	6.90542	-1.51695	0.555765	-2.72947	0.0063436	0.230802
423	Merged-chr2-31294454-1	chr2	31294199	31294709	+	5.88143	HBEC_merged_reproducible.txt	EHD3	60117	XDH	120261	19.4812	-0.980701	0.359326	-2.72928	0.00634721	0.230802
424	Merged-chr3-191100791-1	chr3	191100676	191100906	+	5.5	HBEC_merged_reproducible.txt	GMNC	238176	OSTN	111742	8.76844	-1.41565	0.518307	-2.7313	0.00630841	0.230802
425	Merged-chr8-15789149-1	chr8	15789023	15789276	+	5.3425	HBEC_merged_reproducible.txt	TUSC3	248866	MSR1	403566	9.28148	-1.4167	0.519005	-2.72965	0.00634023	0.230802
426	Merged-chr12-6724002-1	chr12	6723923	6724082	+	4.17	HNEC_merged_reproducible.txt	COPS7A	261		-	4.8941	2.00013	0.73403	2.72486	0.0064328	0.232513
427	Merged-chr2-39788176-1	chr2	39788093	39788260	+	3.48	HBEC_merged_reproducible.txt	THUMPD2	8909	SLC8A1	724185	4.99494	-1.78089	0.653583	-2.7248	0.00643401	0.232513
428	Merged-chr4-10527031-2	chr4	10526875	10527202	+	7.4	HBEC_merged_reproducible.txt|HNEC_merged_reproducible.txt	ZNF518B	69678	CLNK	157827	16.0572	1.13896	0.418319	2.72271	0.00647486	0.233443
429	Merged-chr15-22949385-1	chr15	22949221	22949550	+	10.44	HNEC_merged_reproducible.txt	CYFIP1	30950	NIPA2	110725	13.4732	1.61976	0.595878	2.71827	0.00656235	0.235215
430	Merged-chr19-35758078-1	chr19	35757935	35758222	+	9.4975	HNEC_merged_reproducible.txt	HSPB6	1049		-	12.8057	1.18114	0.435254	2.71369	0.00665387	0.235215
431	Merged-chr3-132577583-1	chr3	132577506	132577661	+	5.20333	HNEC_merged_reproducible.txt	ACKR4	19654	DNAJC13	160057	5.80949	1.78469	0.657751	2.71332	0.0066612	0.235215
432	Merged-chr3-4778273-1	chr3	4778165	4778382	+	4.28667	HNEC_merged_reproducible.txt	BHLHE40	200843	ITPR1	284925	5.87118	1.79496	0.661472	2.71359	0.00665586	0.235215
433	Merged-chr4-67701306-1	chr4	67701158	67701455	+	4.684	HBEC_merged_reproducible.txt	UBA6	127		-	10.6199	-1.16474	0.429005	-2.71497	0.00662822	0.235215
434	Merged-chr5-148014490-1	chr5	148014334	148014647	+	4.21833	HBEC_merged_reproducible.txt	C5orf46	107988	SPINK5	49482	10.6636	-1.31822	0.48501	-2.71792	0.00656933	0.235215
435	Merged-chr6-162685140-2	chr6	162685015	162685269	+	6.397	HBEC_merged_reproducible.txt|HNEC_merged_reproducible.txt	PACRG	41990		-	13.9024	1.10992	0.408996	2.71377	0.00665223	0.235215
436	Merged-chr6-169689438-1	chr6	169689278	169689598	+	11.1233	HNEC_merged_reproducible.txt	THBS2	435394	WDR27	12215	10.7185	1.68503	0.620098	2.71736	0.00658055	0.235215
437	Merged-chr7-156970109-1	chr7	156969978	156970241	+	5.90833	HNEC_merged_reproducible.txt	NOM1	20386	MNX1	40542	11.372	1.19389	0.439396	2.71711	0.00658549	0.235215
438	Merged-chr7-27423440-1	chr7	27423315	27423565	+	7.432	HNEC_merged_reproducible.txt	EVX1	180740	HIBADH	239555	11.2956	1.20473	0.444276	2.71168	0.00669442	0.235848
439	Merged-chr5-14374293-1	chr5	14374215	14374371	+	3.9925	HNEC_merged_reproducible.txt	OTULIN	290455	TRIO	230591	5.30623	1.80668	0.666629	2.71017	0.00672495	0.236384
440	Merged-chr7-30799699-1	chr7	30799615	30799783	+	3.76	HNEC_merged_reproducible.txt	ENSG00000250424	52574	MINDY4	28282	4.93095	1.8391	0.679147	2.70795	0.00677003	0.237428
441	Merged-chr10-10395487-1	chr10	10395354	10395621	+	6.062	HNEC_merged_reproducible.txt	CELF2	622443		-	10.5979	1.26137	0.466183	2.70574	0.0068152	0.237931
442	Merged-chr19-57302194-2	chr19	57301942	57302431	+	8.10732	HBEC_merged_reproducible.txt|HNEC_merged_reproducible.txt	ZNF543	18323	ZNF460	21701	26.2948	0.843864	0.311811	2.70633	0.00680319	0.237931
443	Merged-chr5-1608476-1	chr5	1608328	1608625	+	7.534	HNEC_merged_reproducible.txt	LPCAT1	84499	MRPL36	191419	12.4421	1.24627	0.460762	2.7048	0.00683456	0.238068
444	Merged-chr2-23418780-1	chr2	23418705	23418856	+	4.21	HNEC_merged_reproducible.txt	KLHL29	33563	ATAD2B	508334	3.88303	2.46415	0.915143	2.69264	0.00708887	0.243085
445	Merged-chr3-13850437-1	chr3	13850162	13850713	+	5.41286	HBEC_merged_reproducible.txt	WNT7A	29684	FBLN2	301306	18.0083	-0.976898	0.362652	-2.69376	0.0070651	0.243085
446	Merged-chr4-24853373-1	chr4	24853233	24853513	+	6.214	HBEC_merged_reproducible.txt	SOD3	57910	LGI2	177506	12.2207	-1.37992	0.512019	-2.69506	0.0070376	0.243085
447	Merged-chr4-54588663-1	chr4	54588576	54588750	+	5.40333	HNEC_merged_reproducible.txt	KIT	69255	PDGFRA	359566	6.31028	1.63416	0.606373	2.69498	0.00703934	0.243085
448	Merged-chr5-131538358-2	chr5	131538175	131538552	+	8.15875	HBEC_merged_reproducible.txt|HNEC_merged_reproducible.txt	RAPGEF6	96748	CDC42SE2	274263	22.7529	0.989056	0.367175	2.69369	0.00706653	0.243085
449	Merged-chr6-147081400-1	chr6	147081320	147081481	+	4.61667	HBEC_merged_reproducible.txt	STXBP5	123133	ADGB	482435	5.22702	-1.71717	0.636875	-2.69625	0.0070125	0.243085
450	Merged-chr6-161918405-1	chr6	161918311	161918500	+	4.5	HNEC_merged_reproducible.txt	PACRG	808727	AGPAT4	644344	5.96107	1.93961	0.720316	2.69272	0.00708721	0.243085
451	Merged-chr11-130162913-1	chr11	130162791	130163036	+	8.14667	HNEC_merged_reproducible.txt	ST14	3351	ZBTB44	151699	8.10394	1.48304	0.551217	2.69049	0.00713477	0.243096
452	Merged-chr13-52623782-1	chr13	52623704	52623860	+	6.11	HNEC_merged_reproducible.txt	HNRNPA1L2	17004	CKAP2	168315	7.18905	1.66407	0.618988	2.68838	0.00717997	0.243096
453	Merged-chr16-56324535-2	chr16	56324296	56324707	+	8.29554	HBEC_merged_reproducible.txt|HNEC_merged_reproducible.txt	AMFR	101037	GNAO1	132718	25.5885	0.865394	0.32201	2.68747	0.00719945	0.243096
454	Merged-chr2-208638268-2	chr2	208638109	208638417	+	10.87	HBEC_merged_reproducible.txt|HNEC_merged_reproducible.txt	MAP2	941158	PTH2R	231432	22.0298	-0.958725	0.356358	-2.69034	0.00713791	0.243096
455	Merged-chr4-162457212-1	chr4	162457061	162457364	+	7.145	HBEC_merged_reproducible.txt	FSTL5	293177	NAF1	709709	10.5381	-1.28631	0.478398	-2.68879	0.00717117	0.243096
456	Merged-chr7-55538725-1	chr7	55538612	55538838	+	5.41	HNEC_merged_reproducible.txt	VOPP1	33800	LANCL2	173277	6.79015	1.56669	0.582418	2.68998	0.00714566	0.243096
457	Merged-chr8-48109916-1	chr8	48109817	48110015	+	7.54333	HNEC_merged_reproducible.txt	UBE2V2	101516	EFCAB1	625316	7.43705	1.6325	0.607378	2.68778	0.0071929	0.243096
458	Merged-chr16-51557185-1	chr16	51557079	51557291	+	6.525	HNEC_merged_reproducible.txt	SALL1	405910	TOX3	989823	9.14134	1.3239	0.492783	2.68658	0.00721887	0.243219
459	Merged-chr8-5038831-1	chr8	5038762	5038900	+	4.35667	HNEC_merged_reproducible.txt	CSMD1	43859		-	4.81668	2.13867	0.796491	2.68511	0.00725054	0.243754
460	Merged-chr12-130083177-1	chr12	130083087	130083267	+	4.65	HNEC_merged_reproducible.txt	TMEM132D	179511	FZD10	79282	6.45743	1.68566	0.628211	2.68327	0.0072906	0.244568
461	Merged-chr12-15978852-1	chr12	15978704	15979000	+	4.376	HNEC_merged_reproducible.txt	DERA	67680	SLC15A5	298833	8.90823	1.36998	0.511231	2.67976	0.00736739	0.246074
462	Merged-chr4-19944426-1	chr4	19944340	19944512	+	4.3825	HNEC_merged_reproducible.txt	SLIT2	309138		-	7.24205	1.48729	0.554956	2.68001	0.00736189	0.246074
463	Merged-chr8-139951017-1	chr8	139950775	139951259	+	13.23	HNEC_merged_reproducible.txt	KCNK9	247961	TRAPPC9	507562	25.2429	1.23022	0.459479	2.67742	0.00741916	0.247268
464	Merged-chr6-169452274-1	chr6	169452201	169452347	+	3.14333	HBEC_merged_reproducible.txt	THBS2	198230	WDR27	249379	3.82012	-2.2212	0.829927	-2.67638	0.00744225	0.247503
465	Merged-chr7-30740898-1	chr7	30740792	30741004	+	4.04333	HNEC_merged_reproducible.txt	CRHR2	40795	INMT	11237	5.893	1.71698	0.642588	2.67197	0.00754081	0.249871
466	Merged-chr8-134784163-1	chr8	134784079	134784248	+	7.05333	HNEC_merged_reproducible.txt	KHDRBS3	673294	ZFAT	71125	6.83268	1.70805	0.639301	2.67174	0.00754584	0.249871
467	Merged-chr7-27662991-2	chr7	27662652	27663208	+	11.2389	HBEC_merged_reproducible.txt|HNEC_merged_reproducible.txt	HIBADH	65		-	34.55	0.845293	0.316475	2.67097	0.00756329	0.249912
468	Merged-chr17-36856336-1	chr17	36856207	36856466	+	6.34	HNEC_merged_reproducible.txt	LHX1	81139	MRM1	254764	8.21015	1.49688	0.561106	2.66774	0.00763641	0.251568
469	Merged-chr2-203943825-1	chr2	203943661	203943989	+	6.502	HNEC_merged_reproducible.txt	PARD3B	601968	ICOS	7077	11.7373	1.2549	0.4706	2.6666	0.00766231	0.251568
470	Merged-chr8-66902975-1	chr8	66902869	66903082	+	5.76333	HNEC_merged_reproducible.txt	MCMDC2	32226	TCF24	59615	11.5998	1.28005	0.480028	2.66661	0.00766208	0.251568
471	Merged-chr4-24971494-1	chr4	24971379	24971610	+	5.2825	HNEC_merged_reproducible.txt	LGI2	59385	SOD3	176031	7.95992	1.4561	0.546955	2.66219	0.00776343	0.254347
472	Merged-chr8-132760634-1	chr8	132760523	132760746	+	6.816	HNEC_merged_reproducible.txt	TMEM71	52		-	10.8148	1.23907	0.465788	2.66015	0.00781057	0.255349
473	Merged-chr12-106418746-1	chr12	106418651	106418841	+	2.73333	HBEC_merged_reproducible.txt	RFX4	182391	POLR3B	61088	4.10742	-1.94056	0.729749	-2.65922	0.00783229	0.255481
474	Merged-chr3-175163930-1	chr3	175163836	175164025	+	2.86	HBEC_merged_reproducible.txt	NAALADL2	304650		-	4.14771	-1.93546	0.728187	-2.65792	0.00786255	0.255481
475	Merged-chr5-37723032-1	chr5	37722922	37723143	+	6.58	HNEC_merged_reproducible.txt	GDNF	112795	WDR70	343820	8.56746	1.5031	0.565535	2.65784	0.00786428	0.255481
476	Merged-chr3-120113712-2	chr3	120113555	120113879	+	9.58375	HBEC_merged_reproducible.txt|HNEC_merged_reproducible.txt	GSK3B	20051	GPR156	171377	19.3384	-0.98459	0.370672	-2.65623	0.00790199	0.256167
477	Merged-chr9-13023752-1	chr9	13023656	13023849	+	4.3875	HBEC_merged_reproducible.txt	MPDZ	255838	TYRP1	330317	7.16812	-1.56308	0.588854	-2.65444	0.00794406	0.256991
478	Merged-chr2-5140593-1	chr2	5140486	5140701	+	3.84	HBEC_merged_reproducible.txt	SOX11	552074		-	3.98548	-2.10548	0.794138	-2.65128	0.00801877	0.258866
479	Merged-chr2-207847959-2	chr2	207847705	207848203	+	13.0465	HBEC_merged_reproducible.txt|HNEC_merged_reproducible.txt	FZD5	78391	PLEKHM3	177606	35.189	-0.763299	0.288271	-2.64785	0.00810051	0.260958
480	Merged-chr1-248843197-2	chr1	248842942	248843405	+	13.33	HBEC_merged_reproducible.txt|HNEC_merged_reproducible.txt	ZNF672	4893	ZNF692	15687	34.0883	0.691486	0.261724	2.64204	0.00824085	0.261522
481	Merged-chr10-77737801-1	chr10	77737681	77737922	+	8.49	HNEC_merged_reproducible.txt	KCNMA1	100026	DLG5	188725	11.6892	1.16139	0.43952	2.64241	0.00823178	0.261522
482	Merged-chr16-72800761-1	chr16	72800665	72800857	+	4.69667	HNEC_merged_reproducible.txt	PMFBP1	628506	ZFHX3	330333	5.25491	1.86709	0.706385	2.64316	0.00821354	0.261522
483	Merged-chr20-20452442-1	chr20	20452308	20452577	+	5.84	HNEC_merged_reproducible.txt	INSM1	84321	RALGAPA2	260046	11.0137	1.29865	0.491282	2.64339	0.00820807	0.261522
484	Merged-chr5-168658720-1	chr5	168658625	168658815	+	5.31	HNEC_merged_reproducible.txt	PANK3	79120	SLIT3	642062	7.04441	1.52537	0.577614	2.64082	0.00827056	0.261522
485	Merged-chr7-32977327-1	chr7	32977212	32977443	+	8.75333	HNEC_merged_reproducible.txt	FKBP9	19923	NT5C3A	85470	7.67474	1.87834	0.710896	2.64221	0.00823661	0.261522
486	Merged-chr7-33669481-1	chr7	33669253	33669710	+	7.4375	HBEC_merged_reproducible.txt	BMPER	235430	BBS9	539949	12.5233	-1.44556	0.547253	-2.64148	0.00825458	0.261522
487	Merged-chr7-77990241-1	chr7	77990060	77990422	+	15.854	HNEC_merged_reproducible.txt	PHTF2	191436		-	24.5508	1.05203	0.397686	2.64539	0.00815974	0.261522
488	Merged-chr9-87862754-1	chr9	87862661	87862848	+	5.2575	HNEC_merged_reproducible.txt	SPATA31E1	20072	CTSL	137235	6.32795	1.8378	0.695652	2.64184	0.00824575	0.261522
489	Merged-chr2-157053141-1	chr2	157053052	157053230	+	3.52667	HBEC_merged_reproducible.txt	GALNT5	204457	GPD2	617700	4.06665	-1.91356	0.725636	-2.63708	0.00836231	0.263883
490	Merged-chr2-147696640-1	chr2	147696456	147696824	+	9.07667	HBEC_merged_reproducible.txt	ACVR2A	147877		-	10.3173	-1.65723	0.629452	-2.63282	0.00846793	0.266671
491	Merged-chr1-48741661-1	chr1	48741476	48741846	+	6.33	HBEC_merged_reproducible.txt	SPATA6	269488	BEND5	35257	11.1847	-1.69549	0.644666	-2.63003	0.00853774	0.26704
492	Merged-chr2-118242380-2	chr2	118242194	118242578	+	11.3625	HBEC_merged_reproducible.txt|HNEC_merged_reproducible.txt	INSIG2	153912	EN1	605292	22.3576	-1.28567	0.489047	-2.62892	0.00856561	0.26704
493	Merged-chr2-393919-1	chr2	393778	394060	+	7.4675	HNEC_merged_reproducible.txt	ALKAL2	105623	TMEM18	283520	11.3418	1.45073	0.551515	2.63044	0.00852741	0.26704
494	Merged-chr3-159711865-1	chr3	159711775	159711955	+	5.70333	HNEC_merged_reproducible.txt	SCHIP1	127996	MFSD1	910000	6.28561	1.6171	0.614687	2.63077	0.00851923	0.26704
495	Merged-chr5-20276627-1	chr5	20276490	20276764	+	3.55333	HBEC_merged_reproducible.txt	CDH18	299246		-	5.60768	-1.54984	0.589619	-2.62855	0.00857509	0.26704
496	Merged-chr9-24590607-1	chr9	24590493	24590722	+	8.82667	HNEC_merged_reproducible.txt	IZUMO3	44931		-	8.76936	1.53583	0.584363	2.62821	0.00858349	0.26704
497	Merged-chr19-54210102-1	chr19	54209920	54210285	+	6.19	HNEC_merged_reproducible.txt	RPS9	9360	LILRB3	12876	12.9471	1.18057	0.449676	2.62539	0.00865507	0.268725
498	Merged-chr10-125472241-1	chr10	125472075	125472407	+	6.87333	HNEC_merged_reproducible.txt	CTBP2	444351	EDRF1	247335	14.2541	1.22884	0.469195	2.61903	0.00881806	0.272887
499	Merged-chr2-17589686-2	chr2	17589450	17589948	+	6.888	HBEC_merged_reproducible.txt|HNEC_merged_reproducible.txt	VSNL1	48539	SMC6	164104	20.9536	-0.875998	0.334557	-2.61838	0.00883489	0.272887
500	Merged-chrX-15855274-1	chrX	15855210	15855338	+	2.7175	HBEC_merged_reproducible.txt	AP1S2	494		-	3.70996	-1.95583	0.747043	-2.6181	0.00884218	0.272887
501	Merged-chr16-27360424-1	chr16	27360325	27360524	+	5.07	HNEC_merged_reproducible.txt	IL21R	41738	IL4R	46511	6.12296	1.66549	0.636602	2.61621	0.00889115	0.273851
502	Merged-chr12-103529503-1	chr12	103529383	103529623	+	5.22667	HNEC_merged_reproducible.txt	STAB2	57770	ASCL1	571817	6.23471	1.73091	0.662498	2.61271	0.00898278	0.274586
503	Merged-chr2-98480300-1	chr2	98480080	98480520	+	6.52286	HNEC_merged_reproducible.txt	INPP4A	35442	COA5	128192	16.3508	1.09184	0.417762	2.61354	0.00896092	0.274586
504	Merged-chr3-99659210-1	chr3	99659082	99659339	+	4.525	HNEC_merged_reproducible.txt	CMSS1	158624	COL8A1	20735	7.39382	1.47065	0.562896	2.61265	0.00898433	0.274586
505	Merged-chr4-182307974-1	chr4	182307790	182308158	+	7.59167	HNEC_merged_reproducible.txt	TENM3	64545	DCTD	609405	17.2395	0.958908	0.367035	2.61258	0.00898619	0.274586
506	Merged-chr18-11005754-1	chr18	11005613	11005895	+	5.27	HBEC_merged_reproducible.txt	PIEZO2	142834	NAPG	479720	7.07612	-1.62466	0.622859	-2.6084	0.00909672	0.277414
507	Merged-chr10-108359010-1	chr10	108358838	108359183	+	9.59	HBEC_merged_reproducible.txt	NONE	NA		-	10.9671	-1.64148	0.629777	-2.60644	0.00914893	0.278456
508	Merged-chr3-11137048-2	chr3	11136809	11137288	+	9.42386	HBEC_merged_reproducible.txt|HNEC_merged_reproducible.txt	HRH1	115651	SLC6A1	144324	31.0084	0.830802	0.318917	2.60507	0.00918544	0.279017
509	Merged-chr5-94407242-1	chr5	94407139	94407345	+	6.45333	HNEC_merged_reproducible.txt	FAM172A	295607	SLF1	211105	6.88466	1.59116	0.611995	2.59996	0.00932355	0.282656
510	Merged-chr10-117980379-1	chr10	117980306	117980453	+	4.49667	HNEC_merged_reproducible.txt	RAB11FIP2	66224	EMX2	437935	6.49912	1.58398	0.610079	2.59635	0.00942192	0.28341
511	Merged-chr13-95430724-1	chr13	95430618	95430830	+	8.31	HNEC_merged_reproducible.txt	ABCC4	129295	CLDN10	122001	9.2214	1.51842	0.584757	2.59668	0.00941307	0.28341
512	Merged-chr14-88423113-2	chr14	88422939	88423317	+	11.113	HBEC_merged_reproducible.txt|HNEC_merged_reproducible.txt	SPATA7	37598	PTPN21	131605	26.5223	0.779248	0.299972	2.59773	0.0093841	0.28341
513	Merged-chr16-75415704-1	chr16	75415578	75415830	+	3.865	HNEC_merged_reproducible.txt	BCAR1	149697	CFDP1	17781	5.93111	1.87233	0.72099	2.59689	0.00940712	0.28341
514	Merged-chr1-192531229-2	chr1	192531056	192531398	+	12.8637	HBEC_merged_reproducible.txt|HNEC_merged_reproducible.txt	RGS1	44500	RGS21	214235	26.573	-0.782888	0.301663	-2.59524	0.0094526	0.28378
515	Merged-chr13-32315488-1	chr13	32315389	32315587	+	4.75333	HNEC_merged_reproducible.txt	ZAR1L	144	BRCA2	14	5.79707	1.77398	0.684396	2.59204	0.00954098	0.285323
516	Merged-chr9-31700430-1	chr9	31700204	31700656	+	6.62375	HNEC_merged_reproducible.txt	ACO1	684190		-	18.4272	1.1134	0.429468	2.5925	0.00952799	0.285323
517	Merged-chr4-38050073-1	chr4	38049888	38050258	+	5.1925	HBEC_merged_reproducible.txt	KLF3	614123	PTTG2	89638	10.9107	-1.13837	0.439449	-2.59045	0.00958506	0.286087
518	Merged-chr10-113107131-1	chr10	113107052	113107211	+	5.48667	HNEC_merged_reproducible.txt	HABP2	445895	TCF7L2	156724	5.65766	1.74145	0.672518	2.58944	0.00961317	0.286372
519	Merged-chr1-64983265-1	chr1	64983182	64983348	+	4.27333	HBEC_merged_reproducible.txt	AK4	164565	JAK1	16761	4.45286	-1.8748	0.724918	-2.58623	0.00970322	0.286848
520	Merged-chr2-105537688-1	chr2	105537546	105537831	+	5.1375	HNEC_merged_reproducible.txt	NCK2	207209	FHL2	140731	8.93652	1.26713	0.489953	2.58622	0.00970348	0.286848
521	Merged-chr4-55297552-1	chr4	55297377	55297727	+	7.66	HNEC_merged_reproducible.txt	KDR	171963	SRD5A3	48557	12.29	1.31037	0.506532	2.58695	0.00968292	0.286848
522	Merged-chr5-136810592-1	chr5	136810472	136810713	+	7.78333	HNEC_merged_reproducible.txt	TRPC7	445055	SPOCK1	688756	8.50605	1.52311	0.588526	2.588	0.00965341	0.286848
523	Merged-chr3-116059872-2	chr3	116059703	116060042	+	13.762	HBEC_merged_reproducible.txt|HNEC_merged_reproducible.txt	LSAMP	385659	GAP43	436362	31.972	0.78814	0.304835	2.58546	0.0097249	0.286931
524	Merged-chr13-29457488-1	chr13	29457367	29457610	+	6.88667	HNEC_merged_reproducible.txt	SLC7A1	138200	MTUS2	637140	10.9656	1.20373	0.466192	2.58204	0.00982179	0.28759
525	Merged-chr16-50530849-1	chr16	50530740	50530958	+	4.825	HNEC_merged_reproducible.txt	BRD7	162070	NKD1	17481	6.1993	1.76288	0.682692	2.58224	0.00981609	0.28759
526	Merged-chr16-76777878-1	chr16	76777751	76778006	+	3.14333	HNEC_merged_reproducible.txt	MON1B	413041	CNTNAP4	500600	5.66368	1.58556	0.613826	2.58308	0.00979222	0.28759
527	Merged-chr9-27771926-1	chr9	27771804	27772048	+	8.61667	HNEC_merged_reproducible.txt	C9orf72	198060	LINGO2	898359	9.3902	1.4161	0.548146	2.58343	0.00978229	0.28759
528	Merged-chr8-21492568-1	chr8	21492439	21492698	+	4.42	HNEC_merged_reproducible.txt	GFRA2	296242		-	5.6964	1.71486	0.664377	2.58115	0.00984704	0.287784
529	Merged-chr7-151608356-1	chr7	151608234	151608479	+	5.14667	HNEC_merged_reproducible.txt	RHEB	88432	PRKAG2	268769	7.91094	1.34229	0.520904	2.57684	0.00997076	0.290848
530	Merged-chr7-23691527-1	chr7	23691401	23691654	+	8.154	HNEC_merged_reproducible.txt	STK31	18640	CCDC126	94148	12.6142	1.28036	0.49727	2.57477	0.0100306	0.292042
531	Merged-chr16-31869694-1	chr16	31869606	31869782	+	5.45667	HNEC_merged_reproducible.txt	ZNF267	4064		-	7.07903	1.72809	0.671569	2.57321	0.0100759	0.292808
532	Merged-chr16-7425465-1	chr16	7425355	7425575	+	3.85667	HNEC_merged_reproducible.txt	NONE	NA		-	5.45121	1.83297	0.712914	2.5711	0.0101376	0.293884
533	Merged-chr3-29195294-1	chr3	29195205	29195383	+	4.82	HNEC_merged_reproducible.txt	RBMS3	86052	ENSG00000283563	846116	4.6193	2.02639	0.788482	2.56999	0.01017	0.293884
534	Merged-chr8-133214695-1	chr8	133214571	133214820	+	5.332	HNEC_merged_reproducible.txt	WISP1	23656	NDRG1	82891	8.92207	1.27883	0.497525	2.57038	0.0101587	0.293884
535	Merged-chr3-72628220-1	chr3	72628104	72628336	+	5.9	HNEC_merged_reproducible.txt	RYBP	181599	SHQ1	220260	8.41717	1.48961	0.579895	2.56876	0.0102062	0.294377
536	Merged-chr3-151432125-2	chr3	151431945	151432324	+	6.157	HBEC_merged_reproducible.txt|HNEC_merged_reproducible.txt	P2RY12	47322	IGSF10	26575	19.3431	-0.841161	0.328075	-2.56393	0.0103495	0.297953
537	Merged-chr1-196003136-2	chr1	196002978	196003300	+	9.79075	HBEC_merged_reproducible.txt|HNEC_merged_reproducible.txt	KCNT2	606086		-	22.5098	0.902495	0.35237	2.56121	0.0104308	0.298234
538	Merged-chr11-24593550-1	chr11	24593412	24593689	+	7.895	HNEC_merged_reproducible.txt	LUZP2	96372		-	13.5595	1.30492	0.509644	2.56045	0.0104537	0.298234
539	Merged-chr12-83573886-1	chr12	83573797	83573975	+	6.384	HNEC_merged_reproducible.txt	TMTC2	887006		-	9.58543	1.20223	0.470138	2.55718	0.0105525	0.298234
540	Merged-chr16-50763352-1	chr16	50763202	50763502	+	7.308	HNEC_merged_reproducible.txt	CYLD	20592	SALL1	387923	11.123	1.46435	0.572543	2.55762	0.010539	0.298234
541	Merged-chr2-135150934-1	chr2	135150819	135151050	+	3.665	HBEC_merged_reproducible.txt	RAB3GAP1	98636	ZRANB3	380302	6.82863	-1.43162	0.559758	-2.55757	0.0105407	0.298234
542	Merged-chr3-146581309-1	chr3	146581124	146581494	+	6.562	HBEC_merged_reproducible.txt	PLSCR1	36445	PLSCR5	24907	16.4466	-1.009	0.394439	-2.55806	0.0105258	0.298234
543	Merged-chr3-264831-2	chr3	264591	265085	+	28.4825	HBEC_merged_reproducible.txt|HNEC_merged_reproducible.txt	CNTN6	827738	CHL1	68242	59.0367	-0.551466	0.21557	-2.55817	0.0105224	0.298234
544	Merged-chr3-37237495-1	chr3	37237363	37237627	+	7.612	HNEC_merged_reproducible.txt	LRRFIP2	62931	GOLGA4	5757	12.8064	1.05499	0.411828	2.56173	0.0104153	0.298234
545	Merged-chr8-25766289-1	chr8	25766179	25766400	+	3.85	HBEC_merged_reproducible.txt	EBF2	279108	CDCA2	307292	7.06496	-1.48327	0.579104	-2.56132	0.0104275	0.298234
546	Merged-chr9-100111431-2	chr9	100111256	100111588	+	9.4595	HBEC_merged_reproducible.txt|HNEC_merged_reproducible.txt	INVS	12166	TEX10	241517	22.4363	0.833287	0.325783	2.5578	0.0105337	0.298234
547	Merged-chr4-34972426-2	chr4	34972229	34972628	+	19.48	HBEC_merged_reproducible.txt|HNEC_merged_reproducible.txt	NONE	NA		-	42.0677	0.726808	0.284443	2.5552	0.0106126	0.298839
548	Merged-chr9-134443573-1	chr9	134443421	134443726	+	8.63667	HNEC_merged_reproducible.txt	COL5A1	198201	RXRA	116993	15.3446	1.02594	0.401506	2.55523	0.0106118	0.298839
549	Merged-chr12-14665552-1	chr12	14665455	14665649	+	4.785	HNEC_merged_reproducible.txt	PLBD1	97203	GUCY2C	31033	6.62047	1.57716	0.617567	2.55383	0.0106544	0.299468
550	Merged-chr4-9905170-1	chr4	9905073	9905267	+	3.82667	HNEC_merged_reproducible.txt	SLC2A9	116313	DRD5	123490	4.7999	1.80913	0.70888	2.5521	0.0107077	0.300418
551	Merged-chr3-133295468-1	chr3	133295367	133295569	+	4.65	HNEC_merged_reproducible.txt	BFSP2	104527	TMEM108	257077	8.09643	1.33709	0.524068	2.55137	0.01073	0.300499
552	Merged-chr3-69252862-1	chr3	69252751	69252974	+	6.844	HNEC_merged_reproducible.txt	LMOD3	130296	FRMD4B	133211	11.7809	1.1546	0.453057	2.54845	0.0108202	0.302476
553	Merged-chr10-62384287-1	chr10	62384168	62384406	+	9.57333	HNEC_merged_reproducible.txt	ADO	420570	ZNF365	10095	8.45798	1.62895	0.64019	2.54448	0.0109442	0.305123
554	Merged-chr11-93986886-1	chr11	93986751	93987022	+	7.83667	HBEC_merged_reproducible.txt	VSTM5	136355	HEPHL1	34475	11.6826	-1.10163	0.433004	-2.54415	0.0109545	0.305123
555	Merged-chr18-39625132-1	chr18	39625045	39625219	+	5.29	HNEC_merged_reproducible.txt	NONE	NA		-	5.70848	1.7981	0.706952	2.54345	0.0109765	0.305186
556	Merged-chr6-128932272-2	chr6	128932081	128932445	+	7.9795	HBEC_merged_reproducible.txt|HNEC_merged_reproducible.txt	LAMA2	49066	ARHGAP18	777962	20.5781	-0.845871	0.332755	-2.54202	0.0110214	0.305882
557	Merged-chr16-48410163-1	chr16	48410079	48410248	+	5.27	HNEC_merged_reproducible.txt	SIAH1	44262	N4BP1	200046	5.3084	1.74143	0.685586	2.54007	0.0110831	0.307043
558	Merged-chr12-131511503-1	chr12	131511384	131511622	+	9.8375	HNEC_merged_reproducible.txt	SFSWAP	199634	ADGRD1	557067	12.1637	1.2994	0.512198	2.53691	0.0111835	0.308166
559	Merged-chr12-42757156-2	chr12	42756893	42757325	+	6.805	HBEC_merged_reproducible.txt|HNEC_merged_reproducible.txt	PRICKLE1	167339	ADAMTS20	794812	15.4361	-1.0273	0.404898	-2.53718	0.0111751	0.308166
560	Merged-chr5-13658987-1	chr5	13658791	13659183	+	4.416	HBEC_merged_reproducible.txt	DNAH5	285556		-	9.00984	-1.64236	0.647338	-2.53709	0.0111778	0.308166
561	Merged-chr1-234533285-1	chr1	234533156	234533414	+	6.1575	HNEC_merged_reproducible.txt	TARBP1	54182	IRF2BP2	76240	9.59967	1.24803	0.492113	2.53607	0.0112105	0.308359
562	Merged-chr10-28124291-1	chr10	28124159	28124424	+	5.32167	HNEC_merged_reproducible.txt	ARMC4	125243	MPP7	155851	11.7985	1.18001	0.465567	2.53456	0.0112588	0.308883
563	Merged-chr13-70668468-1	chr13	70668365	70668571	+	5.31667	HBEC_merged_reproducible.txt	KLHL1	560009		-	5.46052	-1.80281	0.711384	-2.53423	0.0112696	0.308883
564	Merged-chr10-80079036-1	chr10	80078973	80079099	+	2.86333	HBEC_merged_reproducible.txt	TMEM254	366		-	3.95679	-1.84361	0.727988	-2.53247	0.0113261	0.309031
565	Merged-chr13-110123166-1	chr13	110123037	110123295	+	4.67	HBEC_merged_reproducible.txt	IRS2	336598	COL4A1	183983	7.44227	-1.32663	0.523787	-2.53276	0.0113169	0.309031
566	Merged-chr3-140223798-1	chr3	140223621	140223975	+	7.07333	HBEC_merged_reproducible.txt	TRIM42	454241	CLSTN2	288613	9.75976	-1.33428	0.52701	-2.5318	0.011348	0.309031
567	Merged-chr6-7920086-1	chr6	7919933	7920239	+	9.865	HNEC_merged_reproducible.txt	TXNDC5	9272	BLOC1S5-TXNDC5	144278	14.3914	1.05794	0.4181	2.53034	0.0113952	0.309031
568	Merged-chr8-37493969-1	chr8	37493829	37494109	+	4.94	HNEC_merged_reproducible.txt	ZNF703	201782	KCNU1	709595	6.75901	1.61743	0.639192	2.53042	0.0113925	0.309031
569	Merged-chrX-106302544-1	chrX	106302348	106302740	+	6.69	HBEC_merged_reproducible.txt	CXorf57	309428	MUM1L1	134239	12.4857	-1.17616	0.464719	-2.5309	0.0113771	0.309031
570	Merged-chr1-75745444-1	chr1	75745258	75745630	+	6.34167	HNEC_merged_reproducible.txt	RABGGTB	40757	ACADM	20735	15.2775	1.1638	0.460723	2.52604	0.0115358	0.310108
571	Merged-chr12-77630500-1	chr12	77630379	77630621	+	3.79667	HNEC_merged_reproducible.txt	E2F7	564920	NAV3	200789	6.49469	1.71599	0.679024	2.52714	0.0114995	0.310108
572	Merged-chr2-6556973-1	chr2	6556881	6557066	+	5.50667	HNEC_merged_reproducible.txt	CMPK2	308723	SOX11	864306	4.84289	2.14617	0.849363	2.5268	0.0115108	0.310108
573	Merged-chr20-24035008-1	chr20	24034873	24035143	+	8.02	HNEC_merged_reproducible.txt	SYNDIG1	434191	GGTLC1	46229	10.336	1.44267	0.571258	2.52544	0.0115555	0.310108
574	Merged-chr3-108946765-1	chr3	108946657	108946873	+	4.4225	HNEC_merged_reproducible.txt	GUCA1C	7130	TRAT1	124067	5.83843	1.88088	0.744635	2.52591	0.0115397	0.310108
575	Merged-chr7-155166883-1	chr7	155166780	155166986	+	10.96	HNEC_merged_reproducible.txt	INSIG1	130893	HTR5A	96559	9.5234	1.62268	0.642219	2.52668	0.0115146	0.310108
576	Merged-chr12-24767188-1	chr12	24767065	24767312	+	5.39	HNEC_merged_reproducible.txt	SOX5	817485	BCAT1	135887	6.41768	1.78916	0.709425	2.52198	0.0116695	0.312625
577	Merged-chr10-16250205-1	chr10	16250130	16250281	+	4.55	HNEC_merged_reproducible.txt	MINDY3	389685	PTER	186779	4.68448	1.94536	0.77195	2.52007	0.0117333	0.312705
578	Merged-chr13-97568079-1	chr13	97567946	97568213	+	6.79667	HBEC_merged_reproducible.txt	IPO5	385596	RAP2A	133857	10.7952	-1.05685	0.419336	-2.52029	0.0117259	0.312705
579	Merged-chr2-203949527-1	chr2	203949442	203949612	+	4.2375	HNEC_merged_reproducible.txt	PARD3B	596266	ICOS	12779	5.60925	1.58215	0.627693	2.52058	0.0117161	0.312705
580	Merged-chr1-157969907-1	chr1	157969834	157969980	+	4.78	HNEC_merged_reproducible.txt	CD5L	128109	KIRREL1	23703	5.44478	1.77787	0.707095	2.51433	0.011926	0.314747
581	Merged-chr10-130301576-1	chr10	130301438	130301714	+	3.5675	HBEC_merged_reproducible.txt	GLRX3	165177		-	6.44625	-1.71738	0.682501	-2.5163	0.0118593	0.314747
582	Merged-chr10-20990804-1	chr10	20990702	20990906	+	4.62333	HNEC_merged_reproducible.txt	MLLT10	543539	NEBL	93202	5.96358	1.69432	0.673593	2.51535	0.0118913	0.314747
583	Merged-chr12-119208810-2	chr12	119208646	119208969	+	5.92	HBEC_merged_reproducible.txt|HNEC_merged_reproducible.txt	CCDC60	125905	HSPB8	30165	18.0967	0.886877	0.352755	2.51414	0.0119323	0.314747
584	Merged-chr20-22379675-1	chr20	22379530	22379820	+	7.05571	HNEC_merged_reproducible.txt	FOXA2	204788	PAX1	674016	14.546	1.03416	0.411242	2.51472	0.0119128	0.314747
585	Merged-chr7-26346858-1	chr7	26346623	26347094	+	8.95	HNEC_merged_reproducible.txt	SNX10	54963	SKAP2	517885	11.9978	1.56377	0.621295	2.51694	0.0118378	0.314747
586	Merged-chr11-83055176-1	chr11	83055026	83055326	+	6.246	HBEC_merged_reproducible.txt	RAB30	16690	DDIAS	153449	14.2522	-1.02313	0.407484	-2.51085	0.0120441	0.316614
587	Merged-chr7-120054929-1	chr7	120054795	120055063	+	5.0125	HNEC_merged_reproducible.txt	KCND2	218739		-	6.78636	1.6851	0.671034	2.51121	0.0120319	0.316614
588	Merged-chr12-14541271-2	chr12	14541065	14541452	+	8.79667	HBEC_merged_reproducible.txt|HNEC_merged_reproducible.txt	PLBD1	27091	ATF7IP	156194	22.1749	-0.802915	0.319936	-2.50961	0.0120863	0.317183
589	Merged-chr5-180056789-1	chr5	180056665	180056914	+	8.81	HNEC_merged_reproducible.txt	TBC1D9B	148930	RNF130	15329	10.6868	1.40832	0.561535	2.50799	0.0121421	0.318106
590	Merged-chr20-41329629-1	chr20	41329510	41329749	+	4.8075	HNEC_merged_reproducible.txt	ZHX3	29551	LPIN3	11343	6.98987	1.5496	0.618098	2.50705	0.0121743	0.31841
591	Merged-chr20-53202960-1	chr20	53202762	53203159	+	5.75571	HNEC_merged_reproducible.txt	TSHZ2	230553	ZNF217	390879	13.3876	1.284	0.512566	2.50505	0.0122435	0.318637
592	Merged-chr5-116764132-1	chr5	116763942	116764322	+	8.1625	HNEC_merged_reproducible.txt	SEMA6A	189737		-	22.1163	0.943472	0.37657	2.50543	0.0122302	0.318637
593	Merged-chr6-123091251-2	chr6	123091043	123091561	+	10.1416	HBEC_merged_reproducible.txt|HNEC_merged_reproducible.txt	CLVS2	95331	TRDN	545791	32.5413	-0.818828	0.326877	-2.50501	0.0122449	0.318637
594	Merged-chr4-175833420-1	chr4	175833347	175833494	+	4.37333	HNEC_merged_reproducible.txt	GPM6A	168912	ADAM29	915062	3.06251	2.81952	1.12594	2.50416	0.0122742	0.318861
595	Merged-chr2-80489935-1	chr2	80489822	80490048	+	8.50667	HNEC_merged_reproducible.txt	LRRTM1	185186		-	9.44025	1.36476	0.545396	2.50234	0.0123377	0.319052
596	Merged-chr6-83838913-1	chr6	83838811	83839015	+	7.2475	HNEC_merged_reproducible.txt	SNAP91	129505	RIPPLY2	14353	9.76991	1.34716	0.538171	2.50322	0.0123069	0.319052
597	Merged-chr9-15144678-1	chr9	15144606	15144750	+	4.27333	HNEC_merged_reproducible.txt	SNAPC3	278026	FREM1	233683	4.50594	1.86222	0.744242	2.50217	0.0123436	0.319052
598	Merged-chr1-174795970-1	chr1	174795881	174796060	+	4.4425	HNEC_merged_reproducible.txt	CACYBP	203763	GPR52	347859	6.80716	1.4057	0.562101	2.50079	0.0123915	0.319755
599	Merged-chr5-130530285-2	chr5	130530080	130530485	+	11.5288	HBEC_merged_reproducible.txt|HNEC_merged_reproducible.txt	CHSY3	625810	HINT1	635203	22.292	-1.96017	0.784663	-2.49811	0.0124858	0.321651
600	Merged-chr1-220337521-1	chr1	220337411	220337631	+	5.675	HBEC_merged_reproducible.txt	MARK1	190662	RAB3GAP2	65067	9.69161	-1.15231	0.461877	-2.49485	0.012601	0.322862
601	Merged-chr3-174101431-1	chr3	174101306	174101557	+	12.3433	HNEC_merged_reproducible.txt	NAALADL2	757849	NLGN1	702983	10.2607	1.63312	0.654712	2.49441	0.0126165	0.322862
602	Merged-chr8-133375668-1	chr8	133375554	133375783	+	7.1625	HNEC_merged_reproducible.txt	NDRG1	78082	ST3GAL1	196257	10.6927	1.29124	0.517425	2.49551	0.0125775	0.322862
603	Merged-chr9-23826442-2	chr9	23826270	23826602	+	13.62	HBEC_merged_reproducible.txt|HNEC_merged_reproducible.txt	ELAVL2	371		-	28.1016	0.780411	0.312645	2.49616	0.0125548	0.322862
604	Merged-chr20-60249602-1	chr20	60249478	60249726	+	5.38667	HNEC_merged_reproducible.txt	CDH26	291175		-	10.9947	1.15036	0.461366	2.49337	0.0126536	0.323228
605	Merged-chr4-68129930-2	chr4	68129778	68130144	+	8.91225	HBEC_merged_reproducible.txt|HNEC_merged_reproducible.txt	TMPRSS11F	81		-	22.615	-0.880449	0.353192	-2.49284	0.0126727	0.323228
606	Merged-chr16-57989176-1	chr16	57989040	57989313	+	4.31	HNEC_merged_reproducible.txt	ZNF319	10682	TEPP	12741	9.59361	1.19521	0.479648	2.49184	0.0127082	0.323598
607	Merged-chr11-17798498-2	chr11	17798380	17798642	+	5.851	HBEC_merged_reproducible.txt|HNEC_merged_reproducible.txt	KCNC1	63722	SERGEF	214651	15.3841	0.928043	0.372691	2.49012	0.0127701	0.324638
608	Merged-chr11-5640163-1	chr11	5640042	5640285	+	5.83	HBEC_merged_reproducible.txt	HBG2	5626	TRIM34	20399	7.88959	-1.54838	0.622337	-2.48801	0.012846	0.326031
609	Merged-chr20-58462120-1	chr20	58461940	58462301	+	8.39667	HNEC_merged_reproducible.txt	APCDD1L	52818	VAPB	72998	17.5745	1.01076	0.40654	2.48625	0.0129098	0.327113
610	Merged-chr8-6306043-2	chr8	6305900	6306222	+	6.06458	HBEC_merged_reproducible.txt|HNEC_merged_reproducible.txt	MCPH1	100531		-	16.5436	0.948623	0.382015	2.48321	0.0130206	0.329377
611	Merged-chr1-239910096-2	chr1	239909998	239910212	+	5.286	HBEC_merged_reproducible.txt|HNEC_merged_reproducible.txt	FMN2	181775	CHRM3	281032	12.3041	1.08572	0.437591	2.48113	0.0130967	0.330761
612	Merged-chr16-73069176-2	chr16	73069014	73069337	+	9.803	HBEC_merged_reproducible.txt|HNEC_merged_reproducible.txt	PMFBP1	896920	ZFHX3	61919	23.0171	0.829267	0.334502	2.47911	0.0131711	0.332097
613	Merged-chr10-112659126-1	chr10	112658915	112659338	+	5.75667	HBEC_merged_reproducible.txt	TCF7L2	291281	VTI1A	211868	16.2857	-1.0299	0.415663	-2.47773	0.0132221	0.332305
614	Merged-chr2-157826085-1	chr2	157825926	157826245	+	7.926	HNEC_merged_reproducible.txt	ACVR1C	197080	ACVR1	49026	14.6584	0.965051	0.389491	2.47772	0.0132224	0.332305
615	Merged-chr20-58651198-1	chr20	58651037	58651359	+	6.915	HNEC_merged_reproducible.txt	STX16-NPEPL1	236	STX16	85	9.84879	1.26349	0.510258	2.47618	0.0132796	0.333199
616	Merged-chr15-40807586-1	chr15	40807486	40807686	+	4.80333	HNEC_merged_reproducible.txt	DNAJC17	109	ZFYVE19	497	6.88035	1.40312	0.567886	2.47077	0.0134821	0.337184
617	Merged-chr16-23771875-1	chr16	23771778	23771973	+	5.44667	HNEC_merged_reproducible.txt	PRKCB	64149	CHP2	17248	5.91301	1.81187	0.733264	2.47096	0.013475	0.337184
618	Merged-chr1-209370859-1	chr1	209370739	209370980	+	4.57	HBEC_merged_reproducible.txt	CAMK1G	212858		-	7.76805	-1.33218	0.539597	-2.46885	0.0135549	0.338455
619	Merged-chr8-62736571-1	chr8	62736447	62736695	+	4.555	HNEC_merged_reproducible.txt	GGH	302600	NKAIN3	487629	8.78654	1.39793	0.566838	2.46619	0.0136557	0.340423
620	Merged-chr1-181541718-1	chr1	181541640	181541796	+	3.50333	HNEC_merged_reproducible.txt	CACNA1E	57973	ZNF648	519994	4.11335	1.89959	0.770788	2.46448	0.0137211	0.341011
621	Merged-chr12-25135837-1	chr12	25135645	25136029	+	6.3175	HNEC_merged_reproducible.txt	ETFRF1	59379	LRMP	83325	8.54627	1.30854	0.530974	2.46442	0.0137235	0.341011
622	Merged-chr11-28836420-1	chr11	28836288	28836553	+	4.12571	HNEC_merged_reproducible.txt	METTL15	728066		-	10.101	1.17673	0.477743	2.4631	0.0137741	0.341716
623	Merged-chr12-75270284-1	chr12	75270130	75270438	+	7.1625	HBEC_merged_reproducible.txt	KCNC2	60416	CAPS2	59772	12.6066	-1.09336	0.444238	-2.4612	0.0138474	0.341918
624	Merged-chr14-36767816-2	chr14	36767636	36768026	+	7.25167	HBEC_merged_reproducible.txt|HNEC_merged_reproducible.txt	PAX9	105966	SLC25A21	405035	21.078	0.929919	0.377664	2.4623	0.0138051	0.341918
625	Merged-chr3-67362811-1	chr3	67362682	67362940	+	11.276	HNEC_merged_reproducible.txt	SUCLG2	291799	KBTBD8	364504	16.4136	1.30065	0.52847	2.46116	0.0138487	0.341918
626	Merged-chr10-119686880-2	chr10	119686600	119687143	+	4.42947	HBEC_merged_reproducible.txt|HNEC_merged_reproducible.txt	INPP5F	39226	BAG3	35501	22.3651	0.858488	0.349165	2.45869	0.0139445	0.34264
627	Merged-chr5-1555527-1	chr5	1555348	1555707	+	3.62	HBEC_merged_reproducible.txt	LPCAT1	31550	MRPL36	244368	8.69433	-1.28902	0.524075	-2.4596	0.0139091	0.34264
628	Merged-chr8-93412914-1	chr8	93412843	93412985	+	5.05667	HBEC_merged_reproducible.txt	TRIQK	446769	FAM92A	287593	5.4211	-1.89668	0.77136	-2.45888	0.013937	0.34264
629	Merged-chr3-7683025-3	chr3	7682753	7683375	+	5.84133	HBEC_merged_reproducible.txt|HNEC_merged_reproducible.txt	LMCD1	818643	GRM7	821949	30.8608	-0.941484	0.383047	-2.45788	0.0139758	0.342864
630	Merged-chr12-127053014-1	chr12	127052864	127053165	+	9.66	HNEC_merged_reproducible.txt	NONE	NA		-	10.4742	1.41325	0.576167	2.45285	0.0141731	0.346052
631	Merged-chr3-155065784-1	chr3	155065701	155065867	+	4.44333	HNEC_merged_reproducible.txt	GPR149	636069	MME	13863	5.10127	1.70425	0.694745	2.45306	0.0141645	0.346052
632	Merged-chr5-6633233-1	chr5	6632966	6633501	+	6.145	HNEC_merged_reproducible.txt	SRD5A1	110	NSUN2	58	22.445	0.799359	0.325828	2.45332	0.0141545	0.346052
633	Merged-chr15-98823273-1	chr15	98823161	98823385	+	5.156	HNEC_merged_reproducible.txt	IGF1R	174302	PGPEP1L	182289	8.88725	1.22944	0.501393	2.45204	0.0142048	0.346279
634	Merged-chr1-243944616-1	chr1	243944451	243944782	+	11.1533	HNEC_merged_reproducible.txt	ZBTB18	106667	AKT3	101334	19.8279	1.02554	0.418961	2.44781	0.0143726	0.346536
635	Merged-chr15-28222774-1	chr15	28222689	28222860	+	4.56333	HNEC_merged_reproducible.txt	OCA2	123416	HERC2	99378	4.4012	2.00462	0.817952	2.45078	0.0142546	0.346536
636	Merged-chr17-52145655-1	chr17	52145481	52145830	+	9.64	HNEC_merged_reproducible.txt	CA10	13072	UTP18	885127	18.1502	0.983142	0.401324	2.44975	0.0142957	0.346536
637	Merged-chr2-125168010-1	chr2	125167848	125168172	+	7.8125	HNEC_merged_reproducible.txt	NONE	NA		-	10.8554	1.49898	0.61217	2.44864	0.0143397	0.346536
638	Merged-chr3-133480258-1	chr3	133480112	133480405	+	5.86333	HNEC_merged_reproducible.txt	CDV3	93472	BFSP2	80263	6.9395	1.53299	0.625856	2.44943	0.0143084	0.346536
639	Merged-chr3-23389292-1	chr3	23389203	23389382	+	4.72	HNEC_merged_reproducible.txt	UBE2E1	416611	UBE2E2	185999	5.08713	1.65914	0.677794	2.44785	0.014371	0.346536
640	Merged-chr3-36416841-1	chr3	36416726	36416957	+	5.2975	HBEC_merged_reproducible.txt	STAC	36497	DCLK3	323020	8.18247	-1.2435	0.50754	-2.45005	0.0142835	0.346536
641	Merged-chr1-15330244-1	chr1	15330081	15330407	+	11.1567	HNEC_merged_reproducible.txt	EFHD2	79651	TMEM51	177712	12.5241	1.28881	0.527142	2.4449	0.0144892	0.347519
642	Merged-chr13-67119813-1	chr13	67119704	67119923	+	4.3725	HBEC_merged_reproducible.txt	PCDH9	110005		-	7.42609	-1.24255	0.508584	-2.44316	0.0145592	0.347519
643	Merged-chr16-84501489-1	chr16	84501401	84501577	+	6.22667	HNEC_merged_reproducible.txt	TLDC1	3269	ATP2C2	132962	7.4521	1.43976	0.589198	2.44359	0.014542	0.347519
644	Merged-chr3-24725759-2	chr3	24725561	24725917	+	6.00625	HBEC_merged_reproducible.txt|HNEC_merged_reproducible.txt	RARB	702572	THRB	230917	14.0457	0.981999	0.402018	2.44267	0.0145789	0.347519
645	Merged-chr3-41159129-1	chr3	41158933	41159326	+	10.1133	HNEC_merged_reproducible.txt	CTNNB1	40310	ZNF621	634244	19.1044	0.942677	0.385709	2.44401	0.014525	0.347519
646	Merged-chr4-170090165-1	chr4	170089989	170090341	+	4.71	HBEC_merged_reproducible.txt	AADAT	49		-	11.9661	-0.998229	0.408687	-2.44253	0.0145848	0.347519
647	Merged-chr4-20539119-1	chr4	20539038	20539201	+	3.66	HNEC_merged_reproducible.txt	PACRGL	161294	SLIT2	285555	5.36132	1.68116	0.688117	2.44313	0.0145606	0.347519
648	Merged-chr7-78279206-1	chr7	78279105	78279307	+	4.69	HNEC_merged_reproducible.txt	PHTF2	480401		-	7.91819	1.3403	0.548783	2.44231	0.0145935	0.347519
649	Merged-chr5-95962031-2	chr5	95961785	95962343	+	8.70458	HBEC_merged_reproducible.txt|HNEC_merged_reproducible.txt	ELL2	7		-	21.117	-0.886527	0.363123	-2.4414	0.0146306	0.347866
650	Merged-chr2-210203269-1	chr2	210203123	210203415	+	10.15	HNEC_merged_reproducible.txt	KANSL1L	31886	ACADL	22222	14.9376	1.15858	0.474888	2.4397	0.0146996	0.348969
651	Merged-chr20-43492260-1	chr20	43492104	43492416	+	7.096	HNEC_merged_reproducible.txt	L3MBTL1	15420	SRSF6	34332	14.2851	1.00871	0.4136	2.43887	0.0147335	0.349235
652	Merged-chrX-19991136-1	chrX	19990999	19991273	+	4.295	HNEC_merged_reproducible.txt	BCLAF3	20838	MAP7D2	125781	7.38467	1.3134	0.538745	2.43789	0.0147734	0.349644
653	Merged-chr22-32810766-1	chr22	32810606	32810926	+	3.79	HNEC_merged_reproducible.txt	TIMP3	9065	SYN3	247606	10.529	1.07487	0.441004	2.43733	0.0147962	0.349647
654	Merged-chr10-47439059-1	chr10	47438933	47439185	+	5.42667	HNEC_merged_reproducible.txt	ZNF488	54786	ANXA8	45099	7.91311	1.2605	0.517437	2.43605	0.0148487	0.349818
655	Merged-chrX-4831090-1	chrX	4830982	4831198	+	3.51	HBEC_merged_reproducible.txt	NONE	NA		-	5.85876	-1.48851	0.611028	-2.43608	0.0148476	0.349818
656	Merged-chr12-117344900-1	chr12	117344793	117345007	+	6.784	HNEC_merged_reproducible.txt	FBXO21	154444	NOS1	16902	10.3377	1.33882	0.550291	2.43294	0.0149769	0.3523
657	Merged-chr7-158741096-1	chr7	158740979	158741213	+	5.37667	HNEC_merged_reproducible.txt	NCAPG2	36298	ESYT2	88532	6.57887	1.50503	0.618769	2.43229	0.0150036	0.352391
658	Merged-chr10-25556632-1	chr10	25556515	25556749	+	4.8825	HBEC_merged_reproducible.txt	MYO3A	377635	GPR158	381570	7.9195	-1.18852	0.488906	-2.43097	0.0150584	0.35244
659	Merged-chr3-139457314-2	chr3	139457167	139457452	+	5.501	HBEC_merged_reproducible.txt|HNEC_merged_reproducible.txt	COPB2	67577	RBP2	19207	13.1249	1.10317	0.453871	2.43059	0.0150742	0.35244
660	Merged-chr4-173001825-1	chr4	173001694	173001956	+	4.588	HBEC_merged_reproducible.txt	GALNT7	166928		-	9.25554	-1.13347	0.466138	-2.43163	0.0150312	0.35244
661	Merged-chr15-45920014-2	chr15	45919851	45920183	+	6.38417	HBEC_merged_reproducible.txt|HNEC_merged_reproducible.txt	SQOR	285277		-	17.2989	1.14988	0.473492	2.4285	0.0151613	0.352567
662	Merged-chr5-116771921-1	chr5	116771819	116772024	+	4.17	HNEC_merged_reproducible.txt	SEMA6A	197526		-	4.47262	1.92495	0.792517	2.42891	0.0151442	0.352567
663	Merged-chr5-7916343-1	chr5	7916232	7916454	+	4.256	HNEC_merged_reproducible.txt	MTRR	47239		-	7.34385	1.34927	0.555477	2.42903	0.0151393	0.352567
664	Merged-chr7-70093690-1	chr7	70093598	70093782	+	5.1975	HNEC_merged_reproducible.txt	AUTS2	494357		-	7.48399	1.28993	0.531215	2.42827	0.015171	0.352567
665	Merged-chr10-61621912-1	chr10	61621756	61622069	+	6.0275	HBEC_merged_reproducible.txt	ARID5B	279388	TMEM26	168462	10.3968	-1.29738	0.534523	-2.42717	0.0152169	0.352571
666	Merged-chr12-62786114-2	chr12	62785890	62786255	+	5.79125	HBEC_merged_reproducible.txt|HNEC_merged_reproducible.txt	PPM1H	148965	MON2	319255	15.9038	-0.898567	0.37014	-2.42764	0.0151973	0.352571
667	Merged-chr12-28144272-1	chr12	28144146	28144398	+	4.58333	HNEC_merged_reproducible.txt	PTHLH	171567	CCDC91	46174	5.91737	1.56398	0.645093	2.42442	0.0153328	0.354722
668	Merged-chr8-133320729-2	chr8	133320491	133320996	+	10.9071	HBEC_merged_reproducible.txt|HNEC_merged_reproducible.txt	NDRG1	23157	ST3GAL1	251182	37.1186	0.730514	0.301524	2.42274	0.0154041	0.355839
669	Merged-chr5-35130241-1	chr5	35130028	35130454	+	6.298	HBEC_merged_reproducible.txt	AGXT2	82148	PRLR	100348	13.2931	-1.39033	0.574808	-2.41877	0.0155729	0.359201
670	Merged-chrX-128020908-2	chrX	128020728	128021115	+	8.50458	HBEC_merged_reproducible.txt|HNEC_merged_reproducible.txt	ACTRT1	31477		-	24.2896	-0.944666	0.390801	-2.41726	0.015638	0.360164
671	Merged-chr1-230681813-1	chr1	230681697	230681930	+	4.874	HNEC_merged_reproducible.txt	AGT	32484	COG2	39321	9.2925	1.17209	0.485516	2.41412	0.0157734	0.36125
672	Merged-chr10-127149087-1	chr10	127148978	127149196	+	6.542	HNEC_merged_reproducible.txt	NPS	400282	DOCK1	243631	10.5135	1.17841	0.488159	2.41399	0.0157788	0.36125
673	Merged-chr3-41508317-2	chr3	41508088	41508492	+	4.71333	HBEC_merged_reproducible.txt|HNEC_merged_reproducible.txt	CTNNB1	308851	ULK4	454140	15.1005	0.997764	0.413286	2.41422	0.015769	0.36125
674	Merged-chrX-55183267-1	chrX	55183217	55183318	+	2.78667	HBEC_merged_reproducible.txt	MTRNR2L10	347		-	3.31065	-2.00055	0.828658	-2.41421	0.0157695	0.36125
675	Merged-chr1-215631692-2	chr1	215631521	215631888	+	9.5275	HBEC_merged_reproducible.txt|HNEC_merged_reproducible.txt	KCTD3	64312	USH2A	791692	19.7268	1.10504	0.458772	2.4087	0.0160094	0.365663
676	Merged-chr11-27673049-1	chr11	27672919	27673180	+	4.97333	HNEC_merged_reproducible.txt	LIN7C	166276	BDNF	28004	7.59986	1.38933	0.577161	2.40717	0.0160766	0.365663
677	Merged-chr18-67232549-1	chr18	67232485	67232614	+	4.16	HNEC_merged_reproducible.txt	CDH19	628415	DSEL	284431	4.11844	1.88646	0.783597	2.40744	0.0160649	0.365663
678	Merged-chr2-39175576-1	chr2	39175451	39175701	+	3.4475	HNEC_merged_reproducible.txt	SOS1	54525	CDKL4	53956	6.08986	1.50799	0.626532	2.40688	0.0160896	0.365663
679	Merged-chr9-27785938-1	chr9	27785841	27786036	+	6.49333	HNEC_merged_reproducible.txt	C9orf72	212072	LINGO2	884347	6.72705	1.54578	0.642237	2.40687	0.01609	0.365663
680	Merged-chr5-83471651-1	chr5	83471553	83471749	+	2.6875	HBEC_merged_reproducible.txt	VCAN	186		-	4.11828	-1.75558	0.72992	-2.40516	0.0161653	0.366346
681	Merged-chr8-55219322-2	chr8	55219150	55219514	+	7.38	HBEC_merged_reproducible.txt|HNEC_merged_reproducible.txt	TGS1	553810	XKR4	116943	20.5247	1.06752	0.443856	2.40511	0.0161675	0.366346
682	Merged-chr7-27917420-1	chr7	27917279	27917561	+	11.4025	HNEC_merged_reproducible.txt	TAX1BP1	177231	JAZF1	263323	15.1216	0.981054	0.408129	2.40378	0.0162264	0.367139
683	Merged-chr20-18164476-1	chr20	18164344	18164608	+	7.27	HNEC_merged_reproducible.txt	ZNF133	123807	KAT14	22156	9.68571	1.46164	0.608456	2.4022	0.0162966	0.367838
684	Merged-chr4-160511115-1	chr4	160511016	160511214	+	5.59	HNEC_merged_reproducible.txt	NONE	NA		-	7.54163	1.46555	0.610132	2.40202	0.0163049	0.367838
685	Merged-chr9-7434174-2	chr9	7433985	7434353	+	7.868	HBEC_merged_reproducible.txt|HNEC_merged_reproducible.txt	DMAC1	365898	KDM4C	676513	20.5542	0.890103	0.370797	2.40051	0.0163722	0.368817
686	Merged-chr11-101618140-1	chr11	101617985	101618295	+	8.1825	HNEC_merged_reproducible.txt	CEP126	296875	TRPC6	34212	12.7134	1.1264	0.469359	2.39987	0.0164008	0.368922
687	Merged-chr14-44317071-2	chr14	44316904	44317218	+	8.645	HBEC_merged_reproducible.txt|HNEC_merged_reproducible.txt	FSCB	190218		-	18.0554	-0.885843	0.369447	-2.39775	0.016496	0.369349
688	Merged-chr5-108748919-2	chr5	108748503	108749319	+	15.9874	HBEC_merged_reproducible.txt|HNEC_merged_reproducible.txt	FER	1089	PJA2	661083	76.0438	-0.500349	0.208668	-2.39783	0.0164926	0.369349
689	Merged-chr5-98880424-2	chr5	98880235	98880632	+	8.92275	HBEC_merged_reproducible.txt|HNEC_merged_reproducible.txt	CHD1	48524	RGMB	111138	21.8915	-0.838211	0.349643	-2.39733	0.0165149	0.369349
690	Merged-chr8-62011414-2	chr8	62011256	62011570	+	8.25425	HBEC_merged_reproducible.txt|HNEC_merged_reproducible.txt	ASPH	296854	NKAIN3	237529	20.3126	1.0299	0.429607	2.39732	0.0165155	0.369349
691	Merged-chr13-36029368-1	chr13	36029197	36029540	+	6.63333	HBEC_merged_reproducible.txt	MAB21L1	552159	DCLK1	101938	9.65843	-1.16904	0.487864	-2.39625	0.0165638	0.369358
692	Merged-chr8-98602414-1	chr8	98602292	98602537	+	5.0025	HNEC_merged_reproducible.txt	KCNS2	175392	STK3	340157	8.44136	1.33916	0.558757	2.39667	0.0165448	0.369358
693	Merged-chr21-27481151-1	chr21	27481032	27481270	+	3.86333	HBEC_merged_reproducible.txt	ADAMTS5	514638		-	5.70526	-1.46827	0.612999	-2.39522	0.0166102	0.369858
694	Merged-chr7-70286039-1	chr7	70285921	70286157	+	5.178	HNEC_merged_reproducible.txt	GALNT17	846130	AUTS2	686706	8.76026	1.39746	0.58395	2.39312	0.0167059	0.371454
695	Merged-chr1-211260894-1	chr1	211260798	211260991	+	4.43667	HBEC_merged_reproducible.txt	TRAF5	65943	RCOR3	1461	6.21419	-1.38041	0.577228	-2.39144	0.0167824	0.371763
696	Merged-chr3-143168199-1	chr3	143168091	143168307	+	5.3975	HNEC_merged_reproducible.txt	CHST2	48868	SLC9A9	680332	8.16289	1.36177	0.569485	2.39123	0.0167921	0.371763
697	Merged-chr8-56890170-2	chr8	56890039	56890322	+	11.6937	HBEC_merged_reproducible.txt|HNEC_merged_reproducible.txt	PENK	444150	IMPAD1	103664	26.8017	0.766461	0.320425	2.39202	0.0167561	0.371763
698	Merged-chr6-84066149-1	chr6	84066079	84066219	+	4.75	HNEC_merged_reproducible.txt	MRAP2	32393	CEP162	161486	5.98198	1.48549	0.621763	2.38917	0.0168867	0.373322
699	Merged-chr3-145939650-1	chr3	145939436	145939864	+	4.315	HBEC_merged_reproducible.txt	PLOD2	221517		-	12.6602	-0.954008	0.399673	-2.38697	0.0169877	0.375018
700	Merged-chr10-51308282-1	chr10	51308118	51308447	+	8.03333	HBEC_merged_reproducible.txt	PRKG1	234108	CSTF2T	391309	11.3574	-1.29695	0.543643	-2.38566	0.0170484	0.375283
701	Merged-chr7-96887663-1	chr7	96887519	96887807	+	5.2775	HNEC_merged_reproducible.txt	SLC25A13	565516	DLX6	117885	9.0744	1.23256	0.516551	2.38614	0.0170264	0.375283
702	Merged-chr7-28409088-1	chr7	28408969	28409207	+	4.79	HNEC_merged_reproducible.txt	CREB5	3437		-	9.75208	1.09966	0.461153	2.38458	0.0170987	0.375854
703	Merged-chr5-42564973-1	chr5	42564796	42565151	+	5.074	HNEC_merged_reproducible.txt	GHR	140521	SELENOP	247106	11.6758	1.15115	0.483094	2.38287	0.0171781	0.376528
704	Merged-chrX-72554639-1	chrX	72554560	72554719	+	3.99333	HNEC_merged_reproducible.txt	CITED1	247489	HDAC8	18464	4.30465	1.93492	0.811873	2.38327	0.0171595	0.376528
705	Merged-chr11-88709761-2	chr11	88709516	88709952	+	9.65225	HBEC_merged_reproducible.txt|HNEC_merged_reproducible.txt	CTSC	371947	GRM5	338288	23.4413	-0.833087	0.350018	-2.38012	0.0173068	0.37881
706	Merged-chr7-149415048-1	chr7	149414932	149415164	+	3.9725	HNEC_merged_reproducible.txt	ZNF777	46075	ZNF783	152877	6.26631	1.69991	0.714425	2.37941	0.0173404	0.379007
707	Merged-chr1-240758485-1	chr1	240758390	240758581	+	5.79	HNEC_merged_reproducible.txt	GREM2	146336	RGS7	598745	5.84936	1.67196	0.703202	2.37764	0.017424	0.37956
708	Merged-chr6-125099772-1	chr6	125099714	125099830	+	2.93	HBEC_merged_reproducible.txt	TPD52L1	53877	RNF217	137227	2.91257	-2.35855	0.991964	-2.37766	0.0174228	0.37956
709	Merged-chr7-108246372-2	chr7	108246125	108246645	+	14.9433	HBEC_merged_reproducible.txt|HNEC_merged_reproducible.txt	LAMB4	116029	NRCAM	210012	35.1005	-0.763059	0.320976	-2.37731	0.0174394	0.37956
710	Merged-chr1-117093325-2	chr1	117093171	117093479	+	6.33	HBEC_merged_reproducible.txt|HNEC_merged_reproducible.txt	TRIM45	28403	TTF2	33022	16.9623	0.930172	0.391409	2.37647	0.0174791	0.379888
711	Merged-chr1-165364895-1	chr1	165364688	165365102	+	7.2675	HNEC_merged_reproducible.txt	LMX1A	8180	RXRG	80301	13.4982	1.21392	0.511209	2.3746	0.017568	0.380169
712	Merged-chr1-93755467-1	chr1	93755339	93755596	+	5.8625	HBEC_merged_reproducible.txt	BCAR3	91683	FNBP1L	307336	9.93134	-1.0951	0.461251	-2.37419	0.0175876	0.380169
713	Merged-chr11-94694546-1	chr11	94694483	94694609	+	2.82333	HNEC_merged_reproducible.txt	AMOTL1	73825	PIWIL4	127238	3.8543	1.8616	0.784121	2.37413	0.0175906	0.380169
714	Merged-chr4-13980525-1	chr4	13980394	13980657	+	3.92	HBEC_merged_reproducible.txt	BOD1L1	352802		-	6.42649	-1.45515	0.612757	-2.37475	0.0175606	0.380169
715	Merged-chr5-145835513-1	chr5	145835279	145835747	+	5.57	HBEC_merged_reproducible.txt	PRELID2	209		-	17.4426	-0.833912	0.351336	-2.37355	0.0176182	0.380233
716	Merged-chr2-15169815-2	chr2	15169660	15169956	+	9.81867	HBEC_merged_reproducible.txt|HNEC_merged_reproducible.txt	NBAS	391522		-	21.7095	1.01241	0.426977	2.37112	0.0177341	0.381682
717	Merged-chr6-169571267-2	chr6	169571095	169571421	+	6.45433	HBEC_merged_reproducible.txt|HNEC_merged_reproducible.txt	THBS2	317214	WDR27	130395	17.9961	0.872723	0.368141	2.37062	0.0177581	0.381682
718	Merged-chr8-89815082-1	chr8	89814881	89815283	+	8.34667	HNEC_merged_reproducible.txt	OSGIN2	87452	RIPK2	57335	12.5285	1.12469	0.474435	2.37059	0.0177596	0.381682
719	Merged-chr15-88440256-1	chr15	88440127	88440385	+	7.9025	HNEC_merged_reproducible.txt	NTRK3	183525	MRPL46	27163	10.2468	1.19475	0.504102	2.37006	0.0177854	0.381706
720	Merged-chr17-27497893-1	chr17	27497767	27498019	+	8.0425	HNEC_merged_reproducible.txt	LGALS9	131905	KSR1	25883	11.4679	1.15248	0.486543	2.36871	0.0178503	0.382333
721	Merged-chr3-139534589-2	chr3	139534270	139534773	+	5.09298	HBEC_merged_reproducible.txt|HNEC_merged_reproducible.txt	RBP2	58005	RBP1	5308	22.5058	-0.75398	0.318347	-2.36842	0.0178642	0.382333
722	Merged-chr12-131949885-1	chr12	131949733	131950038	+	4.54429	HNEC_merged_reproducible.txt	EP400	10700	PUS1	20662	11.8822	0.992768	0.419919	2.36419	0.0180696	0.385221
723	Merged-chr2-203759879-1	chr2	203759756	203760002	+	6.1025	HBEC_merged_reproducible.txt	CTLA4	107907	CD28	53331	10.8852	-0.995951	0.421261	-2.36421	0.0180684	0.385221
724	Merged-chr5-167996011-1	chr5	167995902	167996120	+	3.91333	HNEC_merged_reproducible.txt	WWC1	296139	TENM2	241008	4.97908	1.93599	0.818914	2.3641	0.018074	0.385221
725	Merged-chr6-163793792-1	chr6	163793671	163793913	+	6.45833	HNEC_merged_reproducible.txt	QKI	379149		-	12.5757	1.02808	0.434987	2.36347	0.0181046	0.385341
726	Merged-chr8-53957503-1	chr8	53957378	53957628	+	6.695	HNEC_merged_reproducible.txt	TCEA1	65026	RGS20	105695	13.7085	0.98966	0.418936	2.36232	0.018161	0.386009
727	Merged-chr6-169269948-1	chr6	169269865	169270031	+	4.82	HNEC_merged_reproducible.txt	THBS2	15904	WDR27	431705	5.05913	1.6403	0.694881	2.36054	0.0182482	0.387133
728	Merged-chr8-80941300-1	chr8	80941196	80941405	+	3.89667	HBEC_merged_reproducible.txt	ZNF704	66519	PAG1	170768	5.42554	-1.47122	0.623341	-2.36022	0.0182641	0.387133
729	Merged-chr1-4829278-1	chr1	4829182	4829374	+	5.11	HNEC_merged_reproducible.txt	AJAP1	174233		-	5.90554	1.75388	0.744556	2.35561	0.0184924	0.388148
730	Merged-chr10-123381490-1	chr10	123381401	123381579	+	3.72667	HNEC_merged_reproducible.txt	GPR26	284865	BUB3	227213	4.25155	1.76961	0.751364	2.35519	0.0185132	0.388148
731	Merged-chr14-45253557-1	chr14	45253463	45253652	+	5.235	HBEC_merged_reproducible.txt	MIS18BP1	155		-	9.33389	-1.06691	0.452659	-2.35699	0.0184236	0.388148
732	Merged-chr16-73082781-1	chr16	73082648	73082914	+	5.13	HNEC_merged_reproducible.txt	PMFBP1	910526	ZFHX3	48313	6.56886	1.43024	0.606995	2.35627	0.0184596	0.388148
733	Merged-chr2-3172086-1	chr2	3171909	3172263	+	6.79167	HNEC_merged_reproducible.txt	MYT1L	840892	TRAPPC12	207600	13.88	1.10348	0.468108	2.35731	0.0184078	0.388148
734	Merged-chr5-116543665-2	chr5	116543450	116543876	+	8.2025	HBEC_merged_reproducible.txt|HNEC_merged_reproducible.txt	SEMA6A	30732	COMMD10	458672	20.707	-0.845345	0.358497	-2.35803	0.0183724	0.388148
735	Merged-chr5-98773193-1	chr5	98773058	98773328	+	7.2475	HBEC_merged_reproducible.txt	RGMB	3898	CHD1	155764	12.7816	-1.04012	0.441317	-2.35686	0.0184301	0.388148
736	Merged-chr6-163766358-1	chr6	163766272	163766445	+	6.34667	HNEC_merged_reproducible.txt	QKI	351715		-	7.81544	1.23838	0.52571	2.35563	0.0184915	0.388148
737	Merged-chr2-160214769-1	chr2	160214685	160214854	+	3.8	HBEC_merged_reproducible.txt	ITGB6	14468	RBMS1	279025	5.28282	-1.55414	0.660143	-2.35425	0.0185599	0.388599
738	Merged-chr14-71721131-1	chr14	71720968	71721295	+	4.47167	HNEC_merged_reproducible.txt	RGS6	211308	SIPA1L1	191806	10.2389	1.12495	0.478228	2.35234	0.0186559	0.390079
739	Merged-chr2-59389433-2	chr2	59389246	59389605	+	5.36464	HBEC_merged_reproducible.txt|HNEC_merged_reproducible.txt	NONE	NA		-	17.8578	0.852464	0.362656	2.35061	0.0187427	0.390836
740	Merged-chr3-36372634-1	chr3	36372442	36372826	+	6.606	HBEC_merged_reproducible.txt	STAC	7710	ARPP21	692849	15.0096	-1.15723	0.492294	-2.35069	0.0187384	0.390836
741	Merged-chr20-33130813-1	chr20	33130682	33130945	+	4.23	HNEC_merged_reproducible.txt	BPIFA2	30955	BPIFB4	49286	7.66014	1.42844	0.608037	2.34927	0.0188104	0.391191
742	Merged-chr5-35771435-1	chr5	35771286	35771584	+	5.6375	HNEC_merged_reproducible.txt	PRLR	540846	IL7R	85414	9.02153	1.44629	0.61561	2.34936	0.0188055	0.391191
743	Merged-chr8-39942858-1	chr8	39942741	39942975	+	4.96333	HNEC_merged_reproducible.txt	C8orf4	210597	IDO2	7903	6.31066	1.4665	0.625393	2.34493	0.0190307	0.39524
744	Merged-chr11-15650208-1	chr11	15650073	15650344	+	7.13667	HNEC_merged_reproducible.txt	INSC	537784	SOX6	826180	13.6136	1.0008	0.427135	2.34306	0.0191265	0.396263
745	Merged-chr21-29025002-1	chr21	29024845	29025159	+	6.395	HNEC_merged_reproducible.txt	USP16	351		-	15.175	0.892481	0.38092	2.34296	0.0191314	0.396263
746	Merged-chr10-17610053-1	chr10	17609905	17610202	+	2.935	HBEC_merged_reproducible.txt	ST8SIA6	155723	HACD1	7324	5.70474	-1.6775	0.717028	-2.33952	0.0193087	0.39864
747	Merged-chr11-45736608-2	chr11	45736462	45736782	+	6.99375	HBEC_merged_reproducible.txt|HNEC_merged_reproducible.txt	CHST1	71000	SLC35C1	67784	17.6753	0.803664	0.343672	2.33846	0.0193633	0.39864
748	Merged-chr13-50396213-1	chr13	50396073	50396353	+	3.405	HNEC_merged_reproducible.txt	RNASEH2B	513465	KCNRG	380959	7.43727	1.30589	0.558246	2.33928	0.0193209	0.39864
749	Merged-chr2-211367869-2	chr2	211367621	211368045	+	7.15083	HBEC_merged_reproducible.txt|HNEC_merged_reproducible.txt	CPS1	890124		-	21.4342	0.784564	0.335445	2.33887	0.019342	0.39864
750	Merged-chr22-17633459-1	chr22	17633303	17633615	+	4.5	HNEC_merged_reproducible.txt	ATP6V1E1	4641		-	13.2616	0.981527	0.419773	2.33823	0.0193753	0.39864
751	Merged-chr4-37762442-1	chr4	37762321	37762564	+	6.0975	HNEC_merged_reproducible.txt	RELL1	76066	PGM2	64191	10.2379	1.20242	0.514734	2.33601	0.0194908	0.399949
752	Merged-chr8-58596113-2	chr8	58595921	58596299	+	7.50467	HBEC_merged_reproducible.txt|HNEC_merged_reproducible.txt	SDCBP	42856	NSMAF	63424	23.1738	0.72514	0.310407	2.3361	0.0194862	0.399949
753	Merged-chr3-106184233-1	chr3	106184103	106184364	+	4.50333	HNEC_merged_reproducible.txt	CBLB	315190		-	10.0376	1.15787	0.496419	2.33245	0.019677	0.4027
754	Merged-chrX-106802630-1	chrX	106802498	106802762	+	8.07667	HNEC_merged_reproducible.txt	TBC1D8B	50		-	11.472	1.09392	0.468975	2.33257	0.0196706	0.4027
755	Merged-chr10-89251981-1	chr10	89251860	89252102	+	4.0025	HNEC_merged_reproducible.txt	LIPA	77		-	7.54701	1.25633	0.53982	2.32732	0.0199483	0.403784
756	Merged-chr11-112334517-1	chr11	112334386	112334648	+	4.23667	HNEC_merged_reproducible.txt	NCAM1	626758	PLET1	73657	7.2436	1.29177	0.554563	2.32934	0.0198409	0.403784
757	Merged-chr15-47621451-1	chr15	47621323	47621580	+	6.135	HNEC_merged_reproducible.txt	SEMA6D	97038		-	10.0766	1.08471	0.465887	2.32826	0.0198981	0.403784
758	Merged-chr16-50696824-1	chr16	50696720	50696929	+	4.54333	HNEC_merged_reproducible.txt	NOD2	315		-	5.89333	1.58117	0.679778	2.32601	0.0200178	0.403784
759	Merged-chr2-129024997-1	chr2	129024918	129025077	+	4.596	HNEC_merged_reproducible.txt	RAB6C	954667	HS6ST1	706420	7.41465	1.27467	0.547057	2.33004	0.0198039	0.403784
760	Merged-chr20-14521615-1	chr20	14521463	14521768	+	9.27	HNEC_merged_reproducible.txt	FLRT3	184007		-	13.1602	1.1176	0.479924	2.32871	0.0198744	0.403784
761	Merged-chr21-15184134-1	chr21	15184008	15184261	+	4.055	HNEC_merged_reproducible.txt	USP25	545891	NRIP1	119134	6.70009	1.30826	0.561666	2.32924	0.0198462	0.403784
762	Merged-chr3-120094862-2	chr3	120094314	120095342	+	14.684	HBEC_merged_reproducible.txt|HNEC_merged_reproducible.txt	GSK3B	1162		-	71.4692	-0.459967	0.197669	-2.32696	0.0199677	0.403784
763	Merged-chr7-106071583-1	chr7	106071416	106071750	+	7.93	HBEC_merged_reproducible.txt	SYPL1	40993	CDHR3	108344	11.541	-0.999268	0.42958	-2.32615	0.0200104	0.403784
764	Merged-chr8-10788871-1	chr8	10788762	10788980	+	5.41333	HNEC_merged_reproducible.txt	SOX7	58359	ENSG00000258724	50976	5.19678	1.8556	0.797154	2.32778	0.019924	0.403784
765	Merged-chr8-116444956-1	chr8	116444841	116445071	+	6.6575	HNEC_merged_reproducible.txt	TRPS1	775955	EIF3H	310865	10.1769	1.11406	0.477953	2.3309	0.0197588	0.403784
766	Merged-chr11-110797623-1	chr11	110797486	110797761	+	5.86333	HNEC_merged_reproducible.txt	COLCA2	500932	ARHGAP20	84895	6.14293	1.56561	0.673805	2.32354	0.0201504	0.404748
767	Merged-chr16-81738022-2	chr16	81737848	81738250	+	4.55792	HBEC_merged_reproducible.txt|HNEC_merged_reproducible.txt	PLCG2	41209	CMIP	292879	18.0757	0.848537	0.36515	2.3238	0.020136	0.404748
768	Merged-chr3-27757000-1	chr3	27756900	27757101	+	3.75	HNEC_merged_reproducible.txt	CMC1	484595	EOMES	34688	5.86306	1.50781	0.648906	2.32361	0.0201462	0.404748
769	Merged-chr7-150190138-1	chr7	150190060	150190216	+	4.65333	HNEC_merged_reproducible.txt	ACTR3C	112842	ATP6V0E2	317170	4.19074	1.83525	0.789981	2.32316	0.0201705	0.404748
770	Merged-chr14-29216095-1	chr14	29216013	29216177	+	5.10333	HNEC_merged_reproducible.txt	FOXG1	450707	PRKD1	711547	5.97281	1.72668	0.743686	2.32178	0.0202446	0.405707
771	Merged-chr6-166470486-2	chr6	166470316	166470661	+	12.3163	HBEC_merged_reproducible.txt|HNEC_merged_reproducible.txt	MPC1	87490	RPS6KA2	392023	28.6867	0.773625	0.333415	2.32031	0.0203242	0.406773
772	Merged-chr11-22153165-1	chr11	22152933	22153398	+	11.1525	HBEC_merged_reproducible.txt	ANO5	40011		-	20.1695	-0.854032	0.368177	-2.31962	0.0203614	0.40699
773	Merged-chr1-180198351-1	chr1	180198280	180198422	+	3.76333	HNEC_merged_reproducible.txt	LHX4	31935	QSOX1	43517	5.29292	1.75649	0.757902	2.31757	0.0204727	0.407106
774	Merged-chr3-89146239-2	chr3	89146116	89146380	+	6.628	HBEC_merged_reproducible.txt|HNEC_merged_reproducible.txt	EPHA3	38724		-	17.1725	-0.854854	0.368755	-2.31822	0.0204376	0.407106
775	Merged-chr5-97764879-1	chr5	97764775	97764984	+	5.7825	HNEC_merged_reproducible.txt	RIOK2	581619		-	9.75978	1.09678	0.473172	2.31794	0.0204529	0.407106
776	Merged-chrX-95440787-1	chrX	95440681	95440894	+	2.40333	HBEC_merged_reproducible.txt	NONE	NA		-	4.7729	-1.49415	0.644459	-2.31846	0.0204242	0.407106
777	Merged-chr7-91852573-1	chr7	91852479	91852667	+	5.56	HNEC_merged_reproducible.txt	MTERF1	28147	FZD1	588209	5.92445	1.53994	0.664789	2.31644	0.0205343	0.407318
778	Merged-chr9-75239370-1	chr9	75239250	75239490	+	3.388	HNEC_merged_reproducible.txt	PCSK5	651274	OSTF1	150827	8.10271	1.17331	0.506523	2.31641	0.0205362	0.407318
779	Merged-chr4-14446554-1	chr4	14446486	14446622	+	2.65667	HBEC_merged_reproducible.txt	BOD1L1	818831	CPEB2	556120	3.21659	-1.96348	0.849397	-2.31162	0.0207988	0.411998
780	Merged-chr3-155019078-1	chr3	155018951	155019205	+	9.174	HNEC_merged_reproducible.txt	GPR149	589363	MME	60569	14.3202	1.11239	0.481499	2.31025	0.0208741	0.412431
781	Merged-chr8-133858376-1	chr8	133858305	133858448	+	4.01	HNEC_merged_reproducible.txt	ST3GAL1	286451	ZFAT	854662	5.18185	1.65688	0.717147	2.31038	0.0208673	0.412431
782	Merged-chr10-24456498-1	chr10	24456367	24456630	+	4.395	HNEC_merged_reproducible.txt	KIAA1217	247334	ARHGAP21	267170	7.33713	1.50568	0.652265	2.30838	0.0209779	0.413951
783	Merged-chr2-167140939-2	chr2	167140805	167141084	+	7.52125	HBEC_merged_reproducible.txt|HNEC_merged_reproducible.txt	B3GALT1	728004	XIRP2	252457	17.1027	-0.813594	0.352742	-2.30649	0.0210834	0.41396
784	Merged-chr21-40118657-1	chr21	40118527	40118788	+	4.08833	HNEC_merged_reproducible.txt	PCP4	251340	DSCAM	728482	7.6233	1.54436	0.669261	2.30756	0.0210235	0.41396
785	Merged-chr5-174724556-1	chr5	174724437	174724676	+	4.042	HNEC_merged_reproducible.txt	MSX2	23		-	7.552	1.30542	0.565988	2.30645	0.0210856	0.41396
786	Merged-chrX-130829720-1	chrX	130829614	130829827	+	9.86	HNEC_merged_reproducible.txt	ENOX2	73597	RBMX2	427751	13.6456	0.982857	0.426125	2.3065	0.0210827	0.41396
787	Merged-chr8-135602110-1	chr8	135602011	135602210	+	6.9725	HNEC_merged_reproducible.txt	KHDRBS3	144653		-	9.03158	1.30018	0.563911	2.30565	0.0211302	0.414308
788	Merged-chr11-132895542-2	chr11	132895308	132895774	+	24.53	HBEC_merged_reproducible.txt|HNEC_merged_reproducible.txt	OPCML	48130	NTM	984079	49.5322	0.902501	0.391566	2.30485	0.0211748	0.414655
789	Merged-chr12-2336483-1	chr12	2336399	2336568	+	4.46333	HNEC_merged_reproducible.txt	FKBP4	458470	CACNA1C	282920	5.59986	1.51002	0.655645	2.30311	0.0212728	0.416047
790	Merged-chr1-66436659-2	chr1	66436475	66436838	+	12.821	HBEC_merged_reproducible.txt|HNEC_merged_reproducible.txt	SGIP1	97626	PDE4B	644142	30.7663	0.709166	0.308292	2.30031	0.0214309	0.417551
791	Merged-chr13-110412332-1	chr13	110412197	110412468	+	4.4825	HNEC_merged_reproducible.txt	COL4A2	105065	RAB20	149401	8.92157	1.14227	0.496513	2.30059	0.0214149	0.417551
792	Merged-chr7-148783964-1	chr7	148783884	148784044	+	3.7	HNEC_merged_reproducible.txt	CUL1	85052	EZH2	100314	5.0943	1.47918	0.642973	2.30053	0.021418	0.417551
793	Merged-chr3-121995608-1	chr3	121995495	121995721	+	4.97333	HBEC_merged_reproducible.txt	ILDR1	26596	SLC15A2	101519	8.64546	-1.1203	0.487294	-2.29903	0.0215031	0.418429
794	Merged-chr4-188113260-1	chr4	188112999	188113521	+	8.23286	HNEC_merged_reproducible.txt	TRIML1	26159	TRIML2	7667	21.0549	1.02311	0.445277	2.29768	0.0215798	0.419394
795	Merged-chr1-212035673-1	chr1	212035540	212035807	+	7.8125	HNEC_merged_reproducible.txt	INTS7	131	DTL	96	12.5251	0.95718	0.417125	2.29471	0.02175	0.421109
796	Merged-chr21-40255267-1	chr21	40255145	40255390	+	7.904	HNEC_merged_reproducible.txt	PCP4	387950	DSCAM	591872	12.3879	1.09731	0.478021	2.29554	0.0217024	0.421109
797	Merged-chr4-188986473-2	chr4	188986275	188986673	+	16.512	HBEC_merged_reproducible.txt|HNEC_merged_reproducible.txt	FRG1	954314	TRIML1	847055	39.0231	0.681606	0.297007	2.29491	0.0217381	0.421109
798	Merged-chr1-169676118-2	chr1	169675884	169676400	+	8.05667	HBEC_merged_reproducible.txt|HNEC_merged_reproducible.txt	SELP	46030	SELL	35556	23.977	-0.940004	0.409838	-2.2936	0.0218135	0.421809
799	Merged-chr11-127274456-2	chr11	127274254	127274657	+	10.39	HBEC_merged_reproducible.txt|HNEC_merged_reproducible.txt	KIRREL3	273696		-	24.0777	0.916351	0.399767	2.29221	0.0218933	0.422374
800	Merged-chr12-90905819-1	chr12	90905762	90905876	+	3.04333	HNEC_merged_reproducible.txt	CCER1	49357		-	3.97246	1.73832	0.75838	2.29214	0.0218974	0.422374
801	Merged-chr13-81446590-1	chr13	81446492	81446688	+	4	HBEC_merged_reproducible.txt	NONE	NA		-	5.39074	-1.65547	0.723145	-2.28927	0.0220637	0.422822
802	Merged-chr2-128809139-1	chr2	128809065	128809213	+	3.845	HNEC_merged_reproducible.txt	HS6ST1	490562		-	5.61145	1.46449	0.639745	2.28917	0.0220693	0.422822
803	Merged-chr20-19815706-2	chr20	19815565	19815838	+	8.46875	HBEC_merged_reproducible.txt|HNEC_merged_reproducible.txt	RIN2	70820	SLC24A3	603055	16.1033	0.882856	0.385711	2.2889	0.0220851	0.422822
804	Merged-chr21-29104686-1	chr21	29104616	29104756	+	2.99667	HNEC_merged_reproducible.txt	BACH1	194730	MAP3K7CL	24134	3.17256	2.09429	0.914769	2.28942	0.022055	0.422822
805	Merged-chr6-133609821-2	chr6	133609617	133610093	+	7.682	HBEC_merged_reproducible.txt|HNEC_merged_reproducible.txt	TCF21	279283	EYA4	368269	20.819	-0.807169	0.352327	-2.29096	0.0219655	0.422822
806	Merged-chr8-20140831-2	chr8	20140580	20141073	+	10.6053	HBEC_merged_reproducible.txt|HNEC_merged_reproducible.txt	SLC18A1	42380	LPL	201855	32.7828	0.686355	0.299771	2.2896	0.0220446	0.422822
807	Merged-chr4-23373424-2	chr4	23373222	23373603	+	10.8975	HBEC_merged_reproducible.txt|HNEC_merged_reproducible.txt	ADGRA3	857358	PPARGC1A	516665	24.2149	-0.93607	0.409126	-2.28798	0.022139	0.423329
808	Merged-chr2-15592291-1	chr2	15592162	15592421	+	3.65333	HBEC_merged_reproducible.txt	MYCN	348273	DDX1	1113	6.87939	-1.27459	0.557379	-2.28676	0.0222099	0.424159
809	Merged-chr4-11700999-1	chr4	11700829	11701170	+	5.7825	HNEC_merged_reproducible.txt	HS3ST1	271234		-	10.8636	1.0652	0.465927	2.28619	0.0222433	0.424273
810	Merged-chr12-103493444-1	chr12	103493331	103493557	+	5.218	HNEC_merged_reproducible.txt	STAB2	93829	ASCL1	535758	10.4423	1.13173	0.495583	2.28363	0.0223933	0.426081
811	Merged-chr19-36331855-1	chr19	36331786	36331924	+	4.94333	HNEC_merged_reproducible.txt	ZNF565	117182	ZFP14	47344	4.31914	1.77322	0.776371	2.28399	0.0223721	0.426081
812	Merged-chr12-77888766-2	chr12	77888601	77888938	+	8.78625	HBEC_merged_reproducible.txt|HNEC_merged_reproducible.txt	SYT1	975900	NAV3	57480	20.6578	-0.78299	0.343411	-2.28004	0.0226054	0.429218
813	Merged-chr6-133953159-1	chr6	133953079	133953240	+	3.55667	HBEC_merged_reproducible.txt	TBPL1	36		-	4.37884	-1.66426	0.72997	-2.2799	0.0226139	0.429218
814	Merged-chr8-132703747-1	chr8	132703603	132703892	+	12.266	HNEC_merged_reproducible.txt	LRRC6	28130	TMEM71	56835	20.3039	0.995578	0.436789	2.27931	0.0226486	0.42935
815	Merged-chr4-105474089-2	chr4	105473788	105474263	+	5.46333	HBEC_merged_reproducible.txt|HNEC_merged_reproducible.txt	PPA2	56		-	16.1026	-0.935932	0.411297	-2.27556	0.0228722	0.433057
816	Merged-chr1-245490067-2	chr1	245489859	245490257	+	10.4313	HBEC_merged_reproducible.txt|HNEC_merged_reproducible.txt	KIF26B	335073		-	29.1904	0.689587	0.303569	2.2716	0.0231106	0.43405
817	Merged-chr10-12333840-1	chr10	12333696	12333985	+	4.542	HNEC_merged_reproducible.txt	NUDT5	137716	CAMK1D	15642	8.86834	1.14457	0.503899	2.27142	0.0231216	0.43405
818	Merged-chr11-27934971-1	chr11	27934857	27935086	+	7.032	HNEC_merged_reproducible.txt	BDNF	233918	KIF18A	173337	11.4463	1.20891	0.53189	2.27285	0.023035	0.43405
819	Merged-chr16-84396735-1	chr16	84396630	84396840	+	4.46	HNEC_merged_reproducible.txt	ATP2C2	28208	TLDC1	108023	9.44446	1.07031	0.471026	2.27229	0.023069	0.43405
820	Merged-chr6-131478866-2	chr6	131478701	131479030	+	9.68675	HBEC_merged_reproducible.txt|HNEC_merged_reproducible.txt	ARG1	94360	AKAP7	343199	21.6161	-0.762324	0.335572	-2.27172	0.0231037	0.43405
821	Merged-chr8-53659394-1	chr8	53659256	53659533	+	5.21167	HNEC_merged_reproducible.txt	OPRK1	407697	ATP6V1H	183868	10.458	1.11	0.488104	2.2741	0.0229599	0.43405
822	Merged-chrX-152895971-2	chrX	152895778	152896283	+	4.437	HBEC_merged_reproducible.txt|HNEC_merged_reproducible.txt	ZNF185	18412	NSDHL	65063	15.9488	-0.807683	0.355292	-2.27329	0.0230086	0.43405
823	Merged-chr4-149638328-1	chr4	149638161	149638495	+	7.39	HNEC_merged_reproducible.txt	DCLK2	440700		-	11.895	1.04956	0.46252	2.26923	0.0232543	0.43601
824	Merged-chr10-84172308-1	chr10	84172236	84172381	+	4.4475	HNEC_merged_reproducible.txt	C10orf99	1430		-	6.31539	1.31353	0.579288	2.2675	0.0233598	0.436546
825	Merged-chr11-132845141-2	chr11	132845015	132845288	+	6.56525	HBEC_merged_reproducible.txt|HNEC_merged_reproducible.txt	OPCML	98520	NTM	933689	16.9697	0.8281	0.365231	2.26733	0.02337	0.436546
826	Merged-chr5-1522151-1	chr5	1522053	1522250	+	6.276	HNEC_merged_reproducible.txt	SLC6A3	76721	LPCAT1	1826	9.70015	1.06877	0.471467	2.26691	0.023396	0.436546
827	Merged-chr8-70212058-1	chr8	70211880	70212237	+	10.4575	HNEC_merged_reproducible.txt	PRDM14	140731	NCOA2	191747	13.8994	1.08562	0.478807	2.26735	0.023369	0.436546
828	Merged-chr4-7397312-1	chr4	7397242	7397382	+	3.75	HNEC_merged_reproducible.txt	PSAPL1	37661	SORCS2	204774	5.19002	1.4487	0.639322	2.266	0.0234516	0.437056
829	Merged-chr9-69131888-1	chr9	69131755	69132021	+	5.92	HNEC_merged_reproducible.txt	TJP2	73274	FXN	96629	7.67523	1.37315	0.606607	2.26366	0.0235953	0.439203
830	Merged-chr6-49326542-1	chr6	49326378	49326707	+	6.896	HBEC_merged_reproducible.txt	MUT	136649		-	13.6951	-0.960939	0.424647	-2.26292	0.0236409	0.439522
831	Merged-chr18-74291256-1	chr18	74291148	74291365	+	2.64333	HNEC_merged_reproducible.txt	CYB5A	760		-	3.79438	2.01323	0.890434	2.26095	0.0237622	0.440948
832	Merged-chr18-9673382-1	chr18	9673274	9673490	+	4.1075	HNEC_merged_reproducible.txt	PPP4R1	58824	RAB31	34783	7.99628	1.23144	0.544703	2.26075	0.0237748	0.440948
833	Merged-chr1-69103405-1	chr1	69103293	69103518	+	4.0925	HNEC_merged_reproducible.txt	LRRC7	656770	DEPDC1	606291	6.29407	1.31901	0.583745	2.25957	0.0238481	0.441248
834	Merged-chrX-115023316-2	chrX	115023167	115023564	+	4.83381	HBEC_merged_reproducible.txt|HNEC_merged_reproducible.txt	IL13RA2	4392		-	17.8353	0.891977	0.394741	2.25965	0.0238428	0.441248
835	Merged-chr16-54080800-2	chr16	54080566	54081012	+	10.6571	HBEC_merged_reproducible.txt|HNEC_merged_reproducible.txt	IRX3	205974	FTO	376826	36.1943	0.6099	0.270082	2.2582	0.0239329	0.442286
836	Merged-chr4-52318189-1	chr4	52318078	52318300	+	6.86	HNEC_merged_reproducible.txt	SPATA18	266858	USP46	341146	6.32852	1.48509	0.65797	2.25708	0.0240033	0.443057
837	Merged-chr9-31356143-1	chr9	31356016	31356270	+	3.99333	HBEC_merged_reproducible.txt	NONE	NA		-	6.68984	-1.21406	0.538088	-2.25625	0.0240548	0.443476
838	Merged-chr2-105294154-1	chr2	105294006	105294302	+	5.365	HNEC_merged_reproducible.txt	TGFBRAP1	35880	GPR45	52411	10.3951	1.13619	0.504389	2.25261	0.0242836	0.44682
839	Merged-chr8-9088796-2	chr8	9088564	9089021	+	10.7821	HBEC_merged_reproducible.txt|HNEC_merged_reproducible.txt	PPP1R3B	61904	ERI1	86645	21.3971	0.935958	0.41553	2.25245	0.0242941	0.44682
840	Merged-chr14-56488015-1	chr14	56487913	56488118	+	5.06667	HNEC_merged_reproducible.txt	TMEM260	91778	PELI2	369640	6.84427	1.52385	0.677581	2.24895	0.0245156	0.449823
841	Merged-chr9-20315898-1	chr9	20315805	20315991	+	4.53333	HNEC_merged_reproducible.txt	SLC24A2	528970	MLLT3	306645	5.50187	1.51978	0.675699	2.2492	0.0244997	0.449823
842	Merged-chr1-183515220-1	chr1	183515065	183515376	+	6.28	HBEC_merged_reproducible.txt	SMG7	42717	NCF2	75361	10.4373	-0.997616	0.443998	-2.24689	0.0246468	0.450621
843	Merged-chr2-193103276-2	chr2	193103182	193103367	+	5.38833	HBEC_merged_reproducible.txt|HNEC_merged_reproducible.txt	TMEFF2	907565		-	10.5022	-1.0122	0.450321	-2.24772	0.024594	0.450621
844	Merged-chr4-19851067-1	chr4	19850922	19851212	+	8.3675	HNEC_merged_reproducible.txt	SLIT2	402497		-	13.1378	1.00351	0.44657	2.24715	0.0246305	0.450621
845	Merged-chr1-210234138-1	chr1	210234057	210234220	+	3.32667	HBEC_merged_reproducible.txt	HHAT	94768	SERTAD4	1339	4.65438	-1.46017	0.650745	-2.24385	0.0248421	0.450987
846	Merged-chr13-79485227-2	chr13	79484944	79485456	+	5.635	HBEC_merged_reproducible.txt|HNEC_merged_reproducible.txt	NDFIP2	4076	SPRY2	854459	20.9099	-0.723266	0.322131	-2.24525	0.0247518	0.450987
847	Merged-chr14-70707421-2	chr14	70707246	70707613	+	7.932	HBEC_merged_reproducible.txt|HNEC_merged_reproducible.txt	MED6	106739	MAP3K9	102105	19.7554	0.740789	0.330071	2.24433	0.024811	0.450987
848	Merged-chr18-67425908-1	chr18	67425735	67426082	+	13.094	HNEC_merged_reproducible.txt	CDH19	821774	DSEL	91072	21.0982	0.97065	0.432196	2.24586	0.0247132	0.450987
849	Merged-chr2-20236198-1	chr2	20236048	20236348	+	4.3625	HBEC_merged_reproducible.txt	SDC1	10765	PUM2	91185	9.42979	-1.00384	0.447305	-2.2442	0.0248195	0.450987
850	Merged-chr3-18812535-1	chr3	18812454	18812617	+	4.4275	HNEC_merged_reproducible.txt	SATB1	387962	KCNH8	335919	5.97301	1.40558	0.626123	2.24489	0.0247753	0.450987
851	Merged-chr12-108483731-1	chr12	108483651	108483812	+	3.65	HNEC_merged_reproducible.txt	CMKLR1	144414	FICD	31454	4.01413	1.68892	0.752979	2.24298	0.024898	0.451469
852	Merged-chr18-36309653-2	chr18	36309361	36309909	+	11.1297	HBEC_merged_reproducible.txt|HNEC_merged_reproducible.txt	FHOD3	11799	TPGS2	519207	35.7249	0.576455	0.25707	2.2424	0.0249353	0.451616
853	Merged-chr4-14308373-1	chr4	14308283	14308463	+	3.7925	HBEC_merged_reproducible.txt	CPEB2	694301	BOD1L1	680650	5.96443	-1.47191	0.656792	-2.24105	0.0250226	0.452666
854	Merged-chr13-76917997-1	chr13	76917826	76918169	+	5.295	HNEC_merged_reproducible.txt	KCTD12	31607	ACOD1	30500	10.17	1.0577	0.472578	2.23815	0.0252112	0.455543
855	Merged-chr1-209410040-1	chr1	209409882	209410198	+	6.79	HBEC_merged_reproducible.txt	CAMK1G	173677		-	12.2914	-0.95593	0.427627	-2.23543	0.0253892	0.456144
856	Merged-chr2-151857789-2	chr2	151857609	151857942	+	7.1695	HBEC_merged_reproducible.txt|HNEC_merged_reproducible.txt	ARL5A	29287	CACNB4	241700	18.7796	-0.902075	0.403385	-2.23626	0.0253345	0.456144
857	Merged-chr3-28916245-1	chr3	28916153	28916337	+	8.00333	HNEC_merged_reproducible.txt	RBMS3	365101	ENSG00000283563	567067	8.19035	1.26939	0.567792	2.23565	0.0253744	0.456144
858	Merged-chr5-127080319-1	chr5	127080202	127080437	+	3.682	HBEC_merged_reproducible.txt	MEGF10	210540	C5orf63	6827	8.88983	-1.20564	0.539428	-2.23504	0.0254146	0.456144
859	Merged-chr5-13510781-1	chr5	13510577	13510986	+	7.3925	HBEC_merged_reproducible.txt	DNAH5	433762		-	14.1886	-1.19192	0.533313	-2.23493	0.0254218	0.456144
860	Merged-chr6-106746865-1	chr6	106746721	106747009	+	3.45667	HBEC_merged_reproducible.txt	QRSL1	117287	CD24	227174	7.0399	-1.20097	0.536999	-2.23644	0.0253229	0.456144
861	Merged-chr10-113844329-1	chr10	113844190	113844469	+	4.452	HNEC_merged_reproducible.txt	DCLRE1A	9771	PLEKHS1	79510	8.33422	1.27449	0.571517	2.23001	0.0257469	0.456178
862	Merged-chr11-6694133-1	chr11	6694066	6694200	+	3.36	HNEC_merged_reproducible.txt	MRPL17	10732	OR2AG2	77843	3.22508	2.05153	0.919259	2.23172	0.0256333	0.456178
863	Merged-chr12-61554439-1	chr12	61554251	61554627	+	6.934	HBEC_merged_reproducible.txt	FAM19A2	638403		-	13.9688	-1.24869	0.561612	-2.22341	0.026188	0.456178
864	Merged-chr13-109272091-1	chr13	109271946	109272237	+	4.3125	HNEC_merged_reproducible.txt	IRS2	514477	MYO16	642868	8.98436	1.23526	0.554673	2.227	0.0259472	0.456178
865	Merged-chr14-77314260-1	chr14	77314145	77314376	+	5.0325	HNEC_merged_reproducible.txt	NGB	42948	GSTZ1	6624	8.25156	1.11663	0.50233	2.22291	0.0262219	0.456178
866	Merged-chr16-18543193-1	chr16	18543129	18543258	+	5.7175	HNEC_merged_reproducible.txt	ENSG00000233024	166354	NOMO2	18919	7.93737	1.12935	0.507773	2.22411	0.0261408	0.456178
867	Merged-chr16-51538913-1	chr16	51538849	51538977	+	5.07	HNEC_merged_reproducible.txt	SALL1	387638		-	5.05846	1.47969	0.663528	2.23003	0.0257455	0.456178
868	Merged-chr2-121944343-1	chr2	121944255	121944432	+	5.65	HNEC_merged_reproducible.txt	TSN	188810		-	5.77104	1.72307	0.773166	2.22859	0.0258415	0.456178
869	Merged-chr2-39495160-1	chr2	39495025	39495295	+	6.0475	HNEC_merged_reproducible.txt	TMEM178A	170759	MAP4K3	57848	8.44897	1.37003	0.614926	2.22795	0.0258837	0.456178
870	Merged-chr20-41134115-1	chr20	41133941	41134289	+	7.604	HNEC_merged_reproducible.txt	PLCG1	2845		-	15.2959	0.955407	0.428345	2.23046	0.0257169	0.456178
871	Merged-chr20-7328070-1	chr20	7327871	7328269	+	5.2925	HBEC_merged_reproducible.txt	BMP2	560406	HAO1	612404	12.1595	-0.970415	0.435601	-2.22776	0.0258964	0.456178
872	Merged-chr3-117252391-2	chr3	117252179	117252583	+	7.97333	HBEC_merged_reproducible.txt|HNEC_merged_reproducible.txt	LSAMP	806850		-	20.6319	0.831547	0.373184	2.22825	0.025864	0.456178
873	Merged-chr3-158725521-1	chr3	158725327	158725716	+	5.545	HBEC_merged_reproducible.txt	LXN	52828	RARRES1	7175	14.0193	-1.01966	0.457274	-2.22988	0.0257556	0.456178
874	Merged-chr3-5022473-2	chr3	5022293	5022649	+	9.21433	HBEC_merged_reproducible.txt|HNEC_merged_reproducible.txt	ARL8B	99749	BHLHE40	43355	24.6331	-0.674888	0.303343	-2.22483	0.0260925	0.456178
875	Merged-chr4-174423750-2	chr4	174423493	174423960	+	10.7093	HBEC_merged_reproducible.txt|HNEC_merged_reproducible.txt	FBXO8	139462	HPGD	99172	29.818	-0.651899	0.292261	-2.23054	0.0257116	0.456178
876	Merged-chr4-23334131-1	chr4	23333953	23334309	+	5.084	HBEC_merged_reproducible.txt	ADGRA3	818077	PPARGC1A	555946	12.6334	-1.14241	0.512407	-2.2295	0.0257806	0.456178
877	Merged-chr5-130963997-1	chr5	130963916	130964079	+	3.42667	HBEC_merged_reproducible.txt	HINT1	201488		-	4.60903	-1.4397	0.64722	-2.22444	0.0261189	0.456178
878	Merged-chr5-57435924-1	chr5	57435758	57436091	+	5.895	HBEC_merged_reproducible.txt	ACTBL2	46885	GPBP1	261976	12.1547	-0.939544	0.422379	-2.22441	0.0261211	0.456178
879	Merged-chr6-19302233-1	chr6	19301977	19302489	+	7.85167	HNEC_merged_reproducible.txt	ID4	535153	RNF144B	914883	18.0476	0.998121	0.446827	2.2338	0.0254964	0.456178
880	Merged-chr7-142540085-2	chr7	142539938	142540234	+	7.9225	HBEC_merged_reproducible.txt|HNEC_merged_reproducible.txt	PRSS58	282059	MTRNR2L6	126186	18.6703	-0.759841	0.341251	-2.22664	0.0259716	0.456178
881	Merged-chr8-132677089-1	chr8	132676935	132677243	+	8.005	HNEC_merged_reproducible.txt	LRRC6	1472		-	15.4695	1.06095	0.47558	2.23085	0.0256908	0.456178
882	Merged-chr8-26451322-2	chr8	26451038	26451520	+	5.48839	HBEC_merged_reproducible.txt|HNEC_merged_reproducible.txt	DPYSL2	62743	BNIP3L	68381	17.6142	-0.801551	0.359583	-2.22911	0.0258063	0.456178
883	Merged-chr8-67482166-1	chr8	67482054	67482279	+	5.614	HNEC_merged_reproducible.txt	ARFGEF1	138489	CPA6	264219	10.2738	1.01646	0.455353	2.23225	0.0255987	0.456178
884	Merged-chr8-6840825-1	chr8	6840726	6840925	+	5.376	HNEC_merged_reproducible.txt	XKR5	5181	DEFB1	37197	10.2126	1.07381	0.482222	2.2268	0.0259606	0.456178
885	Merged-chr9-104856671-2	chr9	104856384	104856963	+	8.11083	HBEC_merged_reproducible.txt|HNEC_merged_reproducible.txt	ABCA1	71564	NIPSNAP3B	92503	30.5516	-0.723971	0.325632	-2.22328	0.026197	0.456178
886	Merged-chr9-116421160-1	chr9	116421033	116421288	+	4.3525	HNEC_merged_reproducible.txt	TRIM32	266142	PAPPA	267356	7.59498	1.34315	0.603443	2.22581	0.0260271	0.456178
887	Merged-chr9-1558891-1	chr9	1558771	1559012	+	6.95	HNEC_merged_reproducible.txt	SMARCA2	463054	DMRT2	508537	6.86953	1.51084	0.67953	2.22336	0.0261918	0.456178
888	Merged-chr9-117783356-1	chr9	117783254	117783458	+	5.22	HNEC_merged_reproducible.txt	TLR4	78984		-	6.77188	1.31666	0.59294	2.22056	0.0263808	0.458426
889	Merged-chr1-87806114-1	chr1	87806019	87806209	+	3.045	HNEC_merged_reproducible.txt	PKN2	878108	LMO4	477646	6.01273	1.30333	0.587772	2.21741	0.0265952	0.458478
890	Merged-chr15-29158276-1	chr15	29158173	29158380	+	3.08667	HBEC_merged_reproducible.txt	NSMCE3	111553	APBA2	272302	4.73092	-1.4752	0.664736	-2.21923	0.0264712	0.458478
891	Merged-chr3-21294958-1	chr3	21294871	21295045	+	3.50333	HBEC_merged_reproducible.txt	ZNF385D	456477		-	5.59874	-1.56349	0.704898	-2.21803	0.0265526	0.458478
892	Merged-chr4-20272612-1	chr4	20272505	20272720	+	5.2075	HBEC_merged_reproducible.txt	PACRGL	427801	SLIT2	19048	8.76921	-1.01688	0.458221	-2.2192	0.0264732	0.458478
893	Merged-chr5-6400187-1	chr5	6400062	6400312	+	6.444	HNEC_merged_reproducible.txt	UBE2QL1	48436	MED10	21593	11.1223	1.05036	0.473479	2.21839	0.0265283	0.458478
894	Merged-chr5-9112755-1	chr5	9112624	9112886	+	6.21333	HNEC_merged_reproducible.txt	SEMA5A	433320		-	11.5975	0.984316	0.443981	2.21702	0.0266215	0.458478
895	Merged-chr7-132065801-1	chr7	132065609	132065994	+	10.87	HNEC_merged_reproducible.txt	PODXL	509194	PLXNA4	511500	14.4988	1.18914	0.536085	2.21818	0.0265423	0.458478
896	Merged-chr7-24787161-1	chr7	24787050	24787273	+	5.884	HNEC_merged_reproducible.txt	DFNA5	29048	OSBPL3	193027	9.88467	1.05916	0.477676	2.21732	0.0266011	0.458478
897	Merged-chr12-17016344-1	chr12	17016224	17016465	+	8.10333	HNEC_merged_reproducible.txt	LMO3	409194		-	10.1381	1.15199	0.519836	2.21607	0.0266869	0.459092
898	Merged-chr12-117106027-1	chr12	117105906	117106149	+	4.125	HBEC_merged_reproducible.txt	TESC	6558	FBXO21	84429	7.59628	-1.41833	0.640283	-2.21516	0.0267491	0.45965
899	Merged-chr2-740411-3	chr2	739948	740933	+	15.9519	HBEC_merged_reproducible.txt|HNEC_merged_reproducible.txt	SNTG2	210428	TMEM18	63001	102.163	0.454092	0.205103	2.21397	0.0268308	0.460542
900	Merged-chr11-29773848-1	chr11	29773577	29774120	+	16.19	HBEC_merged_reproducible.txt	KCNA4	243175		-	28.5319	-1.7168	0.775889	-2.21269	0.026919	0.460767
901	Merged-chr14-100068723-1	chr14	100068605	100068841	+	5.34333	HNEC_merged_reproducible.txt	EVL	3445	DEGS2	91440	7.16334	1.37462	0.621303	2.21248	0.0269332	0.460767
902	Merged-chr9-26956419-2	chr9	26956240	26956616	+	7.82875	HBEC_merged_reproducible.txt|HNEC_merged_reproducible.txt	PLAA	8965	LRRC19	49265	18.8509	-0.770627	0.348309	-2.21248	0.0269336	0.460767
903	Merged-chr12-119176474-2	chr12	119176313	119176601	+	7.001	HBEC_merged_reproducible.txt|HNEC_merged_reproducible.txt	HSPB8	2185		-	15.9935	0.827797	0.374294	2.21162	0.0269929	0.461051
904	Merged-chr2-177618967-1	chr2	177618867	177619067	+	5.1725	HBEC_merged_reproducible.txt	TTC30A	1		-	9.35911	-1.02163	0.461989	-2.21137	0.0270099	0.461051
905	Merged-chr1-209229659-2	chr1	209229542	209229799	+	5.12	HBEC_merged_reproducible.txt|HNEC_merged_reproducible.txt	PLXNA2	985350	CAMK1G	354047	12.4769	-0.908591	0.410956	-2.21092	0.0270415	0.461079
906	Merged-chr1-213443652-1	chr1	213443569	213443736	+	3.87	HNEC_merged_reproducible.txt	PROX1	544291	RPS6KC1	392397	5.6208	1.36157	0.616544	2.20839	0.0272173	0.462166
907	Merged-chr13-28309755-1	chr13	28309637	28309874	+	5.592	HNEC_merged_reproducible.txt	PAN3	171249	FLT1	185340	9.25632	1.10244	0.499862	2.20548	0.0274205	0.462166
908	Merged-chr15-75454142-1	chr15	75454005	75454280	+	4.038	HNEC_merged_reproducible.txt	SIN3A	2438		-	9.03017	1.23082	0.557804	2.20655	0.0273457	0.462166
909	Merged-chr16-83533393-1	chr16	83533266	83533521	+	9.0625	HNEC_merged_reproducible.txt	HSBP1	274450	CDH13	906428	11.8639	1.1831	0.536467	2.20535	0.0274298	0.462166
910	Merged-chr19-37594788-1	chr19	37594682	37594894	+	4.5575	HNEC_merged_reproducible.txt	ZNF571	2		-	7.30239	1.25563	0.568325	2.20936	0.0271498	0.462166
911	Merged-chr2-115532-1	chr2	115413	115651	+	4.76333	HNEC_merged_reproducible.txt	FAM110C	69147	SH3YL1	148533	7.90442	1.14603	0.519343	2.20669	0.0273357	0.462166
912	Merged-chr3-159841130-1	chr3	159841008	159841252	+	6.24	HNEC_merged_reproducible.txt	IL12A	147620	SCHIP1	1269	10.8836	0.968081	0.438594	2.20724	0.0272975	0.462166
913	Merged-chr4-156110747-1	chr4	156110625	156110870	+	4.702	HNEC_merged_reproducible.txt	CTSO	156830	PDGFC	860647	9.31674	1.03181	0.467324	2.2079	0.0272509	0.462166
914	Merged-chr7-143301321-1	chr7	143301167	143301475	+	8.21667	HBEC_merged_reproducible.txt	CLCN1	14805	CASP2	13106	9.8528	-2.22565	1.00924	-2.20528	0.0274347	0.462166
915	Merged-chr7-95549970-1	chr7	95549805	95550136	+	6.05333	HNEC_merged_reproducible.txt	PDK4	46521	ASB4	64069	14.6443	0.876344	0.397051	2.20713	0.0273048	0.462166
916	Merged-chr8-75352374-1	chr8	75352277	75352471	+	5.54	HNEC_merged_reproducible.txt	HNF4G	187495	CRISPLD1	367859	6.0013	1.63789	0.741435	2.20908	0.0271689	0.462166
917	Merged-chr2-216012328-1	chr2	216012198	216012458	+	4.0425	HNEC_merged_reproducible.txt	FN1	576156	MREG	1285	6.27017	1.31263	0.595707	2.20349	0.0275604	0.463779
918	Merged-chr8-65773141-1	chr8	65773053	65773230	+	3.405	HNEC_merged_reproducible.txt	PDE7A	68811	MTFR1	128402	4.51645	1.5346	0.697027	2.20164	0.0276911	0.465469
919	Merged-chr6-159716952-1	chr6	159716832	159717072	+	8.1125	HNEC_merged_reproducible.txt	SOD2	23624	WTAP	8633	11.8134	0.995768	0.452495	2.20062	0.0277633	0.466175
920	Merged-chr10-97869613-1	chr10	97869498	97869729	+	6.488	HNEC_merged_reproducible.txt	GOLGA7B	19374	CRTAC1	161215	11.2283	0.967124	0.439839	2.19881	0.0278912	0.467814
921	Merged-chr5-13567988-1	chr5	13567857	13568119	+	4.37667	HBEC_merged_reproducible.txt	DNAH5	376555		-	6.55595	-1.55616	0.708016	-2.19791	0.0279552	0.468379
922	Merged-chrX-29555706-1	chrX	29555584	29555828	+	2.8475	HBEC_merged_reproducible.txt	MAGEB2	659854	IL1RAPL1	968307	5.93379	-1.25048	0.569462	-2.19589	0.0280996	0.470288
923	Merged-chr20-11850471-1	chr20	11850356	11850586	+	4.6325	HNEC_merged_reproducible.txt	BTBD3	40357		-	8.04468	1.22905	0.559966	2.19487	0.0281731	0.471007
924	Merged-chr2-60831160-1	chr2	60831047	60831273	+	4.94	HNEC_merged_reproducible.txt	REL	50361	PAPOLG	74930	5.54251	1.46346	0.667141	2.19363	0.0282619	0.47198
925	Merged-chr1-243917636-1	chr1	243917497	243917776	+	3.925	HNEC_merged_reproducible.txt	ZBTB18	133647	AKT3	74354	8.48708	1.10796	0.506283	2.18842	0.0286391	0.472147
926	Merged-chr11-118075015-1	chr11	118074862	118075168	+	3.71167	HBEC_merged_reproducible.txt	TMPRSS4	1997		-	10.8428	-0.965306	0.440759	-2.1901	0.0285171	0.472147
927	Merged-chr14-49580752-1	chr14	49580579	49580926	+	4.7075	HNEC_merged_reproducible.txt	RPS29	5624		-	8.99086	1.07894	0.492545	2.19054	0.0284854	0.472147
928	Merged-chr14-57112643-1	chr14	57112585	57112702	+	4.09667	HNEC_merged_reproducible.txt	OTX2	302174	AP5M1	156266	5.48708	1.39684	0.637615	2.19074	0.028471	0.472147
929	Merged-chr19-53431878-2	chr19	53431724	53432053	+	6.45292	HBEC_merged_reproducible.txt|HNEC_merged_reproducible.txt	ZNF761	15349	ZNF765	36738	13.6402	1.06025	0.484309	2.18921	0.0285816	0.472147
930	Merged-chr2-224882744-1	chr2	224882652	224882837	+	3.07333	HBEC_merged_reproducible.txt	CUL3	297396	DOCK10	159698	5.24494	-1.38208	0.630527	-2.19194	0.0283841	0.472147
931	Merged-chr3-141184611-1	chr3	141184506	141184717	+	5.60667	HNEC_merged_reproducible.txt	PXYLP1	47217	SPSB4	133209	5.94956	1.57535	0.719834	2.18849	0.0286339	0.472147
932	Merged-chr3-42684127-1	chr3	42683999	42684256	+	4.5	HNEC_merged_reproducible.txt	KLHL40	1392		-	8.75085	1.15961	0.529551	2.18979	0.0285394	0.472147
933	Merged-chr3-87461678-1	chr3	87461611	87461746	+	3.97667	HNEC_merged_reproducible.txt	HTR1F	529018	POU1F1	185174	4.31372	1.68331	0.768922	2.18918	0.0285838	0.472147
934	Merged-chr6-87757043-1	chr6	87756905	87757182	+	6.34167	HNEC_merged_reproducible.txt	SPACA1	290746	AKIRIN2	54834	10.8809	1.1148	0.50892	2.19051	0.028487	0.472147
935	Merged-chr7-128739271-1	chr7	128739141	128739402	+	6.64	HBEC_merged_reproducible.txt	CALU	21		-	13.3787	-0.869091	0.397048	-2.18888	0.0286054	0.472147
936	Merged-chr8-58079126-1	chr8	58078990	58079262	+	7.9375	HBEC_merged_reproducible.txt	UBXN2B	332138	FAM110B	84572	14.346	-1.02813	0.469419	-2.19021	0.0285093	0.472147
937	Merged-chr18-34767885-2	chr18	34767739	34768037	+	11.4935	HBEC_merged_reproducible.txt|HNEC_merged_reproducible.txt	MAPRE2	273472	DTNA	174549	25.2675	0.672943	0.307656	2.18733	0.0287188	0.472238
938	Merged-chr7-2523164-1	chr7	2522975	2523353	+	5.97333	HNEC_merged_reproducible.txt	LFNG	3322	BRAT1	32563	13.4651	1.0886	0.49774	2.18708	0.0287364	0.472238
939	Merged-chr8-54171916-1	chr8	54171798	54172034	+	6.3975	HNEC_merged_reproducible.txt	SOX17	286019	MRPL15	36706	10.4478	1.03936	0.475045	2.18791	0.0286759	0.472238
940	Merged-chr16-57299992-1	chr16	57299841	57300143	+	4.645	HNEC_merged_reproducible.txt	CCL22	58780	PLLP	15305	9.45214	1.1211	0.512879	2.18589	0.0288238	0.47317
941	Merged-chr18-40867648-1	chr18	40867540	40867756	+	6.668	HNEC_merged_reproducible.txt	NONE	NA		-	10.9848	0.985825	0.451499	2.18345	0.0290027	0.474648
942	Merged-chr4-155839574-1	chr4	155839482	155839667	+	4.11	HBEC_merged_reproducible.txt	ASIC5	26699	GUCY1B3	80553	5.91919	-1.38085	0.632849	-2.18196	0.0291125	0.474648
943	Merged-chr5-123171003-1	chr5	123170912	123171095	+	4.6825	HNEC_merged_reproducible.txt	PRDM6	81882	CEP120	252300	7.40254	1.142	0.523417	2.18182	0.0291227	0.474648
944	Merged-chr5-99061156-1	chr5	99061036	99061276	+	6.23	HNEC_merged_reproducible.txt	CHD1	132199		-	8.5385	1.2208	0.558963	2.18404	0.0289593	0.474648
945	Merged-chr7-24980347-1	chr7	24980238	24980457	+	5.0375	HNEC_merged_reproducible.txt	OSBPL3	159		-	8.37236	1.1189	0.512649	2.18258	0.0290668	0.474648
946	Merged-chr7-30407321-1	chr7	30407121	30407522	+	7.05	HNEC_merged_reproducible.txt	NOD1	71459	ZNRF2	123014	13.6757	0.950429	0.435489	2.18244	0.0290771	0.474648
947	Merged-chr7-67302599-3	chr7	67302132	67302912	+	7.48702	HBEC_merged_reproducible.txt|HNEC_merged_reproducible.txt	TYW1	305707		-	41.5785	0.550998	0.252551	2.18173	0.0291291	0.474648
948	Merged-chr10-1036405-1	chr10	1036301	1036509	+	7.37	HNEC_merged_reproducible.txt	IDI2	10546	IDI1	12765	9.30349	1.07803	0.494303	2.18091	0.0291901	0.47514
949	Merged-chr1-100502545-2	chr1	100502380	100502710	+	8.83375	HBEC_merged_reproducible.txt|HNEC_merged_reproducible.txt	GPR88	35592	CDC14A	150054	19.9453	-0.757644	0.34776	-2.17864	0.0293582	0.475315
950	Merged-chr20-43457819-1	chr20	43457713	43457925	+	5.2775	HNEC_merged_reproducible.txt	SRSF6	109		-	8.01165	1.25615	0.576237	2.17991	0.0292639	0.475315
951	Merged-chr3-154971006-1	chr3	154970890	154971122	+	5.1025	HNEC_merged_reproducible.txt	GPR149	541291	MME	108641	7.51348	1.17063	0.53735	2.17853	0.0293665	0.475315
952	Merged-chr4-99459133-1	chr4	99459032	99459235	+	3.425	HBEC_merged_reproducible.txt	ADH7	23999	TRMT10A	104535	5.40574	-1.31074	0.601476	-2.1792	0.0293171	0.475315
953	Merged-chr6-106119704-1	chr6	106119563	106119846	+	3.68	HBEC_merged_reproducible.txt	PRDM1	33384	ATG5	206087	6.12589	-1.43769	0.659816	-2.17893	0.0293371	0.475315
954	Merged-chr8-80026579-1	chr8	80026388	80026770	+	5.144	HBEC_merged_reproducible.txt	HEY1	258722	MRPS28	3692	10.6434	-1.35227	0.6208	-2.17827	0.0293857	0.475315
955	Merged-chr4-68864742-2	chr4	68864569	68864904	+	7.61875	HBEC_merged_reproducible.txt|HNEC_merged_reproducible.txt	UGT2B10	48743	UGT2A3	87055	17.3318	-0.80542	0.369832	-2.1778	0.0294211	0.475389
956	Merged-chr4-174283236-2	chr4	174283103	174283421	+	7.84667	HBEC_merged_reproducible.txt|HNEC_merged_reproducible.txt	CEP44	642		-	20.5277	-0.733003	0.33677	-2.17657	0.0295126	0.47637
957	Merged-chr5-161193243-1	chr5	161193114	161193373	+	6.75333	HBEC_merged_reproducible.txt	ATP10B	341031	GABRB2	354881	8.37227	-1.49784	0.688369	-2.17592	0.029561	0.476652
958	Merged-chr2-177007281-1	chr2	177007165	177007398	+	8.01	HBEC_merged_reproducible.txt	HNRNPA3	205282	MTX2	737862	7.31923	-2.56409	1.17863	-2.17548	0.0295939	0.476684
959	Merged-chr11-112478033-1	chr11	112477909	112478158	+	6.374	HNEC_merged_reproducible.txt	NCAM1	483242	PLET1	217173	11.05	1.08548	0.499311	2.17396	0.029708	0.477231
960	Merged-chr6-156427571-1	chr6	156427445	156427698	+	7.99	HBEC_merged_reproducible.txt	NOX3	971668	ARID1B	349803	10.4285	-1.15407	0.530838	-2.17406	0.0297006	0.477231
961	Merged-chrX-117376668-1	chrX	117376550	117376786	+	6.646	HBEC_merged_reproducible.txt	CT83	913665	KLHL13	608652	14.0938	-0.902456	0.415153	-2.17379	0.0297206	0.477231
962	Merged-chr16-10877162-1	chr16	10877057	10877267	+	5.038	HNEC_merged_reproducible.txt	CIITA	36		-	8.57345	1.06369	0.489423	2.17336	0.029753	0.477254
963	Merged-chr18-74234806-2	chr18	74234508	74235106	+	7.91917	HBEC_merged_reproducible.txt|HNEC_merged_reproducible.txt	CYB5A	57209	TIMM21	86296	42.0313	0.547533	0.252068	2.17216	0.0298433	0.47771
964	Merged-chr4-60992203-1	chr4	60992021	60992386	+	7.755	HNEC_merged_reproducible.txt	ADGRL3	209939		-	15.8108	1.05203	0.484319	2.17219	0.0298416	0.47771
965	Merged-chr6-125124441-2	chr6	125124246	125124607	+	10.2148	HBEC_merged_reproducible.txt|HNEC_merged_reproducible.txt	TPD52L1	29223	RNF217	161881	24.707	0.759425	0.3497	2.17165	0.0298824	0.47784
966	Merged-chr1-13799019-1	chr1	13798855	13799183	+	12.458	HNEC_merged_reproducible.txt	KAZN	799685	PRDM2	94164	19.557	0.95942	0.441995	2.17066	0.0299571	0.478539
967	Merged-chr5-173973392-1	chr5	173973289	173973496	+	4.69667	HNEC_merged_reproducible.txt	HGNC:24955	72212	CPEB4	85112	5.48679	1.55762	0.717916	2.16964	0.0300343	0.479275
968	Merged-chr8-56320600-1	chr8	56320410	56320791	+	13.6667	HNEC_merged_reproducible.txt	SDR16C5	176		-	18.338	0.846421	0.390236	2.169	0.0300828	0.479554
969	Merged-chr10-7937772-2	chr10	7937595	7937930	+	7.23367	HBEC_merged_reproducible.txt|HNEC_merged_reproducible.txt	GATA3	116931	TAF3	119258	17.1977	0.976024	0.450537	2.16635	0.0302841	0.482264
970	Merged-chr1-179293778-1	chr1	179293625	179293931	+	4.02	HBEC_merged_reproducible.txt	SOAT1	24		-	9.0543	-0.993416	0.45978	-2.16063	0.0307239	0.483241
971	Merged-chr1-4603651-1	chr1	4603577	4603725	+	4.73	HNEC_merged_reproducible.txt	C1orf174	703366	AJAP1	51394	4.46724	1.99333	0.922505	2.16078	0.0307122	0.483241
972	Merged-chr11-27171595-1	chr11	27171454	27171736	+	2.818	HBEC_merged_reproducible.txt	BBOX1	130633	LGR4	301151	7.83569	-1.07831	0.498268	-2.16412	0.030455	0.483241
973	Merged-chr12-116813457-2	chr12	116813273	116813685	+	5.479	HBEC_merged_reproducible.txt|HNEC_merged_reproducible.txt	HRK	67962	RNFT2	75188	14.8322	0.889622	0.411419	2.16233	0.0305931	0.483241
974	Merged-chr13-95128362-2	chr13	95128127	95128635	+	6.69208	HBEC_merged_reproducible.txt|HNEC_merged_reproducible.txt	SOX21	415982	ABCC4	173048	24.089	-0.655775	0.303563	-2.16026	0.0307526	0.483241
975	Merged-chr15-36579562-1	chr15	36579424	36579700	+	4.27	HBEC_merged_reproducible.txt	MEIS2	520323		-	8.21491	-1.09564	0.506401	-2.16358	0.0304964	0.483241
976	Merged-chr15-95739331-1	chr15	95739164	95739499	+	6.8375	HNEC_merged_reproducible.txt	NR2F2	591386		-	11.8269	1.04888	0.48529	2.16135	0.0306679	0.483241
977	Merged-chr16-21511670-1	chr16	21511607	21511734	+	3.74333	HNEC_merged_reproducible.txt	NPIPB3	106351	METTL9	87806	4.30332	1.58363	0.732239	2.16272	0.0305623	0.483241
978	Merged-chr16-66278779-2	chr16	66278644	66278929	+	5.21667	HBEC_merged_reproducible.txt|HNEC_merged_reproducible.txt	CDH5	87844		-	14.815	0.819637	0.379097	2.16207	0.0306125	0.483241
979	Merged-chr21-28393498-2	chr21	28393320	28393690	+	12.315	HBEC_merged_reproducible.txt|HNEC_merged_reproducible.txt	N6AMT1	491866		-	29.8826	0.683143	0.316196	2.16051	0.0307333	0.483241
980	Merged-chr4-152697110-1	chr4	152696966	152697255	+	7.195	HBEC_merged_reproducible.txt	TMEM154	16945	TIGD4	82654	13.2465	-0.854065	0.395021	-2.16207	0.0306124	0.483241
981	Merged-chr5-168317904-1	chr5	168317819	168317990	+	4.055	HNEC_merged_reproducible.txt	RARS	168541	WWC1	25754	6.19418	1.25643	0.580707	2.16362	0.0304937	0.483241
982	Merged-chr9-88464986-2	chr9	88464838	88465137	+	5.45625	HBEC_merged_reproducible.txt|HNEC_merged_reproducible.txt	NXNL2	70114	SPIN1	76568	12.3822	-0.854146	0.395331	-2.16058	0.0307276	0.483241
983	Merged-chr1-4838470-1	chr1	4838368	4838573	+	8.9825	HNEC_merged_reproducible.txt	AJAP1	183425		-	10.6234	1.12784	0.522299	2.15938	0.0308204	0.483815
984	Merged-chr14-21530738-1	chr14	21530642	21530834	+	5.834	HNEC_merged_reproducible.txt	METTL3	19363	SALL2	6478	9.28558	1.0259	0.475525	2.15741	0.030974	0.485731
985	Merged-chr16-53099902-1	chr16	53099659	53100145	+	4.47125	HNEC_merged_reproducible.txt	RBL2	334518	CHD9	44869	16.9432	0.779982	0.361739	2.1562	0.0310681	0.486713
986	Merged-chr1-159009925-2	chr1	159009794	159010069	+	7.125	HBEC_merged_reproducible.txt|HNEC_merged_reproducible.txt	IFI16	39		-	16.861	-0.819862	0.38042	-2.15515	0.0311503	0.487405
987	Merged-chr16-64680140-1	chr16	64679933	64680348	+	7.385	HBEC_merged_reproducible.txt	CDH11	442058		-	18.625	-0.987458	0.458391	-2.15418	0.031226	0.487405
988	Merged-chr5-108873301-1	chr5	108873144	108873459	+	6.215	HNEC_merged_reproducible.txt	FER	125479	PJA2	536693	12.2828	0.96559	0.448213	2.15431	0.0312158	0.487405
989	Merged-chr8-33199688-1	chr8	33199522	33199854	+	4.882	HBEC_merged_reproducible.txt	FUT10	273734	NRG1	651053	11.7464	-1.23998	0.575659	-2.15402	0.0312386	0.487405
990	Merged-chr8-135228750-1	chr8	135228626	135228874	+	4.81667	HBEC_merged_reproducible.txt	ZFAT	515712	KHDRBS3	228707	6.62778	-1.21087	0.562545	-2.15248	0.0313595	0.488797
991	Merged-chr8-50139854-1	chr8	50139781	50139927	+	5.38667	HNEC_merged_reproducible.txt	SNTG1	228181		-	6.20352	1.32248	0.614671	2.15152	0.031435	0.488986
992	Merged-chr9-20227172-1	chr9	20226973	20227371	+	5.01	HNEC_merged_reproducible.txt	SLC24A2	440244	MLLT3	395371	10.8488	1.35894	0.63156	2.15172	0.0314191	0.488986
993	Merged-chr9-77449860-2	chr9	77449682	77450018	+	7.2125	HBEC_merged_reproducible.txt|HNEC_merged_reproducible.txt	GNA14	198457	VPS13A	272405	19.9191	0.747461	0.347499	2.15097	0.0314783	0.489166
994	Merged-chr10-6219226-1	chr10	6218967	6219485	+	16.178	HNEC_merged_reproducible.txt	PFKFB3	72910	PRKCQ	361075	26.837	0.960387	0.447428	2.14646	0.0318361	0.494229
995	Merged-chr12-117350313-2	chr12	117350153	117350469	+	6.71976	HBEC_merged_reproducible.txt|HNEC_merged_reproducible.txt	FBXO21	159855	NOS1	11491	18.742	0.867278	0.40416	2.14588	0.0318827	0.494454
996	Merged-chr9-75964662-2	chr9	75964501	75964823	+	6.43686	HBEC_merged_reproducible.txt|HNEC_merged_reproducible.txt	PCSK5	74018	RFK	429843	18.2569	-0.743779	0.346682	-2.14542	0.0319193	0.494525
997	Merged-chr3-3179633-3	chr3	3179421	3179892	+	9.32778	HBEC_merged_reproducible.txt|HNEC_merged_reproducible.txt	CRBN	54		-	35.344	-0.547081	0.255054	-2.14496	0.0319556	0.494591
998	Merged-chr2-145325675-1	chr2	145325549	145325802	+	7.5825	HNEC_merged_reproducible.txt	ZEB2	805280		-	10.9924	1.11554	0.520345	2.14385	0.0320449	0.495476
999	Merged-chr7-28666329-1	chr7	28666219	28666440	+	4.24	HNEC_merged_reproducible.txt	CREB5	253804	TRIL	291963	5.70744	1.34101	0.625807	2.14285	0.0321252	0.496005
1000	Merged-chr8-13276653-1	chr8	13276548	13276759	+	4.185	HNEC_merged_reproducible.txt	DLC1	238233	KIAA1456	330976	7.44584	1.17093	0.546492	2.14262	0.0321434	0.496005
1001	Merged-chr10-103781659-2	chr10	103781415	103781917	+	9.46687	HBEC_merged_reproducible.txt|HNEC_merged_reproducible.txt	SH3PXD2A	73740	NEURL1	287687	26.7755	-0.681856	0.31836	-2.14178	0.0322112	0.496555
1002	Merged-chr5-41748807-1	chr5	41748661	41748954	+	4.2225	HNEC_merged_reproducible.txt	PLCXD3	238206	OXCT1	121712	7.6527	1.12971	0.528094	2.13922	0.0324177	0.497748
1003	Merged-chr6-168007747-2	chr6	168007491	168008016	+	17.5057	HBEC_merged_reproducible.txt|HNEC_merged_reproducible.txt	KIF25	8661	FRMD1	71406	49.3981	0.534228	0.249701	2.13947	0.0323976	0.497748
1004	Merged-chr6-90284392-1	chr6	90284326	90284458	+	4.3125	HBEC_merged_reproducible.txt	BACH2	12350	GJA10	389923	7.12005	-1.12482	0.52577	-2.13938	0.0324047	0.497748
1005	Merged-chr7-148772819-2	chr7	148772627	148772998	+	16.4375	HBEC_merged_reproducible.txt|HNEC_merged_reproducible.txt	CUL1	73900	EZH2	111466	35.938	0.670879	0.313527	2.13978	0.0323724	0.497748
1006	Merged-chr3-152621601-1	chr3	152621430	152621773	+	8.498	HNEC_merged_reproducible.txt	P2RY1	213092	MBNL1	353561	15.3356	0.925678	0.432906	2.13829	0.0324933	0.498013
1007	Merged-chr8-60517395-1	chr8	60517333	60517458	+	3.87	HNEC_merged_reproducible.txt	RAB2A	538		-	5.55795	1.32894	0.62152	2.13821	0.0324994	0.498013
1008	Merged-chr13-29677248-1	chr13	29677055	29677442	+	3.9975	HNEC_merged_reproducible.txt	SLC7A1	81560	UBL3	173436	8.51458	1.25687	0.58809	2.13721	0.0325809	0.498262
1009	Merged-chr3-73029469-2	chr3	73029341	73029613	+	6.05375	HBEC_merged_reproducible.txt|HNEC_merged_reproducible.txt	PPP4R2	32692	PDZRN3	595463	15.1566	0.80528	0.376729	2.13756	0.0325526	0.498262
1010	Merged-chr8-8334120-1	chr8	8334014	8334227	+	4.2275	HNEC_merged_reproducible.txt	USP17L3	356135	PRAG1	52378	7.79258	1.18115	0.552759	2.13682	0.0326126	0.498262
1011	Merged-chr5-83096103-1	chr5	83096030	83096177	+	3.5425	HBEC_merged_reproducible.txt	VCAN	375362	XRCC4	18510	5.7905	-1.21965	0.570903	-2.13635	0.0326505	0.498348
1012	Merged-chr6-101080764-2	chr6	101080623	101080897	+	5.67875	HBEC_merged_reproducible.txt|HNEC_merged_reproducible.txt	GRIK2	318028	ASCC3	199396	13.6701	-0.834472	0.391096	-2.13367	0.0328695	0.501194
1013	Merged-chr1-209607525-1	chr1	209607398	209607652	+	4.245	HNEC_merged_reproducible.txt	CAMK1G	23808	LAMB3	43809	6.43609	1.35207	0.633932	2.13283	0.0329388	0.501756
1014	Merged-chr10-127872082-1	chr10	127871956	127872208	+	5.215	HNEC_merged_reproducible.txt	CLRN3	20865	FOXI2	134847	7.97507	1.33983	0.628527	2.13169	0.0330322	0.502186
1015	Merged-chr5-87649691-1	chr5	87649631	87649752	+	3.89333	HNEC_merged_reproducible.txt	CCNH	236672	TMEM161B	619139	4.24969	1.56314	0.733168	2.13204	0.0330037	0.502186
1016	Merged-chr1-205481975-1	chr1	205481898	205482052	+	3.44333	HNEC_merged_reproducible.txt	LEMD1	59921	CDK18	22623	3.86772	1.82944	0.858508	2.13095	0.0330934	0.502622
1017	Merged-chr1-70528290-1	chr1	70528175	70528406	+	4.9275	HNEC_merged_reproducible.txt	CTH	117018	PTGER3	519498	8.04396	1.12972	0.53059	2.12917	0.03324	0.504353
1018	Merged-chr1-61505019-1	chr1	61504924	61505115	+	4.59	HNEC_merged_reproducible.txt	TM2D1	220122	NFIA	423157	5.82273	1.41989	0.668557	2.12382	0.0336851	0.505488
1019	Merged-chr10-74917641-1	chr10	74917552	74917730	+	6.78667	HNEC_merged_reproducible.txt	KAT6B	91016	DUPD1	140873	7.07646	1.28946	0.608406	2.11941	0.0340562	0.505488
1020	Merged-chr11-100624513-1	chr11	100624424	100624603	+	3.83	HNEC_merged_reproducible.txt	ARHGAP42	63163		-	3.56815	1.91946	0.90367	2.12407	0.0336644	0.505488
1021	Merged-chr11-17256662-1	chr11	17256548	17256776	+	6.228	HNEC_merged_reproducible.txt	PIK3C2A	86921	NUCB2	20103	10.2656	1.01204	0.475881	2.12666	0.0334484	0.505488
1022	Merged-chr11-60979080-2	chr11	60978927	60979276	+	6.29333	HBEC_merged_reproducible.txt|HNEC_merged_reproducible.txt	CD5	123294	CD6	7421	14.5083	0.882984	0.416089	2.1221	0.033829	0.505488
1023	Merged-chr12-16569067-1	chr12	16568991	16569144	+	4.09	HNEC_merged_reproducible.txt	LMO3	38083	MGST1	221289	7.30514	1.10994	0.523529	2.12011	0.0339964	0.505488
1024	Merged-chr12-54383212-1	chr12	54383061	54383364	+	5.12	HNEC_merged_reproducible.txt	GPR84	18725	ZNF385A	8086	11.2296	0.982648	0.462855	2.12301	0.0337527	0.505488
1025	Merged-chr13-25837108-1	chr13	25837003	25837213	+	4.94667	HNEC_merged_reproducible.txt	SHISA2	213923	ATP8A2	465037	7.33519	1.21578	0.57252	2.12356	0.0337068	0.505488
1026	Merged-chr14-30551666-1	chr14	30551493	30551840	+	8.23	HBEC_merged_reproducible.txt	PRKD1	624024	G2E3	7457	10.0254	-1.29773	0.613001	-2.11701	0.0342591	0.505488
1027	Merged-chr15-96560388-2	chr15	96560223	96560558	+	7.12333	HBEC_merged_reproducible.txt|HNEC_merged_reproducible.txt	SPATA8	222999	NR2F2	229673	14.4429	0.912762	0.43117	2.11694	0.0342648	0.505488
1028	Merged-chr16-22190856-3	chr16	22190413	22191168	+	4.29583	HBEC_merged_reproducible.txt|HNEC_merged_reproducible.txt	EEF2K	15492	SDR42E2	25207	30.7259	0.613596	0.289627	2.11858	0.0341261	0.505488
1029	Merged-chr16-48611906-2	chr16	48611587	48612205	+	10.4815	HBEC_merged_reproducible.txt|HNEC_merged_reproducible.txt	N4BP1	1687		-	32.0356	0.859298	0.404408	2.12483	0.033601	0.505488
1030	Merged-chr18-13801163-1	chr18	13801044	13801282	+	3.854	HNEC_merged_reproducible.txt	MC5R	22986	RNMT	74459	9.02497	1.07693	0.508427	2.11816	0.0341618	0.505488
1031	Merged-chr18-60232744-1	chr18	60232627	60232862	+	6.625	HBEC_merged_reproducible.txt	MC4R	140031	PMAIP1	332796	11.4527	-0.856017	0.40344	-2.1218	0.033855	0.505488
1032	Merged-chr2-147844239-1	chr2	147844144	147844335	+	4.3225	HNEC_merged_reproducible.txt	ACVR2A	278		-	7.07461	1.15135	0.54387	2.11696	0.0342634	0.505488
1033	Merged-chr2-154264204-1	chr2	154264097	154264311	+	5.6575	HNEC_merged_reproducible.txt	KCNJ3	434095	GALNT13	319706	8.01011	1.51396	0.713178	2.12283	0.0337681	0.505488
1034	Merged-chr3-25854385-1	chr3	25854293	25854478	+	4.48333	HBEC_merged_reproducible.txt	LRRC3B	768421	OXSM	64305	7.4701	-1.06949	0.50353	-2.12398	0.0336719	0.505488
1035	Merged-chr4-103099938-1	chr4	103099804	103100072	+	4.2325	HBEC_merged_reproducible.txt	BDH2	55		-	8.74599	-1.00735	0.475179	-2.11993	0.0340118	0.505488
1036	Merged-chr4-139295851-1	chr4	139295767	139295936	+	2.865	HBEC_merged_reproducible.txt	MGARP	15513	NDUFC1	5359	4.48137	-1.38376	0.65258	-2.12044	0.0339692	0.505488
1037	Merged-chr4-145945627-1	chr4	145945530	145945725	+	6.162	HNEC_merged_reproducible.txt	LSM6	230058	ZNF827	6992	10.0555	1.17573	0.552657	2.12741	0.0333864	0.505488
1038	Merged-chr4-16001607-1	chr4	16001497	16001717	+	3.46	HNEC_merged_reproducible.txt	FGFBP2	38371	PROM1	82094	5.58839	1.30927	0.617434	2.1205	0.0339638	0.505488
1039	Merged-chr4-168305260-1	chr4	168305115	168305406	+	6.22667	HBEC_merged_reproducible.txt	DDX60	13547	ANXA10	212745	9.93701	-1.067	0.503224	-2.12033	0.0339779	0.505488
1040	Merged-chr5-84412033-1	chr5	84411899	84412167	+	6.465	HNEC_merged_reproducible.txt	EDIL3	27240		-	12.7522	0.858117	0.403348	2.12749	0.0333797	0.505488
1041	Merged-chr5-89029071-1	chr5	89028933	89029209	+	3.444	HBEC_merged_reproducible.txt	MEF2C	125018		-	8.56385	-1.17086	0.550499	-2.12692	0.0334271	0.505488
1042	Merged-chr6-33391509-1	chr6	33391423	33391596	+	5.09333	HNEC_merged_reproducible.txt	KIFC1	27		-	5.56351	1.41303	0.665797	2.12232	0.0338108	0.505488
1043	Merged-chr7-134631037-1	chr7	134630813	134631261	+	6.81857	HNEC_merged_reproducible.txt	BPGM	15794	AKR1B15	81901	18.847	0.893693	0.420557	2.12502	0.033585	0.505488
1044	Merged-chr8-112674560-1	chr8	112674426	112674695	+	5.51	HBEC_merged_reproducible.txt	CSMD3	762539		-	9.44023	-1.0841	0.511048	-2.12133	0.0338938	0.505488
1045	Merged-chr8-42720577-1	chr8	42720436	42720719	+	6.67	HNEC_merged_reproducible.txt	CHRNB3	23158	CHRNA6	48209	11.8552	0.988573	0.466764	2.11793	0.034181	0.505488
1046	Merged-chr9-71514751-1	chr9	71514668	71514834	+	2.57667	HBEC_merged_reproducible.txt	TRPM3	393153	TMEM2	254133	3.37755	-1.76323	0.832344	-2.1184	0.0341415	0.505488
1047	Merged-chr1-69513892-1	chr1	69513792	69513993	+	4.985	HBEC_merged_reproducible.txt	LRRC7	246283		-	8.83325	-1.02403	0.484514	-2.11352	0.0345566	0.505934
1048	Merged-chr12-103632785-1	chr12	103632709	103632861	+	4.28667	HNEC_merged_reproducible.txt	STAB2	45512	NT5DC3	208412	4.93619	1.47951	0.699855	2.11403	0.0345128	0.505934
1049	Merged-chr12-76879089-1	chr12	76878915	76879264	+	6.0575	HBEC_merged_reproducible.txt	CSRP2	29		-	13.7634	-0.862865	0.408343	-2.11309	0.0345933	0.505934
1050	Merged-chr3-116000439-1	chr3	116000336	116000543	+	4.73333	HNEC_merged_reproducible.txt	GAP43	376929	LSAMP	445092	6.11267	1.37377	0.649653	2.11462	0.0344622	0.505934
1051	Merged-chr3-131535826-1	chr3	131535744	131535909	+	5.92333	HNEC_merged_reproducible.txt	MRPL3	32857	CPNE4	501978	6.30698	1.31399	0.621768	2.11332	0.0345737	0.505934
1052	Merged-chr5-16913710-1	chr5	16913573	16913847	+	4.40667	HBEC_merged_reproducible.txt	RETREG1	296652	MYO10	22553	7.9089	-1.11766	0.528766	-2.11372	0.0345393	0.505934
1053	Merged-chr6-90218640-2	chr6	90218299	90218906	+	10.0867	HBEC_merged_reproducible.txt|HNEC_merged_reproducible.txt	BACH2	78140	GJA10	324133	34.1296	-0.587579	0.27799	-2.11367	0.0345433	0.505934
1054	Merged-chr8-128787869-2	chr8	128787724	128787986	+	4.24633	HBEC_merged_reproducible.txt|HNEC_merged_reproducible.txt	GSDMC	999033		-	9.80396	1.08129	0.511795	2.11274	0.0346229	0.505934
1055	Merged-chr9-7146752-1	chr9	7146665	7146839	+	2.47333	HBEC_merged_reproducible.txt	KDM4C	389096	DMAC1	653315	4.74548	-1.33467	0.631369	-2.11393	0.0345215	0.505934
1056	Merged-chr9-82935138-1	chr9	82934998	82935279	+	8.526	HNEC_merged_reproducible.txt	RASEF	127990	SPATA31D1	946366	14.394	0.862056	0.40755	2.11521	0.0344118	0.505934
1057	Merged-chr15-31351590-1	chr15	31351464	31351716	+	9.04667	HNEC_merged_reproducible.txt	KLF13	24735	OTUD7A	303749	9.34909	1.14937	0.54431	2.11162	0.0347194	0.506384
1058	Merged-chr2-142973976-2	chr2	142973811	142974150	+	7.15083	HBEC_merged_reproducible.txt|HNEC_merged_reproducible.txt	ARHGAP15	155334	KYNU	96482	15.8019	-0.909442	0.430617	-2.11195	0.0346909	0.506384
1059	Merged-chr11-17077769-1	chr11	17077587	17077951	+	7.01333	HNEC_merged_reproducible.txt	RPS13	18		-	15.5887	0.793248	0.375781	2.11093	0.0347784	0.5066
1060	Merged-chr12-130098149-2	chr12	130097973	130098343	+	6.60375	HBEC_merged_reproducible.txt|HNEC_merged_reproducible.txt	TMEM132D	194492	FZD10	64301	19.1721	0.792493	0.375468	2.11068	0.0347998	0.5066
1061	Merged-chr10-1448668-1	chr10	1448585	1448751	+	4.5	HNEC_merged_reproducible.txt	ADARB2	288808	WDR37	399130	6.07999	1.27467	0.606807	2.10062	0.0356745	0.507311
1062	Merged-chr11-80856295-1	chr11	80856236	80856355	+	3.76667	HNEC_merged_reproducible.txt	NONE	NA		-	3.88806	1.72396	0.817204	2.10958	0.0348946	0.507311
1063	Merged-chr13-35512736-1	chr13	35512627	35512845	+	4.7375	HNEC_merged_reproducible.txt	MAB21L1	35527	DCLK1	618570	7.83748	1.21231	0.575989	2.10475	0.0353131	0.507311
1064	Merged-chr13-60959691-1	chr13	60959560	60959823	+	6.632	HNEC_merged_reproducible.txt	PCDH20	455831	TDRD3	562398	11.614	0.96773	0.459928	2.10409	0.0353706	0.507311
1065	Merged-chr16-63656077-2	chr16	63655950	63656194	+	7.29525	HBEC_merged_reproducible.txt|HNEC_merged_reproducible.txt	NONE	NA		-	17.4091	0.751041	0.357179	2.1027	0.0354916	0.507311
1066	Merged-chr16-78748617-1	chr16	78748468	78748767	+	8.635	HNEC_merged_reproducible.txt	WWOX	649204	MAF	852097	12.8843	0.839652	0.399234	2.10316	0.035452	0.507311
1067	Merged-chr18-7871810-1	chr18	7871715	7871905	+	5.72333	HNEC_merged_reproducible.txt	RAB12	737635	PTPRM	305028	7.3868	1.22844	0.583178	2.10646	0.0351648	0.507311
1068	Merged-chr19-24073977-1	chr19	24073861	24074093	+	6.175	HNEC_merged_reproducible.txt	ZNF254	13216	ZNF726	159087	11.4342	0.976601	0.463296	2.10794	0.035036	0.507311
1069	Merged-chr19-34359450-1	chr19	34359234	34359666	+	4.44889	HNEC_merged_reproducible.txt	GPI	5290	LSM14A	186884	16.5263	0.759062	0.359873	2.10925	0.0349232	0.507311
1070	Merged-chr2-12347321-2	chr2	12347068	12347511	+	4.56524	HBEC_merged_reproducible.txt|HNEC_merged_reproducible.txt	TRIB2	369600	LPIN1	669694	17.5387	-0.76522	0.363527	-2.10499	0.0352925	0.507311
1071	Merged-chr2-135797764-1	chr2	135797655	135797873	+	3.98667	HNEC_merged_reproducible.txt	LCT	39416	UBXN4	56145	4.85281	1.4425	0.686632	2.10083	0.0356555	0.507311
1072	Merged-chr2-1675827-2	chr2	1675649	1676002	+	18	HBEC_merged_reproducible.txt|HNEC_merged_reproducible.txt	PXDN	68681	TPO	262364	38.5929	0.596576	0.283578	2.10374	0.035401	0.507311
1073	Merged-chr2-208595883-1	chr2	208595763	208596003	+	6.175	HBEC_merged_reproducible.txt	MAP2	983538	PTH2R	189052	10.0337	-1.1503	0.546352	-2.10543	0.0352543	0.507311
1074	Merged-chr2-35795137-1	chr2	35794868	35795406	+	4.49625	HNEC_merged_reproducible.txt	CRIM1	560789		-	14.2876	1.24033	0.588567	2.10738	0.0350849	0.507311
1075	Merged-chr3-119176390-3	chr3	119175951	119176710	+	5.59678	HBEC_merged_reproducible.txt|HNEC_merged_reproducible.txt	UPK1B	2812	B4GALT4	64309	31.0967	-0.722654	0.3441	-2.10013	0.0357177	0.507311
1076	Merged-chr3-16090321-1	chr3	16090226	16090417	+	3.83333	HNEC_merged_reproducible.txt	ANKRD28	230550	GALNT15	84328	4.83151	1.42997	0.680603	2.10104	0.0356375	0.507311
1077	Merged-chr3-23992459-2	chr3	23992318	23992609	+	5.3375	HBEC_merged_reproducible.txt|HNEC_merged_reproducible.txt	NR1D2	47203	THRB	502359	14.1397	0.817865	0.388853	2.10328	0.0354417	0.507311
1078	Merged-chr5-10551507-1	chr5	10551316	10551699	+	8.3825	HNEC_merged_reproducible.txt	ROPN1L	109983	DAP	209721	13.1118	0.927765	0.441706	2.10041	0.0356928	0.507311
1079	Merged-chr5-174567925-1	chr5	174567744	174568107	+	6.0225	HNEC_merged_reproducible.txt	MSX2	156608	HGNC:24955	522321	15.4701	1.11666	0.531085	2.10261	0.0355003	0.507311
1080	Merged-chr6-77293459-1	chr6	77293365	77293553	+	4.25667	HBEC_merged_reproducible.txt	HTR1B	170314		-	5.25949	-1.41935	0.674328	-2.10484	0.0353053	0.507311
1081	Merged-chr7-149716823-2	chr7	149716671	149716991	+	5.54433	HBEC_merged_reproducible.txt|HNEC_merged_reproducible.txt	KRBA1	1820	ZNF467	56648	16.3014	0.74112	0.352198	2.10427	0.0353549	0.507311
1082	Merged-chr7-37987943-2	chr7	37987820	37988056	+	8.545	HBEC_merged_reproducible.txt|HNEC_merged_reproducible.txt	STARD3NL	190284	EPDR1	67377	15.8943	-0.891029	0.424317	-2.09991	0.0357363	0.507311
1083	Merged-chr7-96085374-1	chr7	96085255	96085494	+	5.695	HBEC_merged_reproducible.txt	SLC25A13	236773	DYNC1I1	312784	11.276	-0.919414	0.43662	-2.10575	0.0352258	0.507311
1084	Merged-chr8-1745583-1	chr8	1745471	1745696	+	6.325	HNEC_merged_reproducible.txt	CLN8	18121	DLGAP2	244217	8.63228	1.13005	0.537005	2.10436	0.0353467	0.507311
1085	Merged-chr8-58257436-1	chr8	58257298	58257574	+	3.83	HBEC_merged_reproducible.txt	UBXN2B	153828	FAM110B	262882	7.12316	-1.24762	0.593948	-2.10056	0.0356799	0.507311
1086	Merged-chr9-104789651-1	chr9	104789491	104789811	+	6.015	HBEC_merged_reproducible.txt	NIPSNAP3B	25481	ABCA1	138586	10.6878	-1.14527	0.543429	-2.10749	0.0350754	0.507311
1087	Merged-chr9-73817041-1	chr9	73816910	73817173	+	4.54667	HNEC_merged_reproducible.txt	RORB	680324	ANXA1	659387	7.09201	1.18359	0.563417	2.10074	0.0356634	0.507311
1088	Merged-chr12-7189554-1	chr12	7189488	7189620	+	3.71	HNEC_merged_reproducible.txt	PEX5	291		-	5.25021	1.35664	0.646288	2.09912	0.0358063	0.507386
1089	Merged-chr2-127831027-1	chr2	127830880	127831174	+	4.23	HNEC_merged_reproducible.txt	WDR33	19880	POLR2D	27130	8.02354	1.14265	0.544448	2.09874	0.0358402	0.507386
1090	Merged-chr20-23155296-1	chr20	23155188	23155405	+	3.90667	HNEC_merged_reproducible.txt	NXT1	195440	CD93	68956	5.92518	1.31605	0.626981	2.09903	0.0358144	0.507386
1091	Merged-chr5-119274590-1	chr5	119274423	119274757	+	5.68	HBEC_merged_reproducible.txt	TNFAIP8	58585	DMXL1	203201	13.4575	-0.970271	0.462529	-2.09775	0.0359272	0.50815
1092	Merged-chr2-177149088-1	chr2	177149012	177149165	+	4.25667	HBEC_merged_reproducible.txt	HNRNPA3	63475	MTX2	879669	5.54912	-1.26659	0.603902	-2.09735	0.0359629	0.50819
1093	Merged-chr5-10601658-1	chr5	10601557	10601760	+	5.27667	HNEC_merged_reproducible.txt	DAP	159570	ROPN1L	160134	6.44323	1.41977	0.677311	2.09619	0.0360654	0.509173
1094	Merged-chr10-68075240-2	chr10	68075060	68075391	+	4.895	HBEC_merged_reproducible.txt|HNEC_merged_reproducible.txt	HERC4	58		-	11.5761	-1.02136	0.487519	-2.09502	0.0361692	0.509811
1095	Merged-chr18-77054813-1	chr18	77054706	77054920	+	4.52	HNEC_merged_reproducible.txt	MBP	77956	ZNF236	232206	8.06434	1.281	0.611476	2.09494	0.0361767	0.509811
1096	Merged-chr10-62251017-2	chr10	62250838	62251149	+	7.18304	HBEC_merged_reproducible.txt|HNEC_merged_reproducible.txt	RTKN2	17714	ARID5B	349693	18.8813	0.715424	0.341749	2.09342	0.036312	0.510253
1097	Merged-chr11-112157482-2	chr11	112157246	112157717	+	10.2457	HBEC_merged_reproducible.txt|HNEC_merged_reproducible.txt	IL18	6636	SDHD	70657	32.9246	-0.585942	0.280134	-2.09165	0.0364697	0.510253
1098	Merged-chr14-36384106-1	chr14	36383940	36384272	+	3.68	HBEC_merged_reproducible.txt	MBIP	63430	SFTA3	129723	10.016	-1.07763	0.515212	-2.09162	0.0364726	0.510253
1099	Merged-chr16-23650856-1	chr16	23650755	23650958	+	3.07	HNEC_merged_reproducible.txt	PLK1	27966	DCTN5	9464	5.32927	1.39465	0.666658	2.092	0.0364387	0.510253
1100	Merged-chr18-73564224-1	chr18	73564105	73564343	+	4.11	HBEC_merged_reproducible.txt	NETO1	696275	FBXO15	583641	7.8057	-1.33909	0.639861	-2.09279	0.036368	0.510253
1101	Merged-chr2-105404344-1	chr2	105404195	105404493	+	5.5825	HBEC_merged_reproducible.txt	NCK2	340553	FHL2	7387	11.149	-0.897101	0.428836	-2.09195	0.0364433	0.510253
1102	Merged-chr3-36993360-2	chr3	36993045	36993802	+	22.6225	HBEC_merged_reproducible.txt|HNEC_merged_reproducible.txt	EPM2AIP1	255	MLH1	91	67.9793	0.453816	0.216747	2.09376	0.0362814	0.510253
1103	Merged-chr6-119349825-1	chr6	119349712	119349939	+	4.17	HBEC_merged_reproducible.txt	MAN1A1	64		-	6.92219	-1.14979	0.549709	-2.09163	0.0364718	0.510253
1104	Merged-chr6-131628238-2	chr6	131627936	131628493	+	10.8146	HBEC_merged_reproducible.txt|HNEC_merged_reproducible.txt	ENPP3	247	MED23	15	35.7254	-0.567729	0.271543	-2.09075	0.0365506	0.510881
1105	Merged-chr10-1060070-1	chr10	1059864	1060277	+	11.748	HNEC_merged_reproducible.txt	WDR37	10532	ADARB2	677406	18.9774	0.840097	0.402012	2.08973	0.0366419	0.511694
1106	Merged-chr8-47669392-2	chr8	47669225	47669604	+	7.90867	HBEC_merged_reproducible.txt|HNEC_merged_reproducible.txt	CEBPD	69672	SPIDR	408839	19.1622	0.725862	0.347611	2.08814	0.0367848	0.513225
1107	Merged-chr14-92540777-1	chr14	92540705	92540850	+	4.7	HNEC_merged_reproducible.txt	RIN3	27003	LGMN	207902	5.30151	1.38128	0.661937	2.08672	0.0369134	0.514089
1108	Merged-chr19-35702513-1	chr19	35702432	35702594	+	4.435	HNEC_merged_reproducible.txt	ZBTB32	2014		-	6.25165	1.23905	0.593692	2.08702	0.036886	0.514089
1109	Merged-chr6-69974405-2	chr6	69974270	69974521	+	7.97967	HBEC_merged_reproducible.txt|HNEC_merged_reproducible.txt	COL19A1	107824	COL9A1	328688	17.2499	0.772659	0.37037	2.08618	0.0369624	0.514307
1110	Merged-chr4-10003828-1	chr4	10003656	10004001	+	8.614	HNEC_merged_reproducible.txt	SLC2A9	17655	DRD5	222148	16.9457	0.85855	0.41165	2.08563	0.0370123	0.514537
1111	Merged-chr8-133303330-1	chr8	133303172	133303489	+	5.1875	HBEC_merged_reproducible.txt	NDRG1	5744	ST3GAL1	268595	10.9883	-0.948475	0.454874	-2.08514	0.037057	0.514696
1112	Merged-chr6-170226242-1	chr6	170226045	170226440	+	7.45143	HNEC_merged_reproducible.txt	DLL1	64231	ERMARD	474617	19.5885	0.774252	0.371667	2.08319	0.0372339	0.516687
1113	Merged-chr7-157289905-1	chr7	157289816	157289994	+	4.682	HNEC_merged_reproducible.txt	DNAJB6	47061	UBE3C	150992	8.55923	1.02052	0.490219	2.08176	0.0373643	0.518032
1114	Merged-chr2-191637870-1	chr2	191637740	191638000	+	4.64667	HBEC_merged_reproducible.txt	NABP1	40662	MYO1B	392481	7.29705	-1.17198	0.563405	-2.08018	0.0375094	0.519343
1115	Merged-chr4-94485735-1	chr4	94485646	94485825	+	4.10333	HNEC_merged_reproducible.txt	BMPR1B	565944	PDLIM5	33878	5.29956	1.337	0.642793	2.07999	0.0375263	0.519343
1116	Merged-chr10-45790882-1	chr10	45790781	45790984	+	6.2375	HNEC_merged_reproducible.txt	AGAP4	56591	WASHC2C	63618	8.57441	1.14304	0.549753	2.07918	0.0376006	0.519651
1117	Merged-chr7-70785617-1	chr7	70785511	70785724	+	4.8275	HNEC_merged_reproducible.txt	GALNT17	346552		-	7.2236	1.38717	0.667316	2.07873	0.0376422	0.519651
1118	Merged-chr8-534591-1	chr8	534432	534751	+	9.485	HNEC_merged_reproducible.txt	TDRP	11190	FBXO25	127636	14.3585	0.957046	0.460417	2.07865	0.0376495	0.519651
1119	Merged-chr12-119676220-1	chr12	119676092	119676348	+	6.45667	HNEC_merged_reproducible.txt	PRKAB1	8467	CIT	201071	8.1641	1.13025	0.543848	2.07825	0.0376867	0.519699
1120	Merged-chr12-82462095-1	chr12	82461971	82462220	+	5.036	HNEC_merged_reproducible.txt	TMTC2	224785	CCDC59	103307	10.2835	0.945431	0.455009	2.07783	0.037725	0.519763
1121	Merged-chr7-23760275-1	chr7	23760167	23760383	+	7.394	HNEC_merged_reproducible.txt	NPY	523913	STK31	50108	11.8716	1.0095	0.486003	2.07715	0.0377879	0.520165
1122	Merged-chr3-23095289-2	chr3	23095166	23095405	+	4.995	HBEC_merged_reproducible.txt|HNEC_merged_reproducible.txt	UBE2E2	108008		-	12.2675	-0.827275	0.398489	-2.07603	0.0378911	0.521121
1123	Merged-chr2-178523188-1	chr2	178523059	178523318	+	3.4975	HBEC_merged_reproducible.txt	PLEKHA3	42720	TTN	284235	7.45714	-1.06906	0.51532	-2.07456	0.0380271	0.522024
1124	Merged-chr2-47783986-1	chr2	47783918	47784055	+	3.55	HBEC_merged_reproducible.txt	MSH6	904		-	3.97725	-1.53576	0.740403	-2.07423	0.0380583	0.522024
1125	Merged-chr5-164002784-1	chr5	164002707	164002861	+	2.96333	HBEC_merged_reproducible.txt	MAT2B	497236		-	4.04847	-1.48453	0.715643	-2.0744	0.0380419	0.522024
1126	Merged-chr16-50397270-2	chr16	50397027	50397493	+	14.4721	HBEC_merged_reproducible.txt|HNEC_merged_reproducible.txt	NKD1	151070	BRD7	28481	39.1315	0.60018	0.28955	2.0728	0.0381908	0.523377
1127	Merged-chr1-159022539-1	chr1	159022439	159022640	+	4.892	HNEC_merged_reproducible.txt	IFI16	12647	AIM2	54362	8.11406	1.12322	0.543983	2.06481	0.0389411	0.524535
1128	Merged-chr1-198935714-1	chr1	198935628	198935800	+	5.2875	HNEC_merged_reproducible.txt	ATP6V1G3	395040		-	7.59906	1.17665	0.568751	2.06884	0.0385612	0.524535
1129	Merged-chr1-209389456-2	chr1	209389224	209389666	+	6.90125	HBEC_merged_reproducible.txt|HNEC_merged_reproducible.txt	CAMK1G	194272		-	20.7956	-0.66322	0.320888	-2.06683	0.0387502	0.524535
1130	Merged-chr1-233113648-1	chr1	233113554	233113742	+	5.08333	HNEC_merged_reproducible.txt	NTPCR	163024	PCNX2	182065	8.18243	1.01517	0.491986	2.06342	0.0390728	0.524535
1131	Merged-chr1-48018983-2	chr1	48018837	48019112	+	8.4905	HBEC_merged_reproducible.txt|HNEC_merged_reproducible.txt	SLC5A9	203713	TRABD2B	22079	18.9286	0.785938	0.379642	2.07021	0.0384331	0.524535
1132	Merged-chr10-110835007-1	chr10	110834796	110835219	+	9.5175	HNEC_merged_reproducible.txt	PDCD4	36800	RBM20	190610	19.3254	0.822384	0.397467	2.06906	0.0385403	0.524535
1133	Merged-chr10-76352481-1	chr10	76352385	76352578	+	7.25333	HNEC_merged_reproducible.txt	LRMDA	921028		-	7.65562	1.1279	0.545521	2.06757	0.0386809	0.524535
1134	Merged-chr11-126318805-2	chr11	126318639	126318970	+	10.7017	HBEC_merged_reproducible.txt|HNEC_merged_reproducible.txt	ST3GAL4	86978	DCPS	15052	23.6795	0.674483	0.325736	2.07064	0.0383922	0.524535
1135	Merged-chr11-18013143-2	chr11	18012882	18013349	+	6.495	HBEC_merged_reproducible.txt|HNEC_merged_reproducible.txt	SERGEF	47		-	22.159	-0.676981	0.327988	-2.06405	0.0390134	0.524535
1136	Merged-chr11-80083814-1	chr11	80083708	80083920	+	5.55333	HNEC_merged_reproducible.txt	TENM4	643163		-	6.27629	1.37373	0.665254	2.06497	0.038926	0.524535
1137	Merged-chr12-115341620-2	chr12	115341446	115341846	+	7.695	HBEC_merged_reproducible.txt|HNEC_merged_reproducible.txt	TBX3	658056	MED13L	935692	19.7375	0.77469	0.374385	2.06924	0.038524	0.524535
1138	Merged-chr15-45856369-2	chr15	45856243	45856503	+	7.28067	HBEC_merged_reproducible.txt|HNEC_merged_reproducible.txt	SQOR	221633		-	16.4902	0.747006	0.360837	2.0702	0.0384333	0.524535
1139	Merged-chr2-134460667-1	chr2	134460581	134460754	+	3.91	HNEC_merged_reproducible.txt	TMEM163	258333	MGAT5	340485	5.55252	1.23747	0.598031	2.06925	0.038523	0.524535
1140	Merged-chr20-20712820-2	chr20	20712620	20713016	+	8.66414	HBEC_merged_reproducible.txt|HNEC_merged_reproducible.txt	RALGAPA2	330		-	27.2587	0.640135	0.309468	2.0685	0.0385931	0.524535
1141	Merged-chr3-136142762-2	chr3	136142629	136142899	+	8.35775	HBEC_merged_reproducible.txt|HNEC_merged_reproducible.txt	MSL2	53082	PPP2R3A	177091	19.5688	-0.719637	0.347603	-2.07029	0.0384256	0.524535
1142	Merged-chr3-377519-1	chr3	377387	377652	+	6.97	HBEC_merged_reproducible.txt	CNTN6	715057	CHL1	180923	9.27217	-1.07196	0.519267	-2.06438	0.038982	0.524535
1143	Merged-chr3-42476986-1	chr3	42476850	42477122	+	6.99	HNEC_merged_reproducible.txt	LYZL4	66386	VIPR1	25637	9.99826	1.09587	0.531146	2.06323	0.0390911	0.524535
1144	Merged-chr4-121729039-2	chr4	121728911	121729172	+	7.98667	HBEC_merged_reproducible.txt|HNEC_merged_reproducible.txt	ANXA5	31928	TMEM155	36144	17.2785	-0.856879	0.415292	-2.06332	0.0390826	0.524535
1145	Merged-chr4-152709993-1	chr4	152709782	152710204	+	5.37	HNEC_merged_reproducible.txt	TMEM154	29828	TIGD4	69771	14.933	0.797336	0.386109	2.06506	0.0389177	0.524535
1146	Merged-chr4-15938366-1	chr4	15938138	15938595	+	6.572	HNEC_merged_reproducible.txt	FGFBP1	374		-	12.4908	1.04922	0.508233	2.06445	0.0389748	0.524535
1147	Merged-chr5-179060356-1	chr5	179060204	179060508	+	4.69	HNEC_merged_reproducible.txt	ZNF354C	59		-	10.1357	0.99311	0.480377	2.06736	0.0387005	0.524535
1148	Merged-chr5-96824125-2	chr5	96823897	96824348	+	10.7534	HBEC_merged_reproducible.txt|HNEC_merged_reproducible.txt	ERAP2	51817	ERAP1	16022	32.7761	-0.573349	0.277721	-2.06448	0.0389721	0.524535
1149	Merged-chr6-74715837-1	chr6	74715747	74715928	+	3.50667	HBEC_merged_reproducible.txt	COL12A1	490214		-	5.50774	-1.28159	0.621088	-2.06346	0.0390693	0.524535
1150	Merged-chr9-115036321-1	chr9	115036182	115036460	+	6.325	HNEC_merged_reproducible.txt	TNFSF8	105904	TNC	81936	9.05791	1.15759	0.561031	2.06332	0.039082	0.524535
1151	Merged-chr4-159006370-2	chr4	159006175	159006552	+	5.79167	HBEC_merged_reproducible.txt|HNEC_merged_reproducible.txt	RAPGEF2	261374	FNIP2	237225	17.381	-0.777429	0.377125	-2.06146	0.0392588	0.525871
1152	Merged-chr8-56270865-2	chr8	56270689	56271037	+	11.948	HBEC_merged_reproducible.txt|HNEC_merged_reproducible.txt	SDR16C5	49913	CHCHD7	59107	27.7795	0.629197	0.305177	2.06174	0.0392322	0.525871
1153	Merged-chr11-103586927-1	chr11	103586754	103587100	+	7.252	HNEC_merged_reproducible.txt	DDI1	449653	DYNC2H1	477352	14.0234	1.05159	0.510351	2.06052	0.039349	0.526621
1154	Merged-chr1-212665451-1	chr1	212665342	212665560	+	4.79333	HNEC_merged_reproducible.txt	BATF3	34534	FAM71A	40977	7.07922	1.09368	0.532069	2.05553	0.0398281	0.527464
1155	Merged-chr10-124295645-1	chr10	124295546	124295745	+	4.14	HNEC_merged_reproducible.txt	CHST15	202038	OAT	123291	6.4473	1.20825	0.587446	2.05678	0.0397076	0.527464
1156	Merged-chr12-71839694-1	chr12	71839518	71839870	+	4.136	HBEC_merged_reproducible.txt	TBC1D15	24		-	12.1884	-0.817476	0.397033	-2.05896	0.0394977	0.527464
1157	Merged-chr13-31945776-1	chr13	31945693	31945859	+	3.83667	HBEC_merged_reproducible.txt	FRY	85524	RXFP2	206234	4.94738	-1.4613	0.710698	-2.05614	0.0397687	0.527464
1158	Merged-chr13-47289752-1	chr13	47289663	47289841	+	4.56333	HBEC_merged_reproducible.txt	HTR2A	392676	SUCLA2	711602	5.94142	-1.47698	0.718331	-2.05612	0.039771	0.527464
1159	Merged-chr17-10105801-1	chr17	10105678	10105924	+	4.9575	HNEC_merged_reproducible.txt	RCVRN	200180	GAS7	92750	8.82607	1.07023	0.520673	2.05548	0.0398328	0.527464
1160	Merged-chr5-131258952-1	chr5	131258850	131259054	+	3.8325	HBEC_merged_reproducible.txt	CDC42SE2	5148	LYRM7	88142	6.14995	-1.13494	0.551662	-2.05731	0.0396562	0.527464
1161	Merged-chr7-133573077-1	chr7	133572988	133573166	+	3.36	HNEC_merged_reproducible.txt	LRGUK	554222	EXOC4	320004	4.57175	1.42531	0.692733	2.05752	0.0396364	0.527464
1162	Merged-chr7-155230443-2	chr7	155230194	155230699	+	26.2925	HBEC_merged_reproducible.txt|HNEC_merged_reproducible.txt	INSIG1	67330	HTR5A	160122	58.1879	0.549881	0.267551	2.05524	0.0398563	0.527464
1163	Merged-chr7-55694719-2	chr7	55694538	55694897	+	8.504	HBEC_merged_reproducible.txt|HNEC_merged_reproducible.txt	VOPP1	122192	2014-09-01	168072	16.7808	-0.912215	0.443318	-2.0577	0.0396188	0.527464
1164	Merged-chr8-10698777-1	chr8	10698658	10698896	+	8.758	HNEC_merged_reproducible.txt	C8orf74	26140	SOX7	31735	13.6034	0.93924	0.456412	2.05788	0.039602	0.527464
1165	Merged-chr8-48696486-1	chr8	48696362	48696611	+	4.218	HBEC_merged_reproducible.txt	EFCAB1	38746	UBE2V2	688086	9.0572	-0.982433	0.47755	-2.05723	0.0396636	0.527464
1166	Merged-chr9-100352994-1	chr9	100352801	100353187	+	3.1975	HBEC_merged_reproducible.txt	TEX10	55		-	7.16712	-1.08857	0.529244	-2.05684	0.0397021	0.527464
1167	Merged-chr20-21323811-1	chr20	21323725	21323897	+	6.8825	HNEC_merged_reproducible.txt	XRN2	20507	NKX2-4	74217	8.99861	1.04768	0.509955	2.05445	0.039932	0.52756
1168	Merged-chrX-124540674-1	chrX	124540608	124540740	+	3.09333	HBEC_merged_reproducible.txt	SH2D1A	194330	TENM1	423143	3.85311	-1.5996	0.778528	-2.05465	0.0399131	0.52756
1169	Merged-chr11-27301204-2	chr11	27301066	27301365	+	3.777	HBEC_merged_reproducible.txt|HNEC_merged_reproducible.txt	LGR4	171531	BBOX1	260253	12.6257	0.889622	0.433105	2.05406	0.0399701	0.527612
1170	Merged-chr7-123534672-3	chr7	123534325	123534977	+	7.58053	HBEC_merged_reproducible.txt|HNEC_merged_reproducible.txt	IQUB	1703		-	42.6293	-0.537696	0.261831	-2.05359	0.040015	0.527753
1171	Merged-chr16-31094825-2	chr16	31094635	31095031	+	6.11764	HBEC_merged_reproducible.txt|HNEC_merged_reproducible.txt	ENSG00000255439	123	VKORC1	124	22.2499	0.756506	0.368534	2.05274	0.0400977	0.528393
1172	Merged-chr14-94171367-1	chr14	94171231	94171504	+	4.198	HNEC_merged_reproducible.txt	PPP4R4	2945		-	9.35114	0.946167	0.461064	2.05214	0.040156	0.52871
1173	Merged-chr20-58014780-1	chr20	58014672	58014888	+	6.16333	HBEC_merged_reproducible.txt	PMEPA1	304878	RAB22A	294916	8.39026	-1.14948	0.560462	-2.05095	0.0402717	0.52978
1174	Merged-chr1-36397925-1	chr1	36397853	36397998	+	5.83	HNEC_merged_reproducible.txt	LSM10	33		-	7.1124	1.13204	0.552198	2.05007	0.0403577	0.53046
1175	Merged-chr1-158016835-1	chr1	158016703	158016968	+	4.6125	HNEC_merged_reproducible.txt	CD1D	163112	KIRREL1	23225	8.10513	1.02142	0.49847	2.04911	0.0404512	0.531026
1176	Merged-chr7-28686033-1	chr7	28685882	28686185	+	4.29	HNEC_merged_reproducible.txt	TRIL	272259	CREB5	273508	10.8273	0.892825	0.435753	2.04892	0.0404696	0.531026
1177	Merged-chr9-93224874-1	chr9	93224785	93224963	+	5.39667	HNEC_merged_reproducible.txt	WNK2	39944	C9orf129	121540	6.25039	1.22896	0.600084	2.04798	0.0405618	0.531783
1178	Merged-chr3-69739443-2	chr3	69739186	69739716	+	4.91571	HBEC_merged_reproducible.txt|HNEC_merged_reproducible.txt	MITF	16		-	20.4234	0.779261	0.380674	2.04706	0.0406526	0.531871
1179	Merged-chr6-128656235-1	chr6	128656055	128656415	+	4.225	HBEC_merged_reproducible.txt	LAMA2	226962	PTPRK	135759	14.5799	-0.830747	0.405864	-2.04686	0.0406719	0.531871
1180	Merged-chr7-36659264-1	chr7	36659143	36659385	+	4.3975	HNEC_merged_reproducible.txt	AOAH	65185	ANLN	269458	6.84122	1.21615	0.594078	2.04713	0.0406452	0.531871
1181	Merged-chr1-218706233-2	chr1	218705870	218706607	+	11.7639	HBEC_merged_reproducible.txt|HNEC_merged_reproducible.txt	LYPLAL1	467606	TGFB2	360003	43.604	-0.624556	0.305222	-2.04624	0.0407331	0.53222
1182	Merged-chr8-62530060-1	chr8	62529888	62530233	+	8.65	HBEC_merged_reproducible.txt	NKAIN3	281118	GGH	509111	18.634	-1.02427	0.500653	-2.04586	0.0407703	0.532256
1183	Merged-chr14-92926637-1	chr14	92926494	92926781	+	8.896	HNEC_merged_reproducible.txt	CHGA	3557	ITPK1	189166	15.0479	1.03618	0.506638	2.04522	0.0408336	0.532632
1184	Merged-chr18-74292121-2	chr18	74291945	74292281	+	9.87333	HBEC_merged_reproducible.txt|HNEC_merged_reproducible.txt	CYB5A	97		-	25.2374	0.619328	0.302944	2.04436	0.0409179	0.532858
1185	Merged-chr4-174460849-1	chr4	174460744	174460955	+	3.09333	HBEC_merged_reproducible.txt	FBXO8	176585	HPGD	62049	5.99828	-1.19768	0.585859	-2.04432	0.0409223	0.532858
1186	Merged-chr6-130434601-1	chr6	130434443	130434759	+	6.22333	HNEC_merged_reproducible.txt	TMEM200A	2516		-	8.49426	1.22337	0.598619	2.04366	0.0409875	0.532858
1187	Merged-chr6-167830849-2	chr6	167830675	167831013	+	10.65	HBEC_merged_reproducible.txt|HNEC_merged_reproducible.txt	KIF25	168248	AFDN	3209	23.1288	0.751515	0.367733	2.04364	0.0409891	0.532858
1188	Merged-chr6-84740040-2	chr6	84739872	84740217	+	10.9153	HBEC_merged_reproducible.txt|HNEC_merged_reproducible.txt	CEP162	512409	TBX18	24475	24.5615	0.701559	0.343379	2.0431	0.0410424	0.533102
1189	Merged-chr10-45008795-1	chr10	45008713	45008877	+	4.49667	HNEC_merged_reproducible.txt	ZNF22	8320	OR13A1	300073	6.07498	1.22231	0.598447	2.04247	0.0411045	0.533459
1190	Merged-chr1-209398722-2	chr1	209398472	209398976	+	9.69512	HBEC_merged_reproducible.txt|HNEC_merged_reproducible.txt	CAMK1G	184993		-	32.7066	-0.539796	0.264467	-2.04107	0.0412439	0.533474
1191	Merged-chr2-205574337-1	chr2	205574276	205574398	+	4.23667	HNEC_merged_reproducible.txt	NRP2	108163		-	4.91798	1.38311	0.677582	2.04124	0.0412266	0.533474
1192	Merged-chr4-20521048-1	chr4	20520989	20521107	+	5.66	HNEC_merged_reproducible.txt	PACRGL	179365	SLIT2	267484	5.66329	1.29222	0.633043	2.04128	0.0412231	0.533474
1193	Merged-chr5-173753552-1	chr5	173753463	173753642	+	4.9375	HNEC_merged_reproducible.txt	BOD1	136892	CPEB4	134728	7.70348	1.12715	0.552028	2.04183	0.0411685	0.533474
1194	Merged-chr18-14229685-1	chr18	14229584	14229787	+	5.78667	HNEC_merged_reproducible.txt	ANKRD30B	518555	ZNF519	97255	5.27119	1.61018	0.78932	2.03996	0.0413547	0.533565
1195	Merged-chr20-11387358-1	chr20	11387173	11387544	+	5.035	HNEC_merged_reproducible.txt	JAG1	713251	BTBD3	503470	10.9478	0.872238	0.42747	2.04046	0.041304	0.533565
1196	Merged-chr9-64920373-1	chr9	64920240	64920506	+	8.774	HNEC_merged_reproducible.txt	FOXD4L5	364836		-	14.1318	1.08068	0.529735	2.04004	0.0413467	0.533565
1197	Merged-chr10-123847812-1	chr10	123847730	123847895	+	3.67	HNEC_merged_reproducible.txt	CPXM2	44002	GPR26	181457	6.58249	1.16715	0.572296	2.03942	0.0414084	0.533812
1198	Merged-chr13-29850741-2	chr13	29850569	29850879	+	3.97048	HBEC_merged_reproducible.txt|HNEC_merged_reproducible.txt	UBL3	40		-	12.5699	0.844491	0.414369	2.03801	0.0415485	0.535035
1199	Merged-chr3-100047605-1	chr3	100047481	100047730	+	4.61	HBEC_merged_reproducible.txt	FILIP1L	66908	CMSS1	229771	10.2646	-0.888644	0.436088	-2.03776	0.0415738	0.535035
1200	Merged-chr9-86406038-1	chr9	86405947	86406129	+	6.15333	HNEC_merged_reproducible.txt	ZCCHC6	51626	GAS1	541151	7.92362	1.10442	0.542064	2.03743	0.0416073	0.535035
1201	Merged-chr1-46643519-1	chr1	46643450	46643588	+	4.22333	HNEC_merged_reproducible.txt	MOB3C	28386	ATPAF1	24935	4.1121	1.6864	0.827854	2.03707	0.0416431	0.53505
1202	Merged-chr3-53776054-1	chr3	53775936	53776172	+	6.462	HNEC_merged_reproducible.txt	CHDH	70336	CACNA1D	281355	10.9081	0.908485	0.446177	2.03615	0.041735	0.535339
1203	Merged-chr8-731325-2	chr8	731138	731521	+	18.5825	HBEC_merged_reproducible.txt|HNEC_merged_reproducible.txt	DLGAP2	770037	TDRP	185548	40.3499	0.525199	0.257927	2.03623	0.0417272	0.535339
1204	Merged-chr11-16002119-2	chr11	16001757	16002452	+	12.8475	HBEC_merged_reproducible.txt|HNEC_merged_reproducible.txt	SOX6	474284	INSC	889680	47.0518	0.466476	0.229194	2.03529	0.041822	0.5356
1205	Merged-chr9-133874343-1	chr9	133874112	133874574	+	10.27	HNEC_merged_reproducible.txt	SARDH	134423	VAV2	117967	20.4097	0.984298	0.483623	2.03526	0.0418248	0.5356
1206	Merged-chr8-39113229-1	chr8	39113127	39113331	+	6.23333	HNEC_merged_reproducible.txt	ADAM18	471349	ADAM32	5580	8.29654	1.01543	0.499593	2.0325	0.0421027	0.538712
1207	Merged-chr2-54081732-2	chr2	54081493	54081955	+	11.9783	HBEC_merged_reproducible.txt|HNEC_merged_reproducible.txt	ACYP2	110621	TSPYL6	174548	29.6545	-0.644966	0.317402	-2.03202	0.0421519	0.538894
1208	Merged-chr12-125141077-1	chr12	125140967	125141187	+	5.8075	HNEC_merged_reproducible.txt	TMEM132B	185539	AACS	75698	8.39531	1.00998	0.49734	2.03075	0.0422801	0.539739
1209	Merged-chr14-94066354-1	chr14	94066180	94066529	+	5.176	HNEC_merged_reproducible.txt	DDX24	14891	OTUB2	40025	11.9714	0.912688	0.44945	2.03068	0.0422879	0.539739
1210	Merged-chr18-74163425-1	chr18	74163328	74163523	+	5.20333	HNEC_merged_reproducible.txt	TIMM21	14914	CYB5A	128591	7.11873	1.15721	0.570659	2.02786	0.0425749	0.541337
1211	Merged-chr2-222142208-1	chr2	222142095	222142321	+	6.9775	HNEC_merged_reproducible.txt	EPHA4	569918	PAX3	156773	10.0711	0.957429	0.472235	2.02744	0.0426172	0.541337
1212	Merged-chr4-53477134-1	chr4	53477016	53477253	+	4.70667	HBEC_merged_reproducible.txt	ENSG00000282278	99295	LNX1	114482	7.1666	-1.11035	0.547844	-2.02677	0.0426862	0.541337
1213	Merged-chr5-172959409-1	chr5	172959300	172959519	+	5.7725	HNEC_merged_reproducible.txt	RPL26L1	516		-	9.46379	0.951363	0.46913	2.02793	0.0425675	0.541337
1214	Merged-chr6-167907051-1	chr6	167906910	167907192	+	7.266	HNEC_merged_reproducible.txt	KIF25	92041	AFDN	79416	13.3283	0.812245	0.400746	2.02683	0.0426793	0.541337
1215	Merged-chr7-55366018-1	chr7	55365907	55366129	+	5.288	HNEC_merged_reproducible.txt	LANCL2	570		-	9.2058	0.969482	0.478314	2.02687	0.0426753	0.541337
1216	Merged-chr9-101480626-2	chr9	101480420	101480850	+	7.61225	HBEC_merged_reproducible.txt|HNEC_merged_reproducible.txt	ALDOB	44812	TMEM246	52813	21.0891	-0.861062	0.42486	-2.02669	0.0426937	0.541337
1217	Merged-chr9-72217517-1	chr9	72217402	72217633	+	4.25333	HBEC_merged_reproducible.txt	GDA	68166	ZFAND5	147075	8.27833	-0.952918	0.46974	-2.02861	0.0424982	0.541337
1218	Merged-chr15-90861495-1	chr15	90861395	90861596	+	5.44	HNEC_merged_reproducible.txt	FURIN	11383	BLM	144168	6.66986	1.28285	0.633388	2.02538	0.0428284	0.542251
1219	Merged-chr2-47192018-1	chr2	47191924	47192113	+	3.75333	HBEC_merged_reproducible.txt	EPCAM	177130	CALM2	15417	6.03626	-1.18671	0.585941	-2.0253	0.0428361	0.542251
1220	Merged-chr11-16606146-1	chr11	16606071	16606222	+	4.77667	HNEC_merged_reproducible.txt	C11orf58	132255	SOX6	129758	5.13906	1.39797	0.690534	2.02448	0.0429206	0.542442
1221	Merged-chr16-55297298-2	chr16	55297141	55297478	+	7.56125	HBEC_merged_reproducible.txt|HNEC_merged_reproducible.txt	IRX6	26451	IRX5	366447	18.8915	0.697357	0.344463	2.02447	0.0429215	0.542442
1222	Merged-chr1-180168200-2	chr1	180167961	180168376	+	8.7825	HBEC_merged_reproducible.txt|HNEC_merged_reproducible.txt	LHX4	62118	QSOX1	13334	22.9432	0.72481	0.358688	2.02073	0.0433079	0.543193
1223	Merged-chr1-226127531-1	chr1	226127469	226127594	+	3.02333	HNEC_merged_reproducible.txt	ACBD3	59199	H3F3A	63554	3.03327	1.90632	0.943925	2.01956	0.0434287	0.543193
1224	Merged-chr12-106112686-2	chr12	106112546	106112809	+	5.08375	HBEC_merged_reproducible.txt|HNEC_merged_reproducible.txt	APPL2	876594	NUAK1	27356	11.3758	0.855102	0.422673	2.02308	0.0430647	0.543193
1225	Merged-chr13-45456403-1	chr13	45456296	45456510	+	4.47	HNEC_merged_reproducible.txt	SLC25A30	38023	COG3	8522	8.17592	1.00289	0.496291	2.02077	0.0433037	0.543193
1226	Merged-chr19-32373947-2	chr19	32373678	32374166	+	14.4757	HBEC_merged_reproducible.txt|HNEC_merged_reproducible.txt	DPY19L3	32203	ZNF507	28328	38.9867	0.525703	0.260175	2.02057	0.043324	0.543193
1227	Merged-chr3-27346718-1	chr3	27346604	27346832	+	4.8025	HBEC_merged_reproducible.txt	NEK10	22703	LRRC3B	723912	8.45128	-1.06656	0.527617	-2.02147	0.0432312	0.543193
1228	Merged-chr3-29335639-1	chr3	29335527	29335752	+	3.25	HBEC_merged_reproducible.txt	RBMS3	54293		-	6.6357	-1.07509	0.531491	-2.02278	0.0430957	0.543193
1229	Merged-chr3-32443601-1	chr3	32443471	32443732	+	5.46	HBEC_merged_reproducible.txt	CMTM7	51930	CMTM6	59807	8.56623	-0.981231	0.485564	-2.0208	0.0433	0.543193
1230	Merged-chr3-42376595-1	chr3	42376481	42376709	+	5.765	HNEC_merged_reproducible.txt	CCK	110388	LYZL4	34005	7.60969	1.14584	0.567267	2.01994	0.0433899	0.543193
1231	Merged-chr4-126870148-2	chr4	126870035	126870290	+	6.89167	HBEC_merged_reproducible.txt|HNEC_merged_reproducible.txt	INTU	762770		-	14.7449	-0.831253	0.411327	-2.02091	0.0432896	0.543193
1232	Merged-chr9-38008397-1	chr9	38008283	38008512	+	6.05667	HNEC_merged_reproducible.txt	SLC25A51	104287	SHB	60814	6.98375	1.13889	0.563853	2.01984	0.0434	0.543193
1233	Merged-chrX-130339901-1	chrX	130339780	130340022	+	3.04	HBEC_merged_reproducible.txt	SLC25A14	13		-	7.04373	-1.13595	0.562497	-2.01947	0.0434386	0.543193
1234	Merged-chrX-36609863-1	chrX	36609744	36609983	+	5.82	HNEC_merged_reproducible.txt	ENSG00000250349	739467		-	9.45338	1.23901	0.612584	2.02259	0.043115	0.543193
1235	Merged-chr10-29488664-1	chr10	29488567	29488762	+	4.96	HNEC_merged_reproducible.txt	SVIL	146308	LYZL1	199603	7.74057	1.11412	0.552212	2.01756	0.0436373	0.544355
1236	Merged-chr18-39057900-1	chr18	39057772	39058028	+	3.59	HBEC_merged_reproducible.txt	NONE	NA		-	7.16531	-1.04911	0.519882	-2.01799	0.0435927	0.544355
1237	Merged-chr5-107466443-1	chr5	107466346	107466540	+	4.14	HNEC_merged_reproducible.txt	EFNA5	204452		-	6.01965	1.18374	0.586706	2.01761	0.043632	0.544355
1238	Merged-chr21-26835341-1	chr21	26835185	26835498	+	2.89	HNEC_merged_reproducible.txt	CYYR1	262057	ADAMTS1	10068	8.37183	1.02628	0.508839	2.01691	0.0437046	0.544514
1239	Merged-chr7-130356345-1	chr7	130356252	130356439	+	2.665	HBEC_merged_reproducible.txt	CPA1	24026	CPA5	11498	6.38712	-1.18309	0.586628	-2.01676	0.0437206	0.544514
1240	Merged-chr3-134847199-1	chr3	134847054	134847344	+	10.9833	HBEC_merged_reproducible.txt	EPHB1	51937		-	10.1871	-2.45939	1.21999	-2.01591	0.0438091	0.544737
1241	Merged-chr5-4585158-1	chr5	4585042	4585275	+	6.71333	HBEC_merged_reproducible.txt	ADAMTS16	555172	IRX1	989104	7.26221	-1.49607	0.742129	-2.01592	0.0438084	0.544737
1242	Merged-chr12-117342877-2	chr12	117342752	117343007	+	6.97375	HBEC_merged_reproducible.txt|HNEC_merged_reproducible.txt	FBXO21	152423	NOS1	18923	12.6895	1.01754	0.505081	2.01461	0.0439457	0.545118
1243	Merged-chr14-90443668-2	chr14	90443452	90443893	+	8.03095	HBEC_merged_reproducible.txt|HNEC_merged_reproducible.txt	CALM1	46689	TTC7B	372745	21.9059	0.622193	0.308834	2.01466	0.0439407	0.545118
1244	Merged-chr8-140591530-2	chr8	140591384	140591703	+	7.46667	HBEC_merged_reproducible.txt|HNEC_merged_reproducible.txt	AGO2	44076	CHRAC1	80245	16.4839	0.761113	0.377757	2.01482	0.0439233	0.545118
1245	Merged-chr18-109342-2	chr18	109180	109543	+	5.53333	HBEC_merged_reproducible.txt|HNEC_merged_reproducible.txt	USP14	49247		-	19.4448	0.721914	0.358516	2.01362	0.0440499	0.545158
1246	Merged-chr4-17067138-1	chr4	17067036	17067241	+	7.508	HNEC_merged_reproducible.txt	LDB2	168329	QDPR	445096	10.7344	1.08403	0.538354	2.0136	0.0440517	0.545158
1247	Merged-chr4-92234552-2	chr4	92234374	92234756	+	13.815	HBEC_merged_reproducible.txt|HNEC_merged_reproducible.txt	GRID2	69057		-	30.3584	-0.762942	0.378901	-2.01357	0.0440549	0.545158
1248	Merged-chr3-160027677-1	chr3	160027603	160027751	+	3.46	HBEC_merged_reproducible.txt	C3orf80	197819	IL12A	38927	5.07538	-1.32763	0.659659	-2.0126	0.0441571	0.54559
1249	Merged-chr8-51520895-1	chr8	51520727	51521063	+	5.54	HBEC_merged_reproducible.txt	PXDNL	288550		-	10.6001	-1.02868	0.511131	-2.01256	0.0441606	0.54559
1250	Merged-chr4-169335475-2	chr4	169335310	169335606	+	5.25333	HBEC_merged_reproducible.txt|HNEC_merged_reproducible.txt	SH3RF1	64353	NEK1	277171	12.2358	-0.813486	0.404274	-2.01222	0.0441972	0.545606
1251	Merged-chr1-4650653-2	chr1	4650506	4650809	+	11.947	HBEC_merged_reproducible.txt|HNEC_merged_reproducible.txt	AJAP1	4388		-	24.2524	0.710068	0.352951	2.0118	0.0442406	0.545705
1252	Merged-chr11-28108262-2	chr11	28108061	28108458	+	13.3954	HBEC_merged_reproducible.txt|HNEC_merged_reproducible.txt	METTL15	95	KIF18A	49	32.2156	-0.576875	0.287035	-2.00977	0.0444551	0.546603
1253	Merged-chr2-170123404-1	chr2	170123245	170123563	+	2.9475	HBEC_merged_reproducible.txt	MYO3B	54741	UBR3	295896	8.53739	-0.99288	0.494009	-2.00984	0.0444481	0.546603
1254	Merged-chr8-32260063-1	chr8	32259865	32260261	+	3.315	HBEC_merged_reproducible.txt	NRG1	288572		-	10.4407	-0.985894	0.490321	-2.01071	0.0443557	0.546603
1255	Merged-chrX-22221114-1	chrX	22220998	22221231	+	6.04	HNEC_merged_reproducible.txt	ZNF645	51829	PHEX	188673	9.06909	0.977671	0.486405	2.01	0.0444317	0.546603
1256	Merged-chr8-70819056-2	chr8	70818907	70819215	+	7.80325	HBEC_merged_reproducible.txt|HNEC_merged_reproducible.txt	XKR9	149696	EYA1	543171	19.5268	0.65951	0.328232	2.00928	0.0445077	0.546814
1257	Merged-chr20-20603577-2	chr20	20603364	20603779	+	15.6813	HBEC_merged_reproducible.txt|HNEC_merged_reproducible.txt	RALGAPA2	108917	INSM1	235450	34.5871	0.528347	0.263003	2.0089	0.0445475	0.546868
1258	Merged-chr11-79667553-1	chr11	79667477	79667630	+	4.1075	HNEC_merged_reproducible.txt	TENM4	226902		-	5.05208	1.33495	0.665118	2.00709	0.0447404	0.548363
1259	Merged-chr14-20613519-1	chr14	20613270	20613768	+	5.07125	HNEC_merged_reproducible.txt	ENSG00000259060	3724		-	18.7225	0.700694	0.349091	2.0072	0.0447285	0.548363
1260	Merged-chr12-3527420-1	chr12	3527314	3527526	+	5.806	HNEC_merged_reproducible.txt	PRMT8	36184	CRACR2A	225682	9.11009	1.0359	0.516924	2.00397	0.0450728	0.551561
1261	Merged-chr20-57000812-2	chr20	57000586	57000984	+	6.18667	HBEC_merged_reproducible.txt|HNEC_merged_reproducible.txt	BMP7	265843	TFAP2C	371483	15.9293	0.925809	0.461912	2.0043	0.0450383	0.551561
1262	Merged-chr10-110630001-2	chr10	110629711	110630307	+	10.8262	HBEC_merged_reproducible.txt|HNEC_merged_reproducible.txt	RBM20	14388	SMC3	62318	37.7505	-0.575927	0.287551	-2.00287	0.045191	0.55248
1263	Merged-chr3-186097877-1	chr3	186097768	186097987	+	2.7575	HBEC_merged_reproducible.txt	TRA2B	159741	ETV5	11235	5.09891	-1.33371	0.665989	-2.0026	0.0452201	0.55248
1264	Merged-chr4-155467353-1	chr4	155467190	155467517	+	8.65667	HBEC_merged_reproducible.txt	GUCY1A3	199845	MAP9	90383	12.4361	-1.10485	0.551799	-2.00227	0.0452553	0.55248
1265	Merged-chr4-37008346-2	chr4	37008196	37008492	+	9.165	HBEC_merged_reproducible.txt|HNEC_merged_reproducible.txt	C4orf19	575889	DTHD1	724322	20.5128	-0.747713	0.373742	-2.00061	0.0454341	0.55335
1266	Merged-chr5-119411427-1	chr5	119411317	119411538	+	5.375	HNEC_merged_reproducible.txt	HSD17B4	41143	TNFAIP8	78252	7.76215	1.09079	0.545194	2.00073	0.0454213	0.55335
1267	Merged-chr5-169164649-2	chr5	169164385	169164898	+	13.0113	HBEC_merged_reproducible.txt|HNEC_merged_reproducible.txt	PANK3	585041	SLIT3	136141	28.829	-0.79127	0.3954	-2.00119	0.0453722	0.55335
1268	Merged-chr1-67618889-1	chr1	67618806	67618973	+	4.36	HNEC_merged_reproducible.txt	SERBP1	188503	GADD45A	66172	6.79057	1.11363	0.556995	1.99936	0.0455698	0.553426
1269	Merged-chr13-26186636-1	chr13	26186511	26186761	+	4.78	HNEC_merged_reproducible.txt	SHISA2	135605	RNF6	35857	8.2625	0.987099	0.493598	1.9998	0.0455214	0.553426
1270	Merged-chr2-131673024-1	chr2	131672904	131673144	+	5.07	HNEC_merged_reproducible.txt	GPR39	743550	MZT2A	180602	5.11654	1.56069	0.780862	1.99867	0.0456436	0.553426
1271	Merged-chr4-55949005-2	chr4	55948711	55949391	+	5.05288	HBEC_merged_reproducible.txt|HNEC_merged_reproducible.txt	CEP135	70		-	27.3999	-0.56206	0.281192	-1.99885	0.0456247	0.553426
1272	Merged-chr5-122164013-1	chr5	122163935	122164091	+	5.29667	HNEC_merged_reproducible.txt	SNCAIP	148194	ZNF474	34500	4.96671	1.40069	0.700885	1.99846	0.045667	0.553426
1273	Merged-chr7-108351886-1	chr7	108351799	108351974	+	3.63	HBEC_merged_reproducible.txt	LAMB4	221530	NRCAM	104511	4.00906	-1.4942	0.747338	-1.99936	0.0455694	0.553426
1274	Merged-chr8-140175436-1	chr8	140175324	140175549	+	5.08	HNEC_merged_reproducible.txt	KCNK9	472380	TRAPPC9	283143	7.74185	1.05456	0.527746	1.99823	0.0456914	0.553426
1275	Merged-chr14-88189551-1	chr14	88189466	88189637	+	5.6325	HNEC_merged_reproducible.txt	KCNK10	133698	GPR65	184427	7.73056	1.09461	0.547926	1.99773	0.0457454	0.553645
1276	Merged-chr5-59761212-1	chr5	59761108	59761316	+	5.63	HNEC_merged_reproducible.txt	PDE4D	132586		-	8.64334	0.972095	0.486687	1.99737	0.0457849	0.553688
1277	Merged-chr9-137241025-1	chr9	137240831	137241220	+	8.728	HNEC_merged_reproducible.txt	TUBB4B	188		-	15.1823	0.910842	0.456249	1.99637	0.0458934	0.554566
1278	Merged-chr10-70578599-1	chr10	70578407	70578791	+	5.33167	HNEC_merged_reproducible.txt	PRF1	24176	PALD1	99778	13.5072	0.812167	0.407229	1.99438	0.046111	0.554951
1279	Merged-chr13-103272969-1	chr13	103272865	103273073	+	6.304	HNEC_merged_reproducible.txt	SLC10A2	206123		-	11.1481	0.904609	0.453664	1.99401	0.0461513	0.554951
1280	Merged-chr13-98044538-1	chr13	98044427	98044650	+	3.40333	HNEC_merged_reproducible.txt	FARP1	98560	IPO5	90863	5.59112	1.23573	0.619899	1.99344	0.046213	0.554951
1281	Merged-chr15-55221343-2	chr15	55221149	55221466	+	4.65292	HBEC_merged_reproducible.txt|HNEC_merged_reproducible.txt	RSL24D1	24240	RAB27A	49087	12.0948	-0.80904	0.405821	-1.99359	0.0461969	0.554951
1282	Merged-chr20-6562209-1	chr20	6562047	6562371	+	4.524	HNEC_merged_reproducible.txt	FERMT1	438665	BMP2	205455	10.8845	0.963955	0.48318	1.99502	0.0460404	0.554951
1283	Merged-chr6-169296352-1	chr6	169296268	169296436	+	4.4975	HNEC_merged_reproducible.txt	THBS2	42308	WDR27	405301	5.7848	1.30057	0.652414	1.99348	0.0462094	0.554951
1284	Merged-chr6-95577574-3	chr6	95577336	95577808	+	4.635	HBEC_merged_reproducible.txt|HNEC_merged_reproducible.txt	MANEA	29		-	19.6328	-0.728739	0.365345	-1.99466	0.0460802	0.554951
1285	Merged-chr7-145997381-2	chr7	145997330	145997432	+	40.3775	HBEC_merged_reproducible.txt|HNEC_merged_reproducible.txt	CNTNAP2	118978		-	84.5006	-0.476854	0.239108	-1.9943	0.0461188	0.554951
1286	Merged-chr18-61891405-1	chr18	61891243	61891568	+	6.11	HBEC_merged_reproducible.txt	RNF152	2354	CDH20	557823	12.5941	-0.816538	0.409835	-1.99236	0.0463317	0.555105
1287	Merged-chr2-190353343-1	chr2	190353283	190353403	+	2.17333	HBEC_merged_reproducible.txt	MFSD6	55012	INPP1	9873	3.58849	-1.45812	0.731862	-1.99234	0.0463337	0.555105
1288	Merged-chr8-97755626-1	chr8	97755470	97755783	+	10.5233	HNEC_merged_reproducible.txt	LAPTM4B	19431	MTDH	111447	11.8282	0.988094	0.495802	1.99292	0.0462701	0.555105
1289	Merged-chr16-46689608-2	chr16	46689462	46689746	+	6.427	HBEC_merged_reproducible.txt|HNEC_merged_reproducible.txt	VPS35	412	ORC6	42	15.9771	0.77125	0.387335	1.99117	0.0464624	0.555996
1290	Merged-chr8-1745137-1	chr8	1745057	1745218	+	3.92333	HNEC_merged_reproducible.txt	CLN8	18567	DLGAP2	243771	5.23535	1.34941	0.677753	1.99101	0.0464801	0.555996
1291	Merged-chr3-119702993-2	chr3	119702865	119703123	+	6.60833	HBEC_merged_reproducible.txt|HNEC_merged_reproducible.txt	MAATS1	28		-	12.8122	-0.810887	0.407825	-1.98832	0.0467764	0.559106
1292	Merged-chr18-111398-1	chr18	111322	111475	+	5.2	HNEC_merged_reproducible.txt	USP14	47210		-	8.14397	1.01323	0.510339	1.98541	0.0470984	0.562342
1293	Merged-chr5-161192979-1	chr5	161192858	161193100	+	5.31	HBEC_merged_reproducible.txt	ATP10B	340767	GABRB2	355145	8.04548	-1.13962	0.574099	-1.98506	0.0471374	0.562342
1294	Merged-chr5-59768742-1	chr5	59768590	59768895	+	5.036	HNEC_merged_reproducible.txt	PDE4D	125056		-	11.1433	0.895244	0.451029	1.98489	0.0471564	0.562342
1295	Merged-chr12-97039134-1	chr12	97038964	97039305	+	5.5025	HBEC_merged_reproducible.txt	NEDD1	131668		-	10.8533	-0.924847	0.466032	-1.98451	0.0471985	0.562409
1296	Merged-chr3-142724021-1	chr3	142723946	142724097	+	3.675	HBEC_merged_reproducible.txt	TRPC1	53		-	5.8489	-1.13365	0.571575	-1.98338	0.0473254	0.563487
1297	Merged-chr2-44167999-2	chr2	44167809	44168194	+	6.037	HBEC_merged_reproducible.txt|HNEC_merged_reproducible.txt	PPM1B	876		-	19.2603	-0.675661	0.340909	-1.98194	0.0474858	0.563656
1298	Merged-chr8-135756984-1	chr8	135756870	135757099	+	7.8825	HNEC_merged_reproducible.txt	KHDRBS3	299527		-	11.4261	1.05989	0.534716	1.98215	0.0474628	0.563656
1299	Merged-chr8-85535486-1	chr8	85535368	85535604	+	7.14	HNEC_merged_reproducible.txt	CA2	71634	PSKH2	534211	8.04746	1.24825	0.629737	1.98217	0.0474601	0.563656
1300	Merged-chrX-45480084-1	chrX	45479933	45480235	+	5.1725	HNEC_merged_reproducible.txt	KRBOX4	966773	CXorf36	279183	8.52093	1.09914	0.554519	1.98214	0.0474632	0.563656
1301	Merged-chr4-187500140-2	chr4	187499974	187500299	+	11.725	HBEC_merged_reproducible.txt|HNEC_merged_reproducible.txt	FAT1	776281	ZFP42	495635	25.2541	0.70874	0.357701	1.98138	0.0475489	0.563971
1302	Merged-chr1-175169470-2	chr1	175169315	175169668	+	7.625	HBEC_merged_reproducible.txt|HNEC_merged_reproducible.txt	KIAA0040	23263	TNN	101633	17.8548	-0.772495	0.390021	-1.98065	0.0476303	0.564151
1303	Merged-chr12-3698350-1	chr12	3698230	3698470	+	3.58	HNEC_merged_reproducible.txt	CRACR2A	54752	PRMT8	207114	6.50139	1.16606	0.588746	1.98059	0.0476372	0.564151
1304	Merged-chr1-173123220-1	chr1	173123088	173123352	+	4.545	HNEC_merged_reproducible.txt	TNFSF18	72257	TNFSF4	84093	8.48804	1.1521	0.581934	1.97977	0.0477294	0.564377
1305	Merged-chr19-37371039-1	chr19	37370920	37371159	+	5.3475	HNEC_merged_reproducible.txt	ZNF527	122		-	8.76568	1.02972	0.52004	1.98008	0.0476947	0.564377
1306	Merged-chr1-209207850-1	chr1	209207771	209207930	+	3.34333	HBEC_merged_reproducible.txt	PLXNA2	963530	CAMK1G	375867	4.50188	-1.3718	0.694503	-1.97522	0.0482434	0.565257
1307	Merged-chr10-121781305-2	chr10	121781150	121781474	+	7.014	HBEC_merged_reproducible.txt|HNEC_merged_reproducible.txt	FGFR2	182909	ATE1	146751	17.1709	0.736996	0.372941	1.97617	0.0481351	0.565257
1308	Merged-chr12-106774419-2	chr12	106774041	106774798	+	11.0616	HBEC_merged_reproducible.txt|HNEC_merged_reproducible.txt	RIC8B	176		-	50.4663	-0.468135	0.236731	-1.97749	0.0479857	0.565257
1309	Merged-chr16-31459431-1	chr16	31459263	31459600	+	8.546	HNEC_merged_reproducible.txt	TGFB1I1	12628	ARMC5	1351	16.2077	0.704078	0.356073	1.97734	0.048003	0.565257
1310	Merged-chr19-54137383-2	chr19	54136970	54137804	+	8.04507	HBEC_merged_reproducible.txt|HNEC_merged_reproducible.txt	CNOT3	4009		-	49.3451	0.571319	0.288892	1.97762	0.0479715	0.565257
1311	Merged-chr20-10521292-1	chr20	10521223	10521361	+	4.36667	HNEC_merged_reproducible.txt	SLX4IP	85989	JAG1	152815	4.32174	1.41706	0.717104	1.97609	0.0481448	0.565257
1312	Merged-chr3-41102191-1	chr3	41102054	41102329	+	8.64667	HNEC_merged_reproducible.txt	CTNNB1	97248	ZNF621	577306	8.52214	1.34872	0.681636	1.97865	0.0478551	0.565257
1313	Merged-chr5-152688738-2	chr5	152688565	152688877	+	10.699	HBEC_merged_reproducible.txt|HNEC_merged_reproducible.txt	GRIA1	803451	NMUR2	283442	26.4356	-0.632847	0.320165	-1.97663	0.0480836	0.565257
1314	Merged-chr6-71420936-2	chr6	71420813	71421063	+	5.74917	HBEC_merged_reproducible.txt|HNEC_merged_reproducible.txt	RIMS1	466086	OGFRL1	132135	13.7048	-0.784661	0.397202	-1.97547	0.0482146	0.565257
1315	Merged-chr7-138460166-2	chr7	138459801	138460528	+	18.9448	HBEC_merged_reproducible.txt|HNEC_merged_reproducible.txt	TRIM24	170		-	66.7913	-0.444457	0.224872	-1.97649	0.0480993	0.565257
1316	Merged-chr7-25180483-2	chr7	25180371	25180597	+	4.8975	HBEC_merged_reproducible.txt|HNEC_merged_reproducible.txt	C7orf31	130		-	11.241	0.837502	0.423979	1.97534	0.0482299	0.565257
1317	Merged-chr8-48923540-1	chr8	48923379	48923702	+	4.655	HNEC_merged_reproducible.txt	SNAI2	2111		-	9.87922	0.945287	0.478076	1.97727	0.048011	0.565257
1318	Merged-chr13-112906259-1	chr13	112906074	112906444	+	8.48167	HNEC_merged_reproducible.txt	MCF2L	62962	ATP11A	215930	17.6731	0.910271	0.461007	1.97452	0.0483221	0.56575
1319	Merged-chr12-117356218-1	chr12	117356126	117356311	+	4.39167	HNEC_merged_reproducible.txt	FBXO21	165762	NOS1	5584	8.77797	1.07842	0.546455	1.97349	0.0484396	0.566696
1320	Merged-chr16-79759124-1	chr16	79759019	79759230	+	3.3	HBEC_merged_reproducible.txt	DYNLRB2	781610	MAF	158410	5.03871	-1.34037	0.679419	-1.97282	0.0485164	0.566735
1321	Merged-chr5-36373644-2	chr5	36373531	36373756	+	4.534	HBEC_merged_reproducible.txt|HNEC_merged_reproducible.txt	SLC1A3	232712	RANBP3L	71743	10.9963	0.843357	0.427487	1.97282	0.0485156	0.566735
1322	Merged-chr1-244778530-1	chr1	244778452	244778608	+	5.84667	HNEC_merged_reproducible.txt	COX20	57086	DESI2	125595	7.63103	1.09325	0.5547	1.97088	0.0487378	0.567059
1323	Merged-chr13-102757223-2	chr13	102757043	102757507	+	6.387	HBEC_merged_reproducible.txt|HNEC_merged_reproducible.txt	METTL21C	62771	TEX30	16536	19.6444	0.765766	0.388623	1.97046	0.0487856	0.567059
1324	Merged-chr14-28653739-2	chr14	28653556	28653918	+	6.66625	HBEC_merged_reproducible.txt|HNEC_merged_reproducible.txt	FOXG1	111651		-	18.4221	0.675238	0.342593	1.97096	0.0487283	0.567059
1325	Merged-chr2-229781094-1	chr2	229780985	229781204	+	5.475	HNEC_merged_reproducible.txt	DNER	66536	TRIP12	140905	8.72071	0.959554	0.486876	1.97084	0.0487421	0.567059
1326	Merged-chr3-133259968-1	chr3	133259901	133260036	+	4.81	HNEC_merged_reproducible.txt	BFSP2	140027	TMEM108	221577	4.88823	1.46281	0.742352	1.97051	0.0487796	0.567059
1327	Merged-chr3-157275077-2	chr3	157274919	157275225	+	9.22667	HBEC_merged_reproducible.txt|HNEC_merged_reproducible.txt	PTX3	161717	CCNL1	114859	19.9572	0.745908	0.378584	1.97026	0.0488089	0.567059
1328	Merged-chr3-8740287-2	chr3	8740081	8740481	+	11.1842	HBEC_merged_reproducible.txt|HNEC_merged_reproducible.txt	CAV3	6481	OXTR	29336	26.7293	-0.560933	0.284822	-1.96942	0.0489049	0.567059
1329	Merged-chr4-106529955-1	chr4	106529834	106530077	+	3.38667	HBEC_merged_reproducible.txt	GIMD1	162520	DKK2	506342	5.99622	-1.29147	0.655992	-1.96873	0.0489836	0.567059
1330	Merged-chr4-174377820-1	chr4	174377629	174378012	+	6.894	HBEC_merged_reproducible.txt	FBXO8	93556	HPGD	145078	17.1769	-0.839367	0.426351	-1.96872	0.0489851	0.567059
1331	Merged-chr5-90888650-1	chr5	90888543	90888757	+	4.56	HBEC_merged_reproducible.txt	ADGRV1	329853	ARRDC3	494709	9.29632	-0.906595	0.460378	-1.96924	0.0489254	0.567059
1332	Merged-chr6-80438907-1	chr6	80438825	80438989	+	4.0125	HBEC_merged_reproducible.txt	BCKDHB	332260		-	6.64373	-1.07507	0.545808	-1.96969	0.0488744	0.567059
1333	Merged-chr8-76431425-1	chr8	76431303	76431547	+	7.804	HNEC_merged_reproducible.txt	ZFHX4	249794	HNF4G	891556	14.2324	0.846354	0.429239	1.97175	0.0486376	0.567059
1334	Merged-chr2-44168611-2	chr2	44168323	44168876	+	5.66583	HBEC_merged_reproducible.txt|HNEC_merged_reproducible.txt	PPM1B	278		-	21.7865	-0.682718	0.347015	-1.9674	0.0491368	0.567758
1335	Merged-chr6-125656850-1	chr6	125656757	125656944	+	2.71	HBEC_merged_reproducible.txt	HDDC2	354875	HEY2	92730	5.26212	-1.30254	0.662081	-1.96734	0.0491443	0.567758
1336	Merged-chr8-85029640-2	chr8	85029501	85029818	+	7.19125	HBEC_merged_reproducible.txt|HNEC_merged_reproducible.txt	LRRCC1	77488	RALYL	844784	15.9552	-0.876353	0.445474	-1.96724	0.0491559	0.567758
1337	Merged-chr14-21384364-1	chr14	21384249	21384479	+	2.8175	HNEC_merged_reproducible.txt	SUPT16H	98		-	7.00894	1.06378	0.541354	1.96504	0.0494101	0.56984
1338	Merged-chr20-15703480-2	chr20	15703220	15703733	+	12.1292	HBEC_merged_reproducible.txt|HNEC_merged_reproducible.txt	KIF16B	869957		-	38.6028	0.554041	0.281944	1.96507	0.0494059	0.56984
1339	Merged-chr21-25608453-1	chr21	25608366	25608540	+	3.46	HNEC_merged_reproducible.txt	MRPL39	936		-	4.86951	1.30167	0.662747	1.96405	0.0495243	0.570345
1340	Merged-chr3-185688996-1	chr3	185688931	185689061	+	4.25333	HNEC_merged_reproducible.txt	SENP2	102822	IGF2BP2	136016	4.6109	1.55793	0.793236	1.96402	0.0495277	0.570345
1341	Merged-chr11-12539730-1	chr11	12539671	12539790	+	4.00333	HNEC_merged_reproducible.txt	TEAD1	134861	PARVA	162545	2.96284	2.06603	1.05227	1.9634	0.0495997	0.570748
1342	Merged-chr1-219556083-2	chr1	219555967	219556199	+	5.49583	HBEC_merged_reproducible.txt|HNEC_merged_reproducible.txt	ZC3H11B	57062	LYPLAL1	382239	10.8294	-0.970588	0.494472	-1.96288	0.0496603	0.570832
1343	Merged-chr7-55074078-1	chr7	55073990	55074166	+	4.1	HNEC_merged_reproducible.txt	LANCL2	291370	EGFR	54977	5.96122	1.13609	0.578839	1.9627	0.049681	0.570832
1344	Merged-chr6-113018893-1	chr6	113018744	113019042	+	4.685	HBEC_merged_reproducible.txt	MARCKS	838469	RFPL4B	671563	10.0002	-0.905788	0.46165	-1.96207	0.0497549	0.571256
1345	Merged-chr10-79323394-1	chr10	79323315	79323473	+	3.42	HNEC_merged_reproducible.txt	PPIF	24084	ZMIZ1	254359	5.10409	1.32028	0.673139	1.96137	0.0498355	0.571438
1346	Merged-chr5-124402162-1	chr5	124401982	124402343	+	5.794	HBEC_merged_reproducible.txt	ZNF608	343263	CSNK1G3	856528	13.2806	-0.876717	0.447018	-1.96126	0.0498488	0.571438
1347	Merged-chr9-12784666-2	chr9	12784453	12784840	+	8.5525	HBEC_merged_reproducible.txt|HNEC_merged_reproducible.txt	TYRP1	91211	MPDZ	494944	20.3254	-0.644348	0.328586	-1.96098	0.0498819	0.571438
1348	Merged-chr1-17443666-1	chr1	17443535	17443797	+	5.47	HNEC_merged_reproducible.txt	RCC2	3942		-	9.0931	0.98509	0.502797	1.95922	0.0500871	0.572023
1349	Merged-chr3-123799753-1	chr3	123799569	123799937	+	4.879	HNEC_merged_reproducible.txt	HACD2	214568	MYLK	76865	17.2866	0.709418	0.362047	1.95946	0.0500586	0.572023
1350	Merged-chr3-139127364-1	chr3	139127243	139127485	+	10.1833	HNEC_merged_reproducible.txt	MRPS22	121558	COPB2	262368	9.17343	1.29519	0.661126	1.95907	0.0501043	0.572023
1351	Merged-chr6-25660737-1	chr6	25660615	25660859	+	6.5925	HNEC_merged_reproducible.txt	SCGN	8501	HIST1H2AA	65790	11.191	0.890974	0.454822	1.95895	0.0501183	0.572023
1352	Merged-chr9-86127501-1	chr9	86127302	86127700	+	4.47	HBEC_merged_reproducible.txt	GOLM1	27943	ISCA1	155028	14.8933	-0.718893	0.366865	-1.95956	0.0500476	0.572023
1353	Merged-chr9-68775525-1	chr9	68775427	68775624	+	6.65667	HNEC_merged_reproducible.txt	FAM122A	4509		-	6.61207	1.20484	0.615257	1.95827	0.0501983	0.572512
1354	Merged-chr10-34906236-1	chr10	34906108	34906364	+	6.4525	HNEC_merged_reproducible.txt	PARD3	90915	CUL2	168052	10.4192	0.911735	0.465827	1.95724	0.0503194	0.573047
1355	Merged-chr5-912598-2	chr5	912173	913012	+	16.4189	HBEC_merged_reproducible.txt|HNEC_merged_reproducible.txt	NKD2	96237	BRD9	19768	65.7201	0.514557	0.262858	1.95755	0.050283	0.573047
1356	Merged-chr10-131997841-2	chr10	131997621	131998082	+	7.38314	HBEC_merged_reproducible.txt|HNEC_merged_reproducible.txt	JAKMIP3	106820	BNIP3	15838	24.651	0.622073	0.317964	1.95643	0.050415	0.57329
1357	Merged-chrX-69150775-1	chrX	69150678	69150872	+	6.164	HNEC_merged_reproducible.txt	PJA1	14746	EFNB1	321778	10.4609	0.862954	0.441025	1.9567	0.0503827	0.57329
1358	Merged-chr3-186617180-1	chr3	186617087	186617274	+	4.23	HBEC_merged_reproducible.txt	FETUB	23180	AHSG	4257	6.22502	-1.15864	0.592544	-1.95537	0.0505398	0.574285
1359	Merged-chr1-165169255-2	chr1	165169132	165169386	+	8.10625	HBEC_merged_reproducible.txt|HNEC_merged_reproducible.txt	LMX1A	187456	PBX1	609624	17.9464	0.700449	0.358354	1.95463	0.0506271	0.574409
1360	Merged-chr1-165644528-1	chr1	165644459	165644598	+	4.86	HNEC_merged_reproducible.txt	MGST3	13667	ALDH9A1	54335	5.22629	1.38519	0.708781	1.95433	0.0506623	0.574409
1361	Merged-chr13-27549808-2	chr13	27549618	27550006	+	6.87688	HBEC_merged_reproducible.txt|HNEC_merged_reproducible.txt	MTIF3	99248	LNX2	70592	23.6189	0.678016	0.346844	1.95482	0.0506048	0.574409
1362	Merged-chr1-58903871-1	chr1	58903745	58903997	+	4.25	HBEC_merged_reproducible.txt	FGGY	393110	JUN	119544	7.73922	-0.985223	0.505662	-1.94838	0.0513695	0.574721
1363	Merged-chr10-61780048-1	chr10	61779934	61780162	+	7.1225	HNEC_merged_reproducible.txt	TMEM26	326598	ARID5B	121252	9.48451	1.10916	0.569592	1.94729	0.0514996	0.574721
1364	Merged-chr10-6291348-1	chr10	6291202	6291494	+	4.2625	HNEC_merged_reproducible.txt	PFKFB3	145032	PRKCQ	288953	7.98664	0.987671	0.507015	1.94801	0.0514134	0.574721
1365	Merged-chr11-130037268-1	chr11	130037186	130037351	+	5.48	HNEC_merged_reproducible.txt	PRDM10	34433	APLP2	32638	7.70996	0.988898	0.508366	1.94525	0.0517452	0.574721
1366	Merged-chr11-17790681-1	chr11	17790561	17790802	+	6.98	HNEC_merged_reproducible.txt	KCNC1	55892	SERGEF	222481	10.9449	0.934719	0.480096	1.94694	0.0515417	0.574721
1367	Merged-chr12-115257990-2	chr12	115257839	115258153	+	11.6557	HBEC_merged_reproducible.txt|HNEC_merged_reproducible.txt	TBX3	574406		-	25.629	0.721798	0.371244	1.94427	0.0518633	0.574721
1368	Merged-chr12-28611122-1	chr12	28610909	28611335	+	5.04286	HBEC_merged_reproducible.txt	FAR2	538078	CCDC91	420676	16.4662	-0.761454	0.391474	-1.9451	0.0517635	0.574721
1369	Merged-chr13-30577604-1	chr13	30577467	30577742	+	5.77	HNEC_merged_reproducible.txt	HMGB1	111639	USPL1	40179	7.54234	1.22653	0.628739	1.95078	0.0510836	0.574721
1370	Merged-chr14-98906758-1	chr14	98906519	98906998	+	3.84143	HBEC_merged_reproducible.txt	BCL11B	364470		-	16.3534	-0.789608	0.404863	-1.95031	0.0511395	0.574721
1371	Merged-chr18-60053942-2	chr18	60053681	60054281	+	14.2736	HBEC_merged_reproducible.txt|HNEC_merged_reproducible.txt	PMAIP1	154033	MC4R	318794	45.487	-0.488548	0.251033	-1.94615	0.0516367	0.574721
1372	Merged-chr2-128396029-1	chr2	128395929	128396129	+	3.115	HNEC_merged_reproducible.txt	HS6ST1	77452		-	5.60612	1.15414	0.592708	1.94723	0.0515077	0.574721
1373	Merged-chr2-14629131-1	chr2	14629034	14629229	+	4.32667	HNEC_merged_reproducible.txt	NBAS	932199		-	5.94508	1.13984	0.584055	1.9516	0.0509858	0.574721
1374	Merged-chr2-99470677-1	chr2	99470552	99470803	+	3.81	HNEC_merged_reproducible.txt	REV1	19358	EIF5B	133324	6.40515	1.27639	0.653769	1.95236	0.050896	0.574721
1375	Merged-chr3-138328065-1	chr3	138327984	138328146	+	3.76	HNEC_merged_reproducible.txt	NME9	1821	ARMC8	140798	5.16174	1.3012	0.669114	1.94467	0.0518152	0.574721
1376	Merged-chr3-179325207-1	chr3	179325130	179325284	+	5.12667	HNEC_merged_reproducible.txt	MFN1	22485	ZNF639	1444	4.91068	1.33264	0.684701	1.94631	0.051617	0.574721
1377	Merged-chr3-193947153-1	chr3	193946925	193947381	+	7.99	HBEC_merged_reproducible.txt	HES1	188992	OPA1	354009	14.3519	-0.879002	0.450381	-1.95169	0.0509754	0.574721
1378	Merged-chr4-176320552-1	chr4	176320486	176320619	+	4.59667	HBEC_merged_reproducible.txt	SPCS3	588		-	6.26684	-1.26567	0.647805	-1.95377	0.0507279	0.574721
1379	Merged-chr4-37830856-2	chr4	37830678	37831016	+	6.53533	HBEC_merged_reproducible.txt|HNEC_merged_reproducible.txt	TBC1D1	60240	PGM2	4214	16.9402	0.792361	0.407502	1.94444	0.051843	0.574721
1380	Merged-chr5-113199250-1	chr5	113199154	113199346	+	3.705	HBEC_merged_reproducible.txt	DCP2	222514	TSSK1B	235781	5.82219	-1.20426	0.617349	-1.95069	0.0510943	0.574721
1381	Merged-chr5-127892985-1	chr5	127892876	127893095	+	3.4	HNEC_merged_reproducible.txt	SLC12A2	190781	CTXN3	243941	5.41385	1.25882	0.646747	1.94638	0.0516091	0.574721
1382	Merged-chr5-40552423-1	chr5	40552285	40552561	+	6.66333	HBEC_merged_reproducible.txt	PTGER4	127075		-	9.21753	-1.111	0.571294	-1.94471	0.0518094	0.574721
1383	Merged-chr5-90548284-1	chr5	90548158	90548411	+	5.39	HBEC_merged_reproducible.txt	LYSMD3	18703	ADGRV1	10513	6.88002	-1.34168	0.690123	-1.94411	0.0518817	0.574721
1384	Merged-chr6-113858925-2	chr6	113858771	113859048	+	4.21167	HBEC_merged_reproducible.txt|HNEC_merged_reproducible.txt	MARCKS	1547	HDAC2	112376	12.2122	0.784869	0.40253	1.94984	0.0511951	0.574721
1385	Merged-chr6-132513459-1	chr6	132513327	132513591	+	2.7925	HBEC_merged_reproducible.txt	STX7	397		-	6.61763	-1.07095	0.549457	-1.94911	0.0512821	0.574721
1386	Merged-chr7-12707460-1	chr7	12707373	12707548	+	4.02	HBEC_merged_reproducible.txt	ARL4A	20174		-	6.73285	-1.01852	0.523435	-1.94584	0.0516741	0.574721
1387	Merged-chr7-127588364-1	chr7	127588206	127588522	+	4.75	HBEC_merged_reproducible.txt	GCC1	2757	ARF5	19	9.74878	-0.891373	0.457107	-1.95003	0.0511726	0.574721
1388	Merged-chr7-158403410-1	chr7	158403318	158403503	+	4.39667	HNEC_merged_reproducible.txt	PTPRN2	184269		-	5.92193	1.22739	0.629608	1.94945	0.0512418	0.574721
1389	Merged-chr7-25941128-1	chr7	25941002	25941254	+	5.656	HNEC_merged_reproducible.txt	NPVF	712642	NFE2L3	211112	10.4921	0.885277	0.455083	1.94531	0.051738	0.574721
1390	Merged-chr8-109636260-1	chr8	109636109	109636411	+	7.72	HBEC_merged_reproducible.txt	SYBU	55531	EBAG9	96083	10.982	-1.15706	0.593466	-1.94967	0.0512155	0.574721
1391	Merged-chr8-134905998-3	chr8	134905606	134906342	+	12.1083	HBEC_merged_reproducible.txt|HNEC_merged_reproducible.txt	KHDRBS3	551483	ZFAT	192936	55.012	0.506269	0.259876	1.94812	0.0514005	0.574721
1392	Merged-chr8-140099235-2	chr8	140098987	140099440	+	6.81912	HBEC_merged_reproducible.txt|HNEC_merged_reproducible.txt	KCNK9	396157	TRAPPC9	359366	23.5894	0.628118	0.322246	1.94919	0.0512729	0.574721
1393	Merged-chr9-69861192-1	chr9	69861112	69861272	+	4.37333	HNEC_merged_reproducible.txt	MAMDC2	182389	C9orf135	40399	6.89627	1.02617	0.527795	1.94427	0.0518631	0.574721
1394	Merged-chr1-184953763-1	chr1	184953583	184953944	+	4.514	HBEC_merged_reproducible.txt	EDEM3	198850	FAM129A	20787	12.6116	-0.751571	0.386779	-1.94315	0.0519978	0.575261
1395	Merged-chr1-186578857-1	chr1	186578772	186578943	+	3.26667	HBEC_merged_reproducible.txt	PDC	117735	PTGS2	101570	4.04095	-1.45195	0.750946	-1.9335	0.0531745	0.575261
1396	Merged-chr1-207032844-1	chr1	207032703	207032986	+	4.785	HBEC_merged_reproducible.txt	C1orf116	97		-	10.3007	-0.877297	0.453918	-1.93272	0.0532706	0.575261
1397	Merged-chr11-102270109-1	chr11	102269938	102270280	+	6.454	HNEC_merged_reproducible.txt	BIRC3	47386	YAP1	159648	13.706	0.794191	0.408887	1.94233	0.0520977	0.575261
1398	Merged-chr11-112175549-1	chr11	112175418	112175680	+	3.48	HBEC_merged_reproducible.txt	BCO2	82		-	6.33199	-1.05751	0.546484	-1.93511	0.0529762	0.575261
1399	Merged-chr11-130622317-1	chr11	130622177	130622458	+	7.7275	HNEC_merged_reproducible.txt	ADAMTS15	173343	SNX19	294192	10.3228	1.12522	0.58173	1.93427	0.0530797	0.575261
1400	Merged-chr11-16788359-2	chr11	16788122	16788619	+	9.81314	HBEC_merged_reproducible.txt|HNEC_merged_reproducible.txt	C11orf58	49969	PLEKHA7	226042	29.0931	0.546466	0.282238	1.93619	0.0528444	0.575261
1401	Merged-chr11-7414135-1	chr11	7414058	7414212	+	4.19333	HBEC_merged_reproducible.txt	OLFML1	71347	SYT9	162185	4.70856	-1.61727	0.83334	-1.94071	0.0522937	0.575261
1402	Merged-chr11-85170366-2	chr11	85170151	85170561	+	5.867	HBEC_merged_reproducible.txt|HNEC_merged_reproducible.txt	DLG2	456914		-	16.1976	-0.803639	0.413907	-1.94159	0.0521864	0.575261
1403	Merged-chr13-46951729-1	chr13	46951606	46951853	+	6.858	HNEC_merged_reproducible.txt	HTR2A	54653		-	12.9346	0.856876	0.442745	1.93537	0.0529448	0.575261
1404	Merged-chr14-28494397-1	chr14	28494265	28494529	+	7.528	HNEC_merged_reproducible.txt	FOXG1	270991		-	12.7412	0.861071	0.443895	1.93981	0.0524032	0.575261
1405	Merged-chr17-32912512-1	chr17	32912415	32912609	+	5.17333	HBEC_merged_reproducible.txt	MYO1D	35335	TMEM98	15425	7.36084	-1.06617	0.54994	-1.93871	0.0525371	0.575261
1406	Merged-chr18-57435335-1	chr18	57435231	57435440	+	4.39667	HBEC_merged_reproducible.txt	ONECUT2	350		-	7.3054	-1.00692	0.519628	-1.93778	0.0526503	0.575261
1407	Merged-chr18-76802196-1	chr18	76802094	76802299	+	4.16667	HBEC_merged_reproducible.txt	ZNF516	307006	ZNF236	20411	5.78805	-1.20274	0.62114	-1.93635	0.0528254	0.575261
1408	Merged-chr18-77055103-1	chr18	77054954	77055253	+	4.9975	HNEC_merged_reproducible.txt	MBP	77666	ZNF236	232496	10.1285	0.972448	0.501498	1.93909	0.052491	0.575261
1409	Merged-chr2-158360053-1	chr2	158359971	158360136	+	5.17333	HNEC_merged_reproducible.txt	CCDC148	96700	UPP2	483351	5.42595	1.37701	0.712338	1.93308	0.053226	0.575261
1410	Merged-chr2-177264886-1	chr2	177264727	177265045	+	4.55	HNEC_merged_reproducible.txt	NFE2L2	245		-	10.4304	0.871296	0.450817	1.93271	0.0532725	0.575261
1411	Merged-chr2-207334637-1	chr2	207334483	207334792	+	6.685	HNEC_merged_reproducible.txt	CREB1	195255	KLF7	168692	10.6903	0.991102	0.511382	1.93809	0.0526128	0.575261
1412	Merged-chr2-207769834-1	chr2	207769713	207769956	+	4.2175	HBEC_merged_reproducible.txt	FZD5	271		-	7.28879	-1.00417	0.519084	-1.93451	0.0530509	0.575261
1413	Merged-chr3-108006430-1	chr3	108006211	108006650	+	7.7975	HBEC_merged_reproducible.txt	CD47	84584	BBX	483454	15.6475	-0.782062	0.403097	-1.94014	0.0523631	0.575261
1414	Merged-chr3-157082898-1	chr3	157082775	157083021	+	5.586	HNEC_merged_reproducible.txt	CCNL1	77315	TIPARP	408053	9.45326	0.913093	0.470219	1.94184	0.0521559	0.575261
1415	Merged-chr3-38137265-2	chr3	38137033	38137505	+	11.4826	HBEC_merged_reproducible.txt|HNEC_merged_reproducible.txt	MYD88	1209	ACAA1	61	33.8868	0.539813	0.278945	1.93519	0.0529669	0.575261
1416	Merged-chr3-5448794-1	chr3	5448686	5448902	+	4.58	HNEC_merged_reproducible.txt	EDEM1	261121		-	6.63196	1.07752	0.556592	1.93593	0.0528765	0.575261
1417	Merged-chr3-9302704-1	chr3	9302595	9302814	+	5.75667	HNEC_merged_reproducible.txt	THUMPD3	60348	SRGAP3	53325	7.2971	1.05415	0.54371	1.93882	0.0525237	0.575261
1418	Merged-chr4-123350296-1	chr4	123350185	123350408	+	4.8625	HNEC_merged_reproducible.txt	SPRY1	46499	SPATA5	427222	8.36238	0.979535	0.505162	1.93905	0.0524951	0.575261
1419	Merged-chr4-169070271-2	chr4	169069918	169070685	+	19.7425	HBEC_merged_reproducible.txt|HNEC_merged_reproducible.txt	CBR4	60043	SH3RF1	200804	55.8825	-0.429326	0.221094	-1.94182	0.0521586	0.575261
1420	Merged-chr5-174572004-1	chr5	174571876	174572132	+	3.77167	HNEC_merged_reproducible.txt	MSX2	152529	HGNC:24955	526400	10.2955	0.905162	0.466152	1.94177	0.0521644	0.575261
1421	Merged-chr6-131864147-2	chr6	131863993	131864290	+	9.85333	HBEC_merged_reproducible.txt|HNEC_merged_reproducible.txt	ENPP1	56125	CTGF	87232	23.3651	-0.61849	0.319844	-1.93373	0.0531469	0.575261
1422	Merged-chr6-13303058-1	chr6	13302948	13303169	+	5.0975	HNEC_merged_reproducible.txt	TBC1D7	23854	PHACTR1	586253	7.44183	1.15594	0.595964	1.93962	0.0524263	0.575261
1423	Merged-chr6-142946413-1	chr6	142946279	142946547	+	3.92	HBEC_merged_reproducible.txt	HIVEP2	48		-	7.97	-0.948808	0.490393	-1.93479	0.0530158	0.575261
1424	Merged-chr6-97283312-1	chr6	97283139	97283485	+	7.574	HBEC_merged_reproducible.txt	MMS22L	136		-	17.3426	-0.765732	0.395456	-1.93633	0.0528275	0.575261
1425	Merged-chr7-110387136-2	chr7	110387002	110387285	+	10.771	HBEC_merged_reproducible.txt|HNEC_merged_reproducible.txt	LRRN3	703863		-	22.8205	-0.605419	0.312354	-1.93825	0.0525931	0.575261
1426	Merged-chr7-36497406-2	chr7	36497265	36497552	+	6.235	HBEC_merged_reproducible.txt|HNEC_merged_reproducible.txt	ANLN	107602	AOAH	227041	16.7072	0.748297	0.386972	1.93372	0.0531472	0.575261
1427	Merged-chr8-60651788-1	chr8	60651717	60651859	+	4.64	HBEC_merged_reproducible.txt	CHD7	26990	RAB2A	134931	5.68249	-1.17494	0.606653	-1.93676	0.0527749	0.575261
1428	Merged-chr9-117153240-1	chr9	117153148	117153333	+	5.78333	HNEC_merged_reproducible.txt	ASTN2	261830	TRIM32	465938	8.57287	1.15915	0.597656	1.93949	0.0524422	0.575261
1429	Merged-chr9-5628867-1	chr9	5628711	5629024	+	5.98333	HBEC_merged_reproducible.txt	RIC1	252		-	10.018	-0.876064	0.452659	-1.93537	0.0529447	0.575261
1430	Merged-chr7-13801236-1	chr7	13801142	13801330	+	6.95667	HNEC_merged_reproducible.txt	ETV1	188710		-	7.55886	1.21073	0.626645	1.93209	0.0533484	0.575677
1431	Merged-chr1-178324173-1	chr1	178324021	178324325	+	5.76667	HNEC_merged_reproducible.txt	CLEC20A	172766	RASAL2	230032	12.649	0.79417	0.411493	1.92997	0.0536106	0.576413
1432	Merged-chr13-74048099-2	chr13	74047933	74048320	+	7.445	HBEC_merged_reproducible.txt|HNEC_merged_reproducible.txt	KLF12	53077		-	17.0804	-1.01303	0.524819	-1.93024	0.0535769	0.576413
1433	Merged-chr2-191646659-1	chr2	191646500	191646819	+	3.3975	HBEC_merged_reproducible.txt	NABP1	31873	MYO1B	401270	7.65677	-1.04407	0.541044	-1.92973	0.0536407	0.576413
1434	Merged-chr2-8857940-1	chr2	8857875	8858006	+	3.66333	HNEC_merged_reproducible.txt	KIDINS220	20315	MBOAT2	145873	3.7189	1.66189	0.860919	1.93037	0.0535609	0.576413
1435	Merged-chr4-6392031-1	chr4	6391940	6392123	+	5.70667	HNEC_merged_reproducible.txt	MAN2B2	183144	PPP2R2C	10161	6.96529	1.18274	0.612844	1.92992	0.0536172	0.576413
1436	Merged-chr8-142235214-1	chr8	142235114	142235315	+	4.72333	HNEC_merged_reproducible.txt	TSNARE1	168026	PTP4A3	813826	6.27043	1.13618	0.588639	1.93018	0.0535844	0.576413
1437	Merged-chrX-17547927-1	chrX	17547775	17548079	+	8.65	HNEC_merged_reproducible.txt	SCML1	189542	NHS	172507	11.5297	1.00069	0.518676	1.92931	0.0536926	0.57657
1438	Merged-chr10-112519323-2	chr10	112519180	112519451	+	6.551	HBEC_merged_reproducible.txt|HNEC_merged_reproducible.txt	TCF7L2	431092	VTI1A	72057	14.0275	0.858563	0.4454	1.92762	0.0539021	0.576904
1439	Merged-chr10-84613610-1	chr10	84613525	84613695	+	5.578	HNEC_merged_reproducible.txt	CCSER2	285021		-	9.06061	0.980128	0.508514	1.92744	0.0539252	0.576904
1440	Merged-chr12-77087584-2	chr12	77087470	77087734	+	4.06733	HBEC_merged_reproducible.txt|HNEC_merged_reproducible.txt	NAV3	743687	E2F7	22022	10.1844	0.873268	0.453027	1.92763	0.0539012	0.576904
1441	Merged-chr2-62579120-1	chr2	62578950	62579290	+	2.855	HBEC_merged_reproducible.txt	EHBP1	126746	TMEM17	72779	8.36379	-0.946989	0.491207	-1.92788	0.05387	0.576904
1442	Merged-chr4-11635572-1	chr4	11635434	11635710	+	6.9825	HBEC_merged_reproducible.txt	HS3ST1	205807		-	11.3113	-0.924467	0.479681	-1.92725	0.053948	0.576904
1443	Merged-chr7-138935618-1	chr7	138935547	138935690	+	3.99333	HNEC_merged_reproducible.txt	ATP6V0A4	137422	KIAA1549	45700	4.7883	1.30993	0.679211	1.9286	0.0537799	0.576904
1444	Merged-chr1-81681815-1	chr1	81681661	81681970	+	4.3725	HBEC_merged_reproducible.txt	ADGRL2	375649		-	10.2971	-0.8757	0.454587	-1.92636	0.054059	0.577524
1445	Merged-chr10-122491553-2	chr10	122491392	122491721	+	8.1485	HBEC_merged_reproducible.txt|HNEC_merged_reproducible.txt	DMBT1	69109	HTRA1	30031	18.84	0.747587	0.388299	1.92529	0.0541932	0.577524
1446	Merged-chr10-62615019-1	chr10	62614877	62615162	+	7.712	HNEC_merged_reproducible.txt	ADO	189838	ZNF365	240827	14.675	0.754489	0.391856	1.92542	0.0541764	0.577524
1447	Merged-chr12-14514354-1	chr12	14514257	14514452	+	3.6	HNEC_merged_reproducible.txt	PLBD1	53995	ATF7IP	129290	7.33755	1.01621	0.527769	1.92549	0.0541684	0.577524
1448	Merged-chr7-28409339-1	chr7	28409285	28409394	+	4.50667	HNEC_merged_reproducible.txt	CREB5	3186		-	5.52751	1.18315	0.614454	1.92553	0.0541636	0.577524
1449	Merged-chr1-244371923-2	chr1	244371695	244372107	+	10.0895	HBEC_merged_reproducible.txt|HNEC_merged_reproducible.txt	ADSS	80233	ZBTB18	320618	29.2382	-0.582191	0.302488	-1.92468	0.0542696	0.577798
1450	Merged-chr11-100776408-2	chr11	100776211	100776656	+	7.9125	HBEC_merged_reproducible.txt|HNEC_merged_reproducible.txt	TMEM133	215556	ARHGAP42	88757	22.9578	-0.643516	0.334516	-1.92372	0.0543899	0.577798
1451	Merged-chr14-72801522-2	chr14	72801410	72801706	+	5.35733	HBEC_merged_reproducible.txt|HNEC_merged_reproducible.txt	DPF3	91091	RGS6	869119	12.4995	-0.908013	0.472187	-1.92299	0.054481	0.577798
1452	Merged-chr3-145968107-1	chr3	145968003	145968211	+	6.7625	HNEC_merged_reproducible.txt	PLOD2	193060		-	9.60066	0.95878	0.498518	1.92326	0.0544474	0.577798
1453	Merged-chr4-142474614-1	chr4	142474456	142474773	+	7.06	HBEC_merged_reproducible.txt	INPP4B	371686	IL15	838012	9.6124	-0.989281	0.514348	-1.92337	0.0544336	0.577798
1454	Merged-chr4-26058784-1	chr4	26058680	26058888	+	5.27667	HNEC_merged_reproducible.txt	RBPJ	260926	SMIM20	144580	6.61375	1.18106	0.614157	1.92306	0.0544729	0.577798
1455	Merged-chr5-15609267-1	chr5	15609145	15609390	+	8.02667	HNEC_merged_reproducible.txt	FBXL7	109071	2011-03-01	570508	9.52568	1.11319	0.578768	1.92338	0.0544321	0.577798
1456	Merged-chr12-19299980-1	chr12	19299854	19300107	+	5.12	HNEC_merged_reproducible.txt	AEBP2	139694	PLEKHA5	170212	8.98063	0.946596	0.492724	1.92115	0.0547132	0.579862
1457	Merged-chr3-166663411-1	chr3	166663311	166663511	+	3.71333	HBEC_merged_reproducible.txt	BCHE	825939	ZBBX	716379	5.03779	-1.32073	0.687636	-1.92068	0.0547726	0.580093
1458	Merged-chr11-85719200-1	chr11	85719093	85719307	+	4.29	HBEC_merged_reproducible.txt	CCDC89	32923	SYTL2	91929	6.55687	-1.07151	0.558199	-1.91959	0.0549102	0.581152
1459	Merged-chr1-12434447-1	chr1	12434355	12434539	+	3.8775	HNEC_merged_reproducible.txt	DHRS3	183284	VPS13D	204380	5.4599	1.25492	0.655003	1.91589	0.0553786	0.58197
1460	Merged-chr1-2535060-1	chr1	2534945	2535176	+	5.96	HNEC_merged_reproducible.txt	HES5	4815		-	8.50728	0.997621	0.520032	1.91838	0.0550622	0.58197
1461	Merged-chr10-48414918-1	chr10	48414857	48414980	+	4.575	HNEC_merged_reproducible.txt	MAPK8	108279	ARHGAP22	190034	5.0005	1.35695	0.70865	1.91484	0.0555132	0.58197
1462	Merged-chr11-36249515-1	chr11	36249446	36249585	+	3.48	HNEC_merged_reproducible.txt	COMMD9	39914	LDLRAD3	305437	4.76793	1.3914	0.726081	1.91631	0.0553254	0.58197
1463	Merged-chr13-102966048-1	chr13	102965942	102966155	+	6.6	HNEC_merged_reproducible.txt	SLC10A2	100798	ERCC5	121204	10.3407	0.89309	0.466304	1.91525	0.0554604	0.58197
1464	Merged-chr13-31045951-1	chr13	31045829	31046073	+	4.05	HNEC_merged_reproducible.txt	HSPH1	116437	MEDAG	139760	9.30148	0.884675	0.461305	1.91777	0.0551408	0.58197
1465	Merged-chr18-79599613-1	chr18	79599469	79599757	+	8.37	HNEC_merged_reproducible.txt	CTDP1	80188	NFATC1	203388	15.8744	0.891064	0.464985	1.91633	0.0553234	0.58197
1466	Merged-chr2-12549854-1	chr2	12549735	12549973	+	5.23667	HNEC_merged_reproducible.txt	TRIB2	167035	LPIN1	872259	5.98395	1.24775	0.6516	1.9149	0.0555057	0.58197
1467	Merged-chr2-203656760-2	chr2	203656619	203656898	+	5.705	HBEC_merged_reproducible.txt|HNEC_merged_reproducible.txt	RAPH1	121348	CD28	49790	14.442	-0.729313	0.380937	-1.91452	0.0555532	0.58197
1468	Merged-chr3-142958907-2	chr3	142958733	142959088	+	9.132	HBEC_merged_reproducible.txt|HNEC_merged_reproducible.txt	PCOLCE2	69707	PAQR9	4772	21.3695	-0.675629	0.352491	-1.91673	0.0552726	0.58197
1469	Merged-chr4-140628178-1	chr4	140628052	140628304	+	6.3825	HBEC_merged_reproducible.txt	UCP1	59373	TBC1D9	127942	11.1231	-0.820819	0.428717	-1.91459	0.0555445	0.58197
1470	Merged-chr4-149912127-1	chr4	149912051	149912203	+	3.23333	HNEC_merged_reproducible.txt	DCLK2	166901		-	4.4497	1.29215	0.67429	1.91631	0.0553253	0.58197
1471	Merged-chr4-176319889-2	chr4	176319699	176320060	+	7.72125	HBEC_merged_reproducible.txt|HNEC_merged_reproducible.txt	SPCS3	85		-	18.285	-0.675774	0.352673	-1.91615	0.0553462	0.58197
1472	Merged-chr4-95086752-1	chr4	95086620	95086884	+	7.36	HBEC_merged_reproducible.txt	BMPR1B	35073	UNC5C	462454	12.8345	-0.90328	0.471197	-1.91699	0.055239	0.58197
1473	Merged-chr6-98124412-1	chr6	98124249	98124575	+	6.33333	HBEC_merged_reproducible.txt	MMS22L	841236	POU3F2	710180	9.29822	-1.30888	0.682974	-1.91644	0.0553089	0.58197
1474	Merged-chr11-60906607-2	chr11	60906473	60906821	+	4.62667	HBEC_merged_reproducible.txt|HNEC_merged_reproducible.txt	PRPF19	59		-	16.2264	0.704675	0.368234	1.91366	0.0556632	0.582561
1475	Merged-chr16-59905847-1	chr16	59905711	59905983	+	4.83	HNEC_merged_reproducible.txt	NONE	NA		-	8.5589	1.30958	0.684497	1.9132	0.0557229	0.582561
1476	Merged-chr4-153782303-1	chr4	153782180	153782426	+	7.7025	HNEC_merged_reproducible.txt	RNF175	22068	SFRP2	6817	12.1546	0.786744	0.411201	1.91328	0.0557119	0.582561
1477	Merged-chr15-98562451-1	chr15	98562358	98562545	+	4.4525	HNEC_merged_reproducible.txt	IGF1R	86520	ARRDC4	601753	7.48167	1.02569	0.536394	1.91219	0.0558513	0.583113
1478	Merged-chr3-119579822-1	chr3	119579748	119579897	+	2.68	HBEC_merged_reproducible.txt	ADPRH	554		-	3.46385	-1.412	0.738393	-1.91226	0.0558433	0.583113
1479	Merged-chr1-172918115-1	chr1	172917963	172918268	+	4.93667	HBEC_merged_reproducible.txt	TNFSF18	132848	FASLG	259097	10.1464	-0.846672	0.443352	-1.9097	0.0561714	0.583134
1480	Merged-chr10-110497791-1	chr10	110497649	110497934	+	4.73	HNEC_merged_reproducible.txt	DUSP5	47		-	11.0125	0.80195	0.420891	1.90537	0.0567326	0.583134
1481	Merged-chr10-127041708-2	chr10	127041505	127041911	+	11.564	HBEC_merged_reproducible.txt|HNEC_merged_reproducible.txt	NPS	507661	DOCK1	136252	28.2841	0.567436	0.297421	1.90786	0.0564098	0.583134
1482	Merged-chr11-112425313-2	chr11	112425123	112425528	+	11.435	HBEC_merged_reproducible.txt|HNEC_merged_reproducible.txt	NCAM1	535950	PLET1	164465	27.1258	-0.655406	0.343416	-1.90849	0.0563281	0.583134
1483	Merged-chr12-22130826-2	chr12	22130611	22131050	+	10.8903	HBEC_merged_reproducible.txt|HNEC_merged_reproducible.txt	CMAS	84656	ST8SIA1	203884	29.1243	0.633631	0.331801	1.90967	0.056176	0.583134
1484	Merged-chr12-74338104-1	chr12	74337992	74338217	+	5.8175	HBEC_merged_reproducible.txt	ATXN7L3B	199723		-	11.3684	-0.854613	0.448522	-1.9054	0.0567285	0.583134
1485	Merged-chr13-49691606-1	chr13	49691457	49691755	+	5.2075	HNEC_merged_reproducible.txt	EBPL	131		-	11.4008	0.805418	0.421826	1.90936	0.0562159	0.583134
1486	Merged-chr15-86556218-1	chr15	86556094	86556342	+	5.13	HBEC_merged_reproducible.txt	AGBL1	412496		-	9.91568	-0.911227	0.476943	-1.91056	0.0560618	0.583134
1487	Merged-chr16-55668526-2	chr16	55668335	55668732	+	11.6868	HBEC_merged_reproducible.txt|HNEC_merged_reproducible.txt	SLC6A2	11889	CES1	164625	31.7955	0.577447	0.302937	1.90616	0.0566293	0.583134
1488	Merged-chr16-82634224-1	chr16	82634137	82634312	+	5.74	HNEC_merged_reproducible.txt	CDH13	7259		-	8.12441	0.963939	0.505501	1.9069	0.0565337	0.583134
1489	Merged-chr18-74148445-2	chr18	74148305	74148585	+	12.881	HBEC_merged_reproducible.txt|HNEC_merged_reproducible.txt	FBXO15	580	TIMM21	66	30.2397	0.583644	0.305578	1.90997	0.0561375	0.583134
1490	Merged-chr3-54557669-1	chr3	54557505	54557833	+	5.33	HNEC_merged_reproducible.txt	LRTM1	370405	CACNA2D3	435003	8.07982	1.0765	0.564855	1.9058	0.0566757	0.583134
1491	Merged-chr4-84582610-1	chr4	84582441	84582780	+	5.642	HBEC_merged_reproducible.txt	CDS1	369		-	14.7068	-0.735002	0.385654	-1.90586	0.0566685	0.583134
1492	Merged-chr6-101614960-2	chr6	101614806	101615105	+	10.7667	HBEC_merged_reproducible.txt|HNEC_merged_reproducible.txt	GRIK2	216167		-	23.2877	0.744482	0.390786	1.90509	0.0567686	0.583134
1493	Merged-chr6-130178884-2	chr6	130178745	130179003	+	8.10167	HBEC_merged_reproducible.txt|HNEC_merged_reproducible.txt	SAMD3	37013	L3MBTL3	165175	12.4933	-0.881624	0.461916	-1.90862	0.0563107	0.583134
1494	Merged-chr6-166691327-1	chr6	166691227	166691428	+	5.28	HNEC_merged_reproducible.txt	MPC1	308329	RPS6KA2	171184	5.15417	1.43242	0.750751	1.90798	0.0563933	0.583134
1495	Merged-chr6-168157747-1	chr6	168157653	168157842	+	4.6425	HNEC_merged_reproducible.txt	FRMD1	78588	DACT2	161975	6.95746	1.06137	0.557188	1.90486	0.0567981	0.583134
1496	Merged-chr6-48766545-1	chr6	48766445	48766645	+	4.71	HBEC_merged_reproducible.txt	PTCHD4	697856	MUT	696646	7.02022	-1.20003	0.628134	-1.91047	0.0560732	0.583134
1497	Merged-chr6-7267644-2	chr6	7267486	7267815	+	7.50911	HBEC_merged_reproducible.txt|HNEC_merged_reproducible.txt	SSR1	45557	RREB1	159842	21.18	0.629028	0.330136	1.90536	0.0567332	0.583134
1498	Merged-chr7-116616905-1	chr7	116616807	116617004	+	2.78333	HBEC_merged_reproducible.txt	MET	55500	CAV1	92120	4.24933	-1.2775	0.668861	-1.90996	0.056138	0.583134
1499	Merged-chr7-158432173-2	chr7	158431968	158432365	+	15.277	HBEC_merged_reproducible.txt|HNEC_merged_reproducible.txt	PTPRN2	155513		-	35.2136	0.622914	0.32688	1.90564	0.0566973	0.583134
1500	Merged-chr7-70178960-2	chr7	70178772	70179136	+	7.973	HBEC_merged_reproducible.txt|HNEC_merged_reproducible.txt	GALNT17	953215	AUTS2	579621	20.2867	0.727225	0.380461	1.91143	0.0559492	0.583134
1501	Merged-chr8-133899523-1	chr8	133899423	133899624	+	2.415	HBEC_merged_reproducible.txt	ST3GAL1	327598	ZFAT	813515	12.3563	1.20021	0.628435	1.90984	0.0561543	0.583134
1502	Merged-chr8-89901968-2	chr8	89901797	89902137	+	7.03917	HBEC_merged_reproducible.txt|HNEC_merged_reproducible.txt	OSGIN2	567		-	19.8313	0.720059	0.377546	1.90721	0.0564933	0.583134
1503	Merged-chr9-89519547-1	chr9	89519367	89519727	+	9.79	HNEC_merged_reproducible.txt	SEMA4D	100714	GADD45G	85466	16.093	0.742202	0.388949	1.90822	0.0563623	0.583134
1504	Merged-chr8-2603040-1	chr8	2602942	2603138	+	5.71667	HNEC_merged_reproducible.txt	MYOM2	558000		-	6.71128	1.4305	0.751157	1.90439	0.0568591	0.583373
1505	Merged-chr10-110871831-1	chr10	110871710	110871952	+	3.746	HBEC_merged_reproducible.txt	PDCD4	24		-	9.53089	-0.878552	0.461896	-1.90206	0.0571637	0.584377
1506	Merged-chr10-3099517-1	chr10	3099421	3099613	+	4.3075	HNEC_merged_reproducible.txt	PFKP	31997	PITRM1	73324	6.74137	1.09683	0.576533	1.90246	0.0571112	0.584377
1507	Merged-chr12-21675842-2	chr12	21675679	21675965	+	5.41333	HBEC_merged_reproducible.txt|HNEC_merged_reproducible.txt	LDHB	18028	KCNJ8	98999	15.4208	0.736494	0.387157	1.90231	0.0571302	0.584377
1508	Merged-chr18-57909810-1	chr18	57909711	57909909	+	4.968	HNEC_merged_reproducible.txt	ATP8B1	178003	NEDD4L	134568	7.86428	1.16402	0.612032	1.9019	0.0571842	0.584377
1509	Merged-chr7-55887530-1	chr7	55887366	55887695	+	4.71	HNEC_merged_reproducible.txt	ZNF713	55	ENSG00000249773	253	10.3836	0.907086	0.476892	1.90208	0.0571607	0.584377
1510	Merged-chrX-17405420-1	chrX	17405241	17405599	+	6.2525	HNEC_merged_reproducible.txt	SCML1	332049	NHS	30000	12.3729	0.836973	0.439942	1.90246	0.0571106	0.584377
1511	Merged-chr2-237523045-1	chr2	237522993	237523098	+	4.795	HBEC_merged_reproducible.txt	PRLH	43529	MLPH	35877	7.5656	-0.968665	0.509424	-1.90149	0.0572376	0.584536
1512	Merged-chr12-76183620-2	chr12	76183414	76183771	+	4.41571	HBEC_merged_reproducible.txt|HNEC_merged_reproducible.txt	NAP1L1	98559	BBS10	164850	14.3503	0.76375	0.402029	1.89974	0.0574673	0.584946
1513	Merged-chr2-196292426-2	chr2	196292059	196292766	+	23.9112	HBEC_merged_reproducible.txt|HNEC_merged_reproducible.txt	STK17B	120837	HECW2	300199	75.1832	-0.405549	0.213436	-1.9001	0.0574202	0.584946
1514	Merged-chr5-108637339-1	chr5	108637176	108637502	+	5.886	HNEC_merged_reproducible.txt	EFNA5	966444	FER	110483	9.16954	1.01512	0.534122	1.90053	0.0573632	0.584946
1515	Merged-chr9-18669137-2	chr9	18668969	18669280	+	5.4315	HBEC_merged_reproducible.txt|HNEC_merged_reproducible.txt	ADAMTSL1	195230	SAXO1	364064	15.4115	-0.726545	0.382443	-1.89974	0.0574667	0.584946
1516	Merged-chrX-110422377-1	chrX	110422276	110422478	+	4.5	HBEC_merged_reproducible.txt	AMMECR1	104138	CHRDL1	373434	6.41704	-1.16249	0.611661	-1.90054	0.0573619	0.584946
1517	Merged-chr7-51019589-1	chr7	51019438	51019741	+	10.955	HNEC_merged_reproducible.txt	GRB10	287236	COBL	297229	14.0143	1.06917	0.562991	1.89909	0.057552	0.585037
1518	Merged-chr8-78197529-1	chr8	78197436	78197622	+	3.1	HNEC_merged_reproducible.txt	PKIA	318610		-	4.54795	1.35224	0.712028	1.89914	0.0575461	0.585037
1519	Merged-chr11-102225855-1	chr11	102225778	102225933	+	3.53	HBEC_merged_reproducible.txt	BIRC3	91640	YAP1	115394	4.88206	-1.25029	0.658918	-1.89749	0.0577628	0.585297
1520	Merged-chr16-18926622-2	chr16	18926475	18926775	+	6.31575	HBEC_merged_reproducible.txt|HNEC_merged_reproducible.txt	SMG1	171		-	15.7833	0.701576	0.369714	1.89761	0.0577468	0.585297
1521	Merged-chr16-19396793-1	chr16	19396603	19396983	+	5.59	HNEC_merged_reproducible.txt	TMC5	13942	CLEC19A	110941	14.959	0.752227	0.396261	1.89831	0.057655	0.585297
1522	Merged-chr19-53520867-1	chr19	53520696	53521038	+	6.104	HNEC_merged_reproducible.txt	ZNF331	157		-	13.1435	0.765109	0.403228	1.89746	0.0577673	0.585297
1523	Merged-chr7-33743844-2	chr7	33743562	33744117	+	19.9517	HBEC_merged_reproducible.txt|HNEC_merged_reproducible.txt	BMPER	161072	BBS9	614307	52.37	0.462729	0.243727	1.89856	0.0576229	0.585297
1524	Merged-chr7-158704985-2	chr7	158704738	158705233	+	14.037	HBEC_merged_reproducible.txt|HNEC_merged_reproducible.txt	NCAPG2	187		-	34.6834	0.534551	0.28186	1.89651	0.057892	0.586176
1525	Merged-chr2-196696583-1	chr2	196696486	196696680	+	8.04	HNEC_merged_reproducible.txt	CCDC150	56951	GTF3C3	103118	8.13781	1.0439	0.550878	1.89498	0.0580954	0.58785
1526	Merged-chr3-62607928-1	chr3	62607868	62607989	+	3.06333	HBEC_merged_reproducible.txt	FEZF2	234413	CADPS	267451	4.25549	-1.27811	0.674628	-1.89453	0.0581542	0.588059
1527	Merged-chr16-81527134-1	chr16	81526957	81527311	+	7.182	HNEC_merged_reproducible.txt	PLCG2	252124	CMIP	81964	13.6148	0.864923	0.456644	1.89409	0.0582134	0.588272
1528	Merged-chr4-114513087-2	chr4	114512927	114513253	+	4.66833	HBEC_merged_reproducible.txt|HNEC_merged_reproducible.txt	ARSJ	533389	UGT8	85365	13.4155	-0.721574	0.381407	-1.89187	0.0585079	0.590861
1529	Merged-chr14-93533662-1	chr14	93533518	93533806	+	6.97	HNEC_merged_reproducible.txt	COX8C	186471	PRIMA1	254819	10.596	0.97464	0.515409	1.891	0.0586239	0.591646
1530	Merged-chr2-14020294-1	chr2	14020150	14020439	+	6.5875	HBEC_merged_reproducible.txt	NONE	NA		-	11.4265	-1.08016	0.571373	-1.89047	0.0586947	0.591932
1531	Merged-chr20-52494406-2	chr20	52494261	52494577	+	7.38333	HBEC_merged_reproducible.txt|HNEC_merged_reproducible.txt	TSHZ2	477988	ZFP64	302433	17.3506	0.967622	0.511987	1.88993	0.0587669	0.591932
1532	Merged-chrX-31224026-1	chrX	31223942	31224111	+	3.7	HBEC_merged_reproducible.txt	FTHL17	151973		-	6.35346	-1.05543	0.558449	-1.88993	0.0587674	0.591932
1533	Merged-chr16-64864401-1	chr16	64864329	64864474	+	4.68333	HNEC_merged_reproducible.txt	CDH11	257797		-	5.64427	1.31382	0.695404	1.88929	0.0588528	0.592405
1534	Merged-chr6-167938122-1	chr6	167938006	167938239	+	6.53667	HNEC_merged_reproducible.txt	KIF25	60970	AFDN	110487	8.07724	1.14795	0.60785	1.88854	0.0589538	0.593035
1535	Merged-chr11-125082894-1	chr11	125082837	125082951	+	3.78	HBEC_merged_reproducible.txt	SLC37A2	19558	TMEM218	28814	4.84088	-1.21629	0.644488	-1.88721	0.0591314	0.593695
1536	Merged-chr12-5733269-1	chr12	5733138	5733401	+	9.2075	HNEC_merged_reproducible.txt	ANO2	212963	NTF3	301156	13.1556	0.814157	0.431412	1.88719	0.0591348	0.593695
1537	Merged-chr3-71423456-1	chr3	71423357	71423556	+	4.96667	HNEC_merged_reproducible.txt	FOXP1	160533		-	5.54369	1.2259	0.649421	1.88768	0.0590689	0.593695
1538	Merged-chr8-65951984-1	chr8	65951895	65952073	+	4.31333	HNEC_merged_reproducible.txt	PDE7A	110032	DNAJC5B	69576	6.59616	1.14152	0.605001	1.88681	0.0591859	0.593821
1539	Merged-chr3-28348651-2	chr3	28348427	28348896	+	12.0586	HBEC_merged_reproducible.txt|HNEC_merged_reproducible.txt	ENSG00000283563	517	ZCWPW2	488	31.8372	-0.506701	0.268713	-1.88566	0.0593406	0.594987
1540	Merged-chr10-122374570-2	chr10	122374393	122374757	+	12.3788	HBEC_merged_reproducible.txt|HNEC_merged_reproducible.txt	PLEKHA1	121		-	30.1954	0.550854	0.292325	1.88439	0.0595127	0.595928
1541	Merged-chr11-123674506-1	chr11	123674410	123674603	+	6.0175	HBEC_merged_reproducible.txt	SCN3B	19902	ZNF202	67164	10.643	-0.841961	0.44691	-1.88396	0.0595703	0.595928
1542	Merged-chr2-19073710-2	chr2	19073521	19073880	+	9.34583	HBEC_merged_reproducible.txt|HNEC_merged_reproducible.txt	NT5C1B-RDH14	484138	OSR1	284953	24.7674	0.597981	0.317364	1.88421	0.0595364	0.595928
1543	Merged-chr8-130326344-1	chr8	130326200	130326489	+	4.625	HNEC_merged_reproducible.txt	FAM49B	386512	ASAP1	117316	8.97739	0.924608	0.490815	1.88382	0.0595889	0.595928
1544	Merged-chr5-179914210-2	chr5	179914009	179914408	+	9.877	HBEC_merged_reproducible.txt|HNEC_merged_reproducible.txt	TBC1D9B	6349	RNF130	157910	25.334	0.630556	0.33481	1.88333	0.059656	0.596212
1545	Merged-chr8-139216109-1	chr8	139216000	139216219	+	4.7125	HNEC_merged_reproducible.txt	COL22A1	302116	KCNK9	486947	6.61448	1.15965	0.615962	1.88266	0.0597465	0.59673
1546	Merged-chrX-149124635-1	chrX	149124572	149124698	+	3.28333	HNEC_merged_reproducible.txt	IDS	380712	AFF2	624016	4.04355	1.3603	0.722726	1.88218	0.0598111	0.596989
1547	Merged-chr16-51577831-2	chr16	51577592	51578046	+	13.1242	HBEC_merged_reproducible.txt|HNEC_merged_reproducible.txt	SALL1	426544	TOX3	969189	32.1343	0.566066	0.300835	1.88165	0.0598831	0.597322
1548	Merged-chr5-176537334-1	chr5	176537237	176537432	+	5.55333	HNEC_merged_reproducible.txt	RNF44	86		-	7.87524	0.964088	0.512446	1.88134	0.059925	0.597354
1549	Merged-chr1-212161660-1	chr1	212161548	212161772	+	4.47333	HNEC_merged_reproducible.txt	PPP2R5A	123877	DTL	126083	6.71845	1.06545	0.566414	1.88104	0.0599667	0.597383
1550	Merged-chr10-61837391-1	chr10	61837316	61837467	+	4.91	HNEC_merged_reproducible.txt	TMEM26	383941	ARID5B	63909	4.99409	1.27035	0.67588	1.87955	0.0601701	0.597974
1551	Merged-chr15-93837648-2	chr15	93837468	93837801	+	6.39333	HBEC_merged_reproducible.txt|HNEC_merged_reproducible.txt	RGMA	763506	MCTP2	460632	17.7021	0.655248	0.348516	1.88011	0.0600934	0.597974
1552	Merged-chr20-46954662-1	chr20	46954539	46954786	+	5.38	HNEC_merged_reproducible.txt	EYA2	60038	ZMYND8	402035	5.47424	1.40354	0.746837	1.87931	0.0602023	0.597974
1553	Merged-chr7-26156570-1	chr7	26156468	26156672	+	4.67	HNEC_merged_reproducible.txt	NFE2L3	4330	HNRNPA2B1	44176	7.69288	0.996076	0.530058	1.87918	0.0602198	0.597974
1554	Merged-chr7-51376642-2	chr7	51376414	51376867	+	19.7383	HBEC_merged_reproducible.txt|HNEC_merged_reproducible.txt	COBL	59822		-	38.4712	0.755755	0.402081	1.87961	0.0601615	0.597974
1555	Merged-chr2-179954235-1	chr2	179954144	179954327	+	5.95	HNEC_merged_reproducible.txt	ZNF385B	92730	CWC22	52818	6.2592	1.22323	0.651213	1.87839	0.0603274	0.598658
1556	Merged-chr12-15274787-1	chr12	15274622	15274953	+	4.24667	HBEC_merged_reproducible.txt	RERG	53370	PTPRO	47610	14.5267	-0.704403	0.375229	-1.87726	0.0604825	0.599211
1557	Merged-chr17-14673058-1	chr17	14672977	14673139	+	5.84	HNEC_merged_reproducible.txt	HS3ST3B1	371975	PMP22	589531	8.00173	1.03095	0.549215	1.87713	0.0604997	0.599211
1558	Merged-chr6-152983301-2	chr6	152982973	152983618	+	10.1033	HBEC_merged_reproducible.txt|HNEC_merged_reproducible.txt	FBXO5	277		-	40.8645	-0.52169	0.27787	-1.87746	0.0604547	0.599211
1559	Merged-chr11-120546816-1	chr11	120546659	120546974	+	7.875	HNEC_merged_reproducible.txt	TBCEL	477305	GRIK4	35116	11.1493	0.855871	0.457279	1.87166	0.0612534	0.59975
1560	Merged-chr12-104286213-1	chr12	104286142	104286284	+	2.73667	HBEC_merged_reproducible.txt	EID3	17526	TXNRD1	70434	4.95218	-1.1246	0.600606	-1.87244	0.0611453	0.59975
1561	Merged-chr12-25017610-1	chr12	25017482	25017738	+	4.25667	HNEC_merged_reproducible.txt	BCAT1	114535	LRMP	34902	6.32651	1.08575	0.579789	1.87267	0.0611146	0.59975
1562	Merged-chr14-25887478-1	chr14	25887389	25887567	+	3.91667	HNEC_merged_reproducible.txt	STXBP6	837181	NOVA1	710276	5.81281	1.16916	0.624735	1.87145	0.0612829	0.59975
1563	Merged-chr16-80540922-2	chr16	80540804	80541080	+	4.91833	HBEC_merged_reproducible.txt|HNEC_merged_reproducible.txt	DYNLRB2	208		-	14.138	0.786374	0.419353	1.87521	0.0607638	0.59975
1564	Merged-chr16-8646004-1	chr16	8645911	8646098	+	7.5	HNEC_merged_reproducible.txt	ABAT	66965	METTL22	24316	7.16511	1.23025	0.656225	1.87474	0.0608289	0.59975
1565	Merged-chr18-80179318-1	chr18	80179225	80179411	+	5.27333	HNEC_merged_reproducible.txt	PARD6G	68228	ADNP2	70287	7.08165	1.07953	0.576805	1.87156	0.0612671	0.59975
1566	Merged-chr2-9058149-1	chr2	9058043	9058256	+	4.764	HNEC_merged_reproducible.txt	ASAP2	148616	MBOAT2	54336	7.81364	1.04304	0.556525	1.8742	0.0609034	0.59975
1567	Merged-chr20-56374191-1	chr20	56374114	56374268	+	5.67	HNEC_merged_reproducible.txt	FAM210B	15276	AURKA	18014	5.60804	1.25512	0.670391	1.87222	0.0611763	0.59975
1568	Merged-chr4-145808166-1	chr4	145808055	145808278	+	4.37333	HNEC_merged_reproducible.txt	ZNF827	130469	MMAA	189903	7.5705	1.07832	0.575241	1.87455	0.0608548	0.59975
1569	Merged-chr4-172998792-1	chr4	172998642	172998942	+	7.03	HNEC_merged_reproducible.txt	GALNT7	169961		-	11.7148	0.771567	0.411744	1.8739	0.0609439	0.59975
1570	Merged-chr5-130528642-1	chr5	130528552	130528733	+	2.92333	HBEC_merged_reproducible.txt	CHSY3	624170	HINT1	636843	5.20088	-1.24774	0.666421	-1.8723	0.061165	0.59975
1571	Merged-chr5-81751169-1	chr5	81751041	81751297	+	3.804	HBEC_merged_reproducible.txt	SSBP2	84		-	9.20106	-0.909914	0.485561	-1.87394	0.0609383	0.59975
1572	Merged-chr5-9376939-2	chr5	9376751	9377184	+	8.16875	HBEC_merged_reproducible.txt|HNEC_merged_reproducible.txt	SEMA5A	169108		-	21.9604	0.622795	0.332131	1.87515	0.0607723	0.59975
1573	Merged-chr7-82050331-2	chr7	82050188	82050478	+	9.73875	HBEC_merged_reproducible.txt|HNEC_merged_reproducible.txt	HGF	280135	CACNA2D1	393465	18.5335	-0.663059	0.35434	-1.87125	0.0613101	0.59975
1574	Merged-chr9-19102971-1	chr9	19102831	19103112	+	8.77	HNEC_merged_reproducible.txt	HAUS6	148		-	15.9948	0.717012	0.383204	1.8711	0.0613314	0.59975
1575	Merged-chr9-27117900-1	chr9	27117760	27118040	+	5.84667	HBEC_merged_reproducible.txt	TEK	8751	EQTN	179239	7.77755	-1.05431	0.562426	-1.87458	0.06085	0.59975
1576	Merged-chr9-83220870-1	chr9	83220756	83220985	+	4.9675	HBEC_merged_reproducible.txt	RASEF	157742	FRMD3	317568	9.29707	-0.913456	0.487773	-1.87271	0.061109	0.59975
1577	Merged-chrX-111649840-1	chrX	111649725	111649955	+	4.354	HBEC_merged_reproducible.txt	ALG13	31310	LINC00890	138178	9.81049	-0.844038	0.450453	-1.87375	0.0609645	0.59975
1578	Merged-chrX-97426675-1	chrX	97426537	97426814	+	7.45333	HNEC_merged_reproducible.txt	RPA4	542767		-	10.7553	0.827256	0.442015	1.87156	0.061268	0.59975
1579	Merged-chr18-33803191-2	chr18	33803036	33803353	+	8.84375	HBEC_merged_reproducible.txt|HNEC_merged_reproducible.txt	ASXL3	224617	NOL4	420357	22.7307	0.642626	0.343618	1.87017	0.0614596	0.600242
1580	Merged-chr22-23279056-1	chr22	23278890	23279223	+	7.585	HNEC_merged_reproducible.txt	BCR	98846	IGLL1	301252	13.7073	0.81587	0.436215	1.87034	0.0614366	0.600242
1581	Merged-chr1-211514187-2	chr1	211514060	211514290	+	5.15167	HBEC_merged_reproducible.txt|HNEC_merged_reproducible.txt	RD3	21258	SLC30A1	64567	9.40574	-0.882771	0.472739	-1.86735	0.0618521	0.601033
1582	Merged-chr10-103396633-1	chr10	103396530	103396736	+	7.26667	HNEC_merged_reproducible.txt	USMG5	610	PDCD11	15	9.19769	0.898756	0.481139	1.86798	0.0617654	0.601033
1583	Merged-chr13-112587542-1	chr13	112587447	112587637	+	3.13333	HNEC_merged_reproducible.txt	TUBGCP3	625		-	5.93294	1.1521	0.616399	1.86909	0.0616105	0.601033
1584	Merged-chr19-21397030-2	chr19	21396900	21397175	+	6.43167	HBEC_merged_reproducible.txt|HNEC_merged_reproducible.txt	ZNF493	92		-	13.9741	0.714021	0.382347	1.86747	0.0618361	0.601033
1585	Merged-chr20-543769-1	chr20	543661	543877	+	2.91	HBEC_merged_reproducible.txt	CSNK2A1	52		-	5.06851	-1.20236	0.643668	-1.86799	0.061764	0.601033
1586	Merged-chr5-6159219-2	chr5	6158945	6159518	+	17.0417	HBEC_merged_reproducible.txt|HNEC_merged_reproducible.txt	MED10	219363	ICE1	736537	50.0061	0.605125	0.324053	1.86737	0.0618504	0.601033
1587	Merged-chr7-142583653-2	chr7	142583513	142583807	+	12.165	HBEC_merged_reproducible.txt|HNEC_merged_reproducible.txt	PRSS58	325633	MTRNR2L6	82612	26.6467	0.57979	0.310342	1.86823	0.0617305	0.601033
1588	Merged-chr8-47381687-2	chr8	47381468	47381935	+	13.8142	HBEC_merged_reproducible.txt|HNEC_merged_reproducible.txt	SPIDR	121126	CEBPD	357385	34.9681	0.523575	0.280374	1.86742	0.0618436	0.601033
1589	Merged-chr2-209423940-2	chr2	209423757	209424160	+	8.39325	HBEC_merged_reproducible.txt|HNEC_merged_reproducible.txt	MAP2	155463		-	19.9153	-0.605048	0.324125	-1.86671	0.0619419	0.601374
1590	Merged-chr4-140012875-1	chr4	140012748	140013003	+	3.192	HBEC_merged_reproducible.txt	MAML3	141309	MGST2	347107	8.02012	-0.884834	0.474049	-1.86655	0.0619651	0.601374
1591	Merged-chr3-10189790-1	chr3	10189661	10189920	+	5.17333	HNEC_merged_reproducible.txt	TATDN2	58233	IRAK2	24925	6.79301	1.1428	0.612448	1.86595	0.0620485	0.601805
1592	Merged-chr14-20999132-1	chr14	20998973	20999291	+	4.99	HNEC_merged_reproducible.txt	SLC39A2	158		-	9.52551	0.873437	0.468304	1.86511	0.0621664	0.60222
1593	Merged-chr18-12407892-1	chr18	12407782	12408003	+	3.818	HNEC_merged_reproducible.txt	PRELID3A	4		-	7.26902	1.05379	0.565184	1.86451	0.0622497	0.60222
1594	Merged-chr2-23670172-1	chr2	23670066	23670279	+	5.442	HNEC_merged_reproducible.txt	ATAD2B	256942	KLHL29	284955	10.1158	0.867362	0.46526	1.86425	0.0622865	0.60222
1595	Merged-chr4-55395799-2	chr4	55395494	55396006	+	5.92417	HBEC_merged_reproducible.txt|HNEC_merged_reproducible.txt	TMEM165	207		-	22.0342	-0.585613	0.314006	-1.86498	0.0621847	0.60222
1596	Merged-chr9-86107066-1	chr9	86106959	86107173	+	3.53	HBEC_merged_reproducible.txt	GOLM1	7508	ISCA1	175463	5.9856	-1.15829	0.62128	-1.86435	0.0622721	0.60222
1597	Merged-chr8-52714491-1	chr8	52714369	52714614	+	5.8475	HBEC_merged_reproducible.txt	RB1CC1	59		-	11.5518	-0.774149	0.415336	-1.86391	0.0623345	0.602306
1598	Merged-chr1-182589207-1	chr1	182589141	182589273	+	3.3	HBEC_merged_reproducible.txt	RNASEL	49		-	3.79411	-1.38803	0.745965	-1.86072	0.0627833	0.602904
1599	Merged-chr10-18627835-2	chr10	18627566	18628015	+	9.58792	HBEC_merged_reproducible.txt|HNEC_merged_reproducible.txt	NSUN6	23832	CACNB2	487113	25.8222	0.585395	0.314481	1.86147	0.0626785	0.602904
1600	Merged-chr16-81531754-2	chr16	81531548	81531925	+	5.75433	HBEC_merged_reproducible.txt|HNEC_merged_reproducible.txt	PLCG2	247522	CMIP	86566	15.5759	0.737599	0.396521	1.86018	0.0628605	0.602904
1601	Merged-chr20-25017516-2	chr20	25017382	25017658	+	7.00067	HBEC_merged_reproducible.txt|HNEC_merged_reproducible.txt	APMAP	24541	ACSS1	40662	15.4541	0.697646	0.374764	1.86156	0.0626652	0.602904
1602	Merged-chr3-63625328-2	chr3	63625055	63625552	+	14.6852	HBEC_merged_reproducible.txt|HNEC_merged_reproducible.txt	SNTN	27365	SYNPR	347180	38.2669	0.510001	0.274083	1.86076	0.0627786	0.602904
1603	Merged-chr4-121272670-1	chr4	121272560	121272781	+	4.98333	HBEC_merged_reproducible.txt	TNIP3	45204	QRFPR	108389	6.38244	-1.20471	0.647271	-1.86121	0.0627139	0.602904
1604	Merged-chr5-50807829-1	chr5	50807697	50807962	+	5.42	HNEC_merged_reproducible.txt	ISL1	575562	PARP8	140891	9.45975	1.04684	0.561887	1.86308	0.0624505	0.602904
1605	Merged-chr6-125520266-1	chr6	125520189	125520344	+	3.60333	HNEC_merged_reproducible.txt	HEY2	229314	HDDC2	218291	3.84131	1.54097	0.827616	1.86193	0.0626123	0.602904
1606	Merged-chr6-155328825-1	chr6	155328662	155328988	+	4.19	HBEC_merged_reproducible.txt	TFB1M	14341	NOX3	127078	12.0675	-0.813965	0.437582	-1.86014	0.0628652	0.602904
1607	Merged-chr7-26097649-1	chr7	26097553	26097745	+	4.89667	HNEC_merged_reproducible.txt	NPVF	869163	NFE2L3	54591	5.7179	1.24599	0.669823	1.86018	0.0628599	0.602904
1608	Merged-chr8-10783839-1	chr8	10783702	10783977	+	4.02	HNEC_merged_reproducible.txt	SOX7	53327	ENSG00000258724	56008	6.83487	1.19622	0.642858	1.86079	0.0627742	0.602904
1609	Merged-chr8-127427062-2	chr8	127426877	127427206	+	5.728	HBEC_merged_reproducible.txt|HNEC_merged_reproducible.txt	MYC	309028	POU5F1B	12751	17.0228	-0.664764	0.357356	-1.86023	0.062853	0.602904
1610	Merged-chr1-47650425-2	chr1	47650168	47650635	+	15.3537	HBEC_merged_reproducible.txt|HNEC_merged_reproducible.txt	FOXD2	214384	TRABD2B	346494	36.0326	0.511953	0.275527	1.85809	0.0631565	0.603448
1611	Merged-chr14-20987008-1	chr14	20986873	20987144	+	7.658	HNEC_merged_reproducible.txt	METTL17	2972		-	12.96	0.798083	0.429462	1.85833	0.0631215	0.603448
1612	Merged-chr2-232286075-1	chr2	232285970	232286181	+	4.12667	HNEC_merged_reproducible.txt	ALPP	92459	DIS3L2	324492	6.28829	1.09699	0.590264	1.85847	0.0631022	0.603448
1613	Merged-chr4-6763655-1	chr4	6763492	6763818	+	6.6	HNEC_merged_reproducible.txt	KIAA0232	19085	BLOC1S4	47600	16.7731	0.687576	0.369912	1.85876	0.0630615	0.603448
1614	Merged-chr7-56046955-2	chr7	56046784	56047093	+	7.96767	HBEC_merged_reproducible.txt|HNEC_merged_reproducible.txt	CCT6A	4692	PSPH	4666	18.1061	0.714904	0.384582	1.85891	0.0630395	0.603448
1615	Merged-chr8-55587184-2	chr8	55587036	55587336	+	6.96375	HBEC_merged_reproducible.txt|HNEC_merged_reproducible.txt	TGS1	185956	XKR4	484797	14.6538	-0.893061	0.480325	-1.85928	0.0629869	0.603448
1616	Merged-chr18-13019559-1	chr18	13019406	13019712	+	9.54	HNEC_merged_reproducible.txt	LDLRAD4	258544	CEP192	28197	10.7135	0.936608	0.504484	1.85657	0.0633729	0.604045
1617	Merged-chr21-40887121-1	chr21	40886994	40887248	+	3.33667	HNEC_merged_reproducible.txt	BACE2	280680	DSCAM	39982	9.64285	0.852208	0.458934	1.85693	0.0633214	0.604045
1618	Merged-chr8-69833440-1	chr8	69833283	69833598	+	4.8875	HNEC_merged_reproducible.txt	SLCO5A1	1624	SULF1	366816	10.6483	0.84197	0.453514	1.85655	0.0633756	0.604045
1619	Merged-chr8-85966421-1	chr8	85966330	85966513	+	4.76	HNEC_merged_reproducible.txt	PSKH2	103276	CA2	502569	7.51547	0.959812	0.516835	1.8571	0.0632976	0.604045
1620	Merged-chr18-80249979-1	chr18	80249852	80250107	+	6.60333	HNEC_merged_reproducible.txt	PARD6G	2433		-	7.00683	1.29905	0.700124	1.85545	0.0635321	0.605162
1621	Merged-chr3-64501709-1	chr3	64501599	64501819	+	4.23667	HNEC_merged_reproducible.txt	PRICKLE2	276228	ADAMTS9	186291	6.06846	1.30421	0.703202	1.85468	0.0636425	0.605527
1622	Merged-chrX-23276700-1	chrX	23276521	23276880	+	11.9925	HNEC_merged_reproducible.txt	PTCHD1	57316	DDX53	276739	19.203	0.780131	0.420639	1.85463	0.0636488	0.605527
1623	Merged-chr1-209542719-2	chr1	209542445	209542977	+	12.5917	HBEC_merged_reproducible.txt|HNEC_merged_reproducible.txt	CAMK1G	41006		-	38.3458	-0.574825	0.310006	-1.85424	0.0637053	0.605691
1624	Merged-chr3-174072885-1	chr3	174072765	174073005	+	7.884	HNEC_merged_reproducible.txt	NAALADL2	786395	NLGN1	674437	12.8243	0.857332	0.462452	1.85388	0.0637562	0.605801
1625	Merged-chr1-12381418-1	chr1	12381270	12381567	+	6.98	HNEC_merged_reproducible.txt	VPS13D	151351	DHRS3	236313	10.2585	0.9166	0.495078	1.85142	0.0641084	0.606366
1626	Merged-chr1-212606898-1	chr1	212606761	212607036	+	3.37	HBEC_merged_reproducible.txt	ATF3	1772		-	9.87748	-0.860516	0.464708	-1.85173	0.0640641	0.606366
1627	Merged-chr1-34753377-1	chr1	34753249	34753505	+	3.3625	HBEC_merged_reproducible.txt	GJB5	1670		-	7.44247	-1.06334	0.574217	-1.85181	0.0640526	0.606366
1628	Merged-chr10-26860210-1	chr10	26860104	26860316	+	3.80667	HBEC_merged_reproducible.txt	ABI1	725		-	6.94667	-0.971442	0.525009	-1.85033	0.0642657	0.606366
1629	Merged-chr11-20367804-2	chr11	20367684	20367934	+	5.46958	HBEC_merged_reproducible.txt|HNEC_merged_reproducible.txt	PRMT3	19721	HTATIP2	4066	12.1044	0.785116	0.424002	1.85168	0.0640719	0.606366
1630	Merged-chr12-124422801-1	chr12	124422739	124422864	+	5.98333	HNEC_merged_reproducible.txt	NCOR2	72451	RFLNA	449560	5.17491	1.38844	0.749245	1.85312	0.0638648	0.606366
1631	Merged-chr19-36141304-1	chr19	36141202	36141407	+	4.06667	HNEC_merged_reproducible.txt	CAPNS1	1729	COX7A1	11565	5.29681	1.2576	0.679624	1.85044	0.0642503	0.606366
1632	Merged-chr2-168034181-1	chr2	168034050	168034313	+	8.232	HNEC_merged_reproducible.txt	B3GALT1	165233	STK39	213960	13.937	0.729802	0.394008	1.85225	0.0639894	0.606366
1633	Merged-chr2-3405567-1	chr2	3405428	3405707	+	7.07167	HNEC_merged_reproducible.txt	TRAPPC12	25881	ADI1	114169	14.6265	0.764411	0.413215	1.84991	0.0643264	0.606366
1634	Merged-chr7-27917933-1	chr7	27917790	27918076	+	5.65	HNEC_merged_reproducible.txt	TAX1BP1	177744	JAZF1	262810	9.12805	0.929616	0.502483	1.85004	0.0643071	0.606366
1635	Merged-chr7-70738223-1	chr7	70738130	70738317	+	4.8025	HNEC_merged_reproducible.txt	GALNT17	393946		-	8.89181	0.897052	0.484915	1.84992	0.0643255	0.606366
1636	Merged-chr8-141369136-1	chr8	141369059	141369214	+	4.49333	HNEC_merged_reproducible.txt	GPR20	1869		-	5.5771	1.16479	0.629494	1.85035	0.0642624	0.606366
1637	Merged-chr9-107249445-1	chr9	107249321	107249569	+	2.67333	HBEC_merged_reproducible.txt	RAD23B	33834	ZNF462	386348	4.65957	-1.27049	0.686414	-1.85092	0.0641817	0.606366
1638	Merged-chr1-192439596-2	chr1	192439476	192439733	+	4.8225	HBEC_merged_reproducible.txt|HNEC_merged_reproducible.txt	RGS1	136123	RGS21	122612	10.8379	-0.874489	0.473023	-1.84872	0.0644976	0.607247
1639	Merged-chr4-55852086-2	chr4	55851929	55852252	+	6.06375	HBEC_merged_reproducible.txt|HNEC_merged_reproducible.txt	EXOC1	1526		-	13.3977	-0.721483	0.390285	-1.84861	0.0645149	0.607247
1640	Merged-chr8-79963690-2	chr8	79963525	79963874	+	12.3463	HBEC_merged_reproducible.txt|HNEC_merged_reproducible.txt	HEY1	195842	MRPS28	66572	26.586	-0.636517	0.344353	-1.84845	0.0645379	0.607247
1641	Merged-chr1-98086926-2	chr1	98086760	98087095	+	12.6471	HBEC_merged_reproducible.txt|HNEC_merged_reproducible.txt	SNX7	574796	DPYD	165904	28.9631	-0.649373	0.351363	-1.84815	0.0645802	0.607275
1642	Merged-chr1-208203575-1	chr1	208203430	208203720	+	4.46	HBEC_merged_reproducible.txt	CD34	292173	PLXNA2	40745	7.74906	-0.98265	0.531917	-1.84738	0.0646927	0.607961
1643	Merged-chr7-17206500-1	chr7	17206333	17206667	+	2.882	HBEC_merged_reproducible.txt	AGR3	324513	AHR	92122	9.34494	-0.858575	0.464888	-1.84684	0.0647697	0.608315
1644	Merged-chr5-34499318-2	chr5	34499217	34499435	+	3.86333	HBEC_merged_reproducible.txt|HNEC_merged_reproducible.txt	C1QTNF3-AMACR	374798	RAI14	185228	9.03943	0.87038	0.471667	1.84533	0.0649898	0.610011
1645	Merged-chr5-178859921-2	chr5	178859648	178860133	+	12.1092	HBEC_merged_reproducible.txt|HNEC_merged_reproducible.txt	ZNF354B	63		-	25.1312	0.746444	0.404607	1.84486	0.0650576	0.610276
1646	Merged-chr2-75380020-1	chr2	75379940	75380101	+	5.47	HNEC_merged_reproducible.txt	TACR1	180320	EVA1A	189702	7.48992	0.999858	0.54223	1.84397	0.0651869	0.611117
1647	Merged-chr1-216456920-1	chr1	216456799	216457041	+	10.25	HNEC_merged_reproducible.txt	USH2A	33524	ESRRG	266533	15.7738	0.851437	0.462953	1.83914	0.0658944	0.613342
1648	Merged-chr10-117461962-1	chr10	117461872	117462053	+	8.54333	HNEC_merged_reproducible.txt	PDZD8	86495	EMX2	80482	9.56453	0.953239	0.518685	1.8378	0.0660922	0.613342
1649	Merged-chr11-101915112-2	chr11	101914875	101915378	+	8.328	HBEC_merged_reproducible.txt|HNEC_merged_reproducible.txt	CEP126	111		-	28.7764	-0.588759	0.320051	-1.83958	0.0658298	0.613342
1650	Merged-chr11-19632585-1	chr11	19632506	19632664	+	3.74667	HNEC_merged_reproducible.txt	E2F8	390965	NAV2	81012	4.66844	1.28451	0.69879	1.83819	0.0660338	0.613342
1651	Merged-chr12-14515178-1	chr12	14515100	14515256	+	5.41333	HNEC_merged_reproducible.txt	PLBD1	53171	ATF7IP	130114	6.41648	1.0657	0.578975	1.84067	0.0656693	0.613342
1652	Merged-chr15-100559521-1	chr15	100559361	100559681	+	6.04	HNEC_merged_reproducible.txt	CERS3	14801	LINS1	42719	10.8323	0.869417	0.472872	1.83859	0.065976	0.613342
1653	Merged-chr15-35000650-1	chr15	35000478	35000822	+	5.5075	HNEC_merged_reproducible.txt	ZNF770	12363	NANOGP8	84460	17.1286	0.689039	0.374176	1.84148	0.0655505	0.613342
1654	Merged-chr16-46391381-1	chr16	46391309	46391453	+	7.4025	HBEC_merged_reproducible.txt	SHCBP1	230245		-	12.5153	-0.857007	0.465311	-1.8418	0.0655051	0.613342
1655	Merged-chr16-48623418-1	chr16	48623289	48623548	+	5.66833	HNEC_merged_reproducible.txt	N4BP1	13209	CBLN1	658413	12.4578	0.782294	0.425014	1.84063	0.0656757	0.613342
1656	Merged-chr2-132930010-1	chr2	132929910	132930110	+	5.22667	HNEC_merged_reproducible.txt	LYPD1	259805	NCKAP5	638450	6.00059	1.09847	0.597622	1.83806	0.0660535	0.613342
1657	Merged-chr20-41786367-1	chr20	41786264	41786471	+	5.97667	HNEC_merged_reproducible.txt	CHD6	167873		-	7.79045	1.04304	0.566927	1.83982	0.0657953	0.613342
1658	Merged-chr21-37564516-1	chr21	37564422	37564610	+	4.41333	HNEC_merged_reproducible.txt	DYRK1A	144216	KCNJ6	351930	6.86259	1.05891	0.575825	1.83894	0.0659239	0.613342
1659	Merged-chr6-160387127-2	chr6	160386861	160387360	+	11.17	HBEC_merged_reproducible.txt|HNEC_merged_reproducible.txt	SLC22A3	38842	LPA	277149	30.2669	-0.545426	0.296603	-1.83891	0.0659285	0.613342
1660	Merged-chr7-70710267-1	chr7	70710065	70710470	+	7.075	HBEC_merged_reproducible.txt	GALNT17	421902		-	16.2699	-0.825179	0.448534	-1.83973	0.0658083	0.613342
1661	Merged-chr8-33513593-2	chr8	33513405	33513832	+	5.77583	HBEC_merged_reproducible.txt|HNEC_merged_reproducible.txt	TTI2	433		-	17.2907	0.700376	0.380609	1.84014	0.0657471	0.613342
1662	Merged-chr9-121972743-2	chr9	121972393	121973112	+	9.23992	HBEC_merged_reproducible.txt|HNEC_merged_reproducible.txt	TTLL11	120854	DAB2IP	405650	40.4221	0.451431	0.245177	1.84124	0.0655858	0.613342
1663	Merged-chr9-72305237-1	chr9	72305110	72305365	+	6.8625	HNEC_merged_reproducible.txt	ZFAND5	59355	GDA	155886	10.5182	0.966605	0.525973	1.83775	0.0660999	0.613342
1664	Merged-chr13-52411780-2	chr13	52411590	52411988	+	12.1575	HBEC_merged_reproducible.txt|HNEC_merged_reproducible.txt	THSD1	5661	VPS36	38833	28.3912	0.596342	0.324639	1.83694	0.0662191	0.614079
1665	Merged-chr10-26622250-2	chr10	26622033	26622415	+	5.04792	HBEC_merged_reproducible.txt|HNEC_merged_reproducible.txt	PDSS1	75435	APBB1IP	184021	17.4515	0.7123	0.387836	1.8366	0.0662685	0.614168
1666	Merged-chr3-132417375-1	chr3	132417143	132417607	+	4.10286	HNEC_merged_reproducible.txt	DNAJC13	151		-	17.1616	0.646385	0.352126	1.83567	0.0664072	0.615084
1667	Merged-chr1-157198825-1	chr1	157198699	157198952	+	6.124	HNEC_merged_reproducible.txt	ETV3	60458	FCRL5	353695	11.0646	0.89048	0.485383	1.83459	0.0665659	0.616184
1668	Merged-chr6-87118254-2	chr6	87118143	87118369	+	9.132	HBEC_merged_reproducible.txt|HNEC_merged_reproducible.txt	ZNF292	37293	CGA	23152	19.8316	0.641594	0.349952	1.83338	0.0667464	0.617484
1669	Merged-chr1-236466197-2	chr1	236466048	236466360	+	8.59304	HBEC_merged_reproducible.txt|HNEC_merged_reproducible.txt	LGALS8	52069	EDARADD	71926	22.0624	-0.558408	0.304631	-1.83306	0.066793	0.617545
1670	Merged-chr2-236048105-1	chr2	236047994	236048216	+	4.66667	HBEC_merged_reproducible.txt	GBX2	120264	AGAP1	553998	7.78693	-0.987205	0.538656	-1.83272	0.0668443	0.617649
1671	Merged-chr1-209806203-2	chr1	209806054	209806354	+	5.768	HBEC_merged_reproducible.txt|HNEC_merged_reproducible.txt	IRF6	160		-	17.73	-0.624893	0.341452	-1.83011	0.0672339	0.617767
1672	Merged-chr1-47314295-2	chr1	47314069	47314523	+	10.1305	HBEC_merged_reproducible.txt|HNEC_merged_reproducible.txt	STIL	156		-	32.6068	0.496439	0.271396	1.8292	0.0673691	0.617767
1673	Merged-chr10-5585111-1	chr10	5584914	5585309	+	7.892	HNEC_merged_reproducible.txt	CALML3	61102	ASB13	81467	17.6838	0.718736	0.392946	1.8291	0.0673853	0.617767
1674	Merged-chr11-101618949-2	chr11	101618758	101619147	+	7.5175	HBEC_merged_reproducible.txt|HNEC_merged_reproducible.txt	CEP126	296063	TRPC6	35024	19.6534	0.620965	0.339372	1.82975	0.067288	0.617767
1675	Merged-chr11-79431736-1	chr11	79431612	79431860	+	8.51667	HNEC_merged_reproducible.txt	NARS2	856872	TENM4	8915	10.5756	0.98301	0.537231	1.82977	0.0672843	0.617767
1676	Merged-chr11-93005447-1	chr11	93005334	93005560	+	9.03333	HNEC_merged_reproducible.txt	MTNR1B	35727	SLC36A4	192516	11.4521	0.909039	0.497383	1.82764	0.0676031	0.617767
1677	Merged-chr14-101475878-1	chr14	101475758	101475998	+	4.5425	HNEC_merged_reproducible.txt	RTL1	591031	DIO3	85473	7.18517	1.12358	0.614167	1.82944	0.0673342	0.617767
1678	Merged-chr14-81400378-1	chr14	81400296	81400461	+	4.1	HNEC_merged_reproducible.txt	GTF2A1	179456	STON2	27026	5.7189	1.13447	0.619809	1.83036	0.0671966	0.617767
1679	Merged-chr18-44149836-2	chr18	44149671	44150017	+	8.213	HBEC_merged_reproducible.txt|HNEC_merged_reproducible.txt	SYT4	872194	SETBP1	531054	20.9611	0.58335	0.318521	1.83143	0.067036	0.617767
1680	Merged-chr2-209383402-2	chr2	209383266	209383562	+	5.89	HBEC_merged_reproducible.txt|HNEC_merged_reproducible.txt	MAP2	196007	PTH2R	976583	13.7644	-0.709982	0.38775	-1.83103	0.0670961	0.617767
1681	Merged-chr3-74789256-1	chr3	74789096	74789417	+	9.268	HBEC_merged_reproducible.txt	FRG2C	875074	CNTN3	268116	17.1386	-1.49663	0.818681	-1.82809	0.0675357	0.617767
1682	Merged-chr5-157463642-1	chr5	157463568	157463717	+	3.35	HNEC_merged_reproducible.txt	NIPAL4	3623	ADAM19	112133	5.03096	1.1851	0.647805	1.82941	0.0673376	0.617767
1683	Merged-chr5-164336010-2	chr5	164335864	164336149	+	7.37458	HBEC_merged_reproducible.txt|HNEC_merged_reproducible.txt	MAT2B	830458		-	14.4745	-0.787111	0.429885	-1.83098	0.0671034	0.617767
1684	Merged-chr6-112299099-1	chr6	112298884	112299315	+	5.53167	HNEC_merged_reproducible.txt	RFPL4B	48231	LAMA4	44384	13.6162	0.749299	0.408927	1.83235	0.0668987	0.617767
1685	Merged-chr7-131327869-1	chr7	131327806	131327932	+	2.15	HBEC_merged_reproducible.txt	MKLN1	9		-	2.79549	-1.67403	0.915629	-1.82828	0.0675073	0.617767
1686	Merged-chr7-158001783-1	chr7	158001652	158001915	+	5.568	HNEC_merged_reproducible.txt	PTPRN2	585896	DNAJB6	664817	11.2026	1.08393	0.591877	1.83135	0.0670485	0.617767
1687	Merged-chr8-73568358-1	chr8	73568220	73568497	+	4.39	HNEC_merged_reproducible.txt	STAU2	178579	RDH10	273746	10.9508	0.812079	0.444266	1.82791	0.0675627	0.617767
1688	Merged-chr9-117672529-1	chr9	117672407	117672652	+	4.78	HNEC_merged_reproducible.txt	ASTN2	257459	TLR4	31843	8.37647	1.03434	0.565811	1.82806	0.0675402	0.617767
1689	Merged-chr9-69325140-1	chr9	69325030	69325250	+	2.9475	HBEC_merged_reproducible.txt	FAM189A2	4185		-	7.15687	-0.932381	0.510182	-1.82755	0.0676177	0.617767
1690	Merged-chr1-240797196-1	chr1	240797062	240797330	+	6.14833	HNEC_merged_reproducible.txt	GREM2	185047	RGS7	560034	11.6352	0.981236	0.537092	1.82694	0.0677082	0.618228
1691	Merged-chr3-133568786-1	chr3	133568605	133568968	+	3.41333	HBEC_merged_reproducible.txt	CDV3	4944		-	9.58021	-0.943995	0.516979	-1.82598	0.0678527	0.61824
1692	Merged-chr7-156065186-1	chr7	156065023	156065349	+	5.108	HNEC_merged_reproducible.txt	RNF32	575598	SHH	252913	11.8797	0.829778	0.454456	1.82587	0.0678697	0.61824
1693	Merged-chr7-31263530-1	chr7	31263354	31263707	+	5.715	HBEC_merged_reproducible.txt	NEUROD6	77364	ADCYAP1R1	211069	12.5272	-0.982414	0.537891	-1.82642	0.0677872	0.61824
1694	Merged-chr8-97519793-1	chr8	97519660	97519926	+	4.6	HNEC_merged_reproducible.txt	TSPYL5	241829	MTDH	124386	9.81534	0.927884	0.508061	1.82632	0.0678016	0.61824
1695	Merged-chr14-99036115-2	chr14	99035885	99036288	+	7.04042	HBEC_merged_reproducible.txt|HNEC_merged_reproducible.txt	BCL11B	235142		-	17.0971	-0.793504	0.434841	-1.82481	0.0680291	0.619182
1696	Merged-chr3-94525249-1	chr3	94525163	94525336	+	5.485	HNEC_merged_reproducible.txt	DHFR2	462026		-	7.71813	1.20197	0.658737	1.82465	0.0680535	0.619182
1697	Merged-chr11-87926777-1	chr11	87926669	87926885	+	6.93333	HNEC_merged_reproducible.txt	RAB38	248690	TMEM135	888770	9.11446	1.11451	0.611116	1.82373	0.0681931	0.619722
1698	Merged-chr4-147175835-1	chr4	147175747	147175923	+	3.36	HNEC_merged_reproducible.txt	EDNRA	305097	POU4F2	536942	5.19691	1.12639	0.617582	1.82387	0.0681724	0.619722
1699	Merged-chr8-118651705-1	chr8	118651622	118651789	+	5.09667	HNEC_merged_reproducible.txt	EXT1	539852	TNFRSF11B	300495	5.62772	1.13887	0.624659	1.82318	0.0682762	0.620111
1700	Merged-chr1-185565538-1	chr1	185565416	185565661	+	4.89	HBEC_merged_reproducible.txt	IVNS1ABP	248209	HMCN1	169013	7.51946	-0.902816	0.495608	-1.82163	0.0685105	0.620947
1701	Merged-chr12-77066068-2	chr12	77065925	77066209	+	8.79625	HBEC_merged_reproducible.txt|HNEC_merged_reproducible.txt	E2F7	487		-	18.7075	-0.667595	0.366506	-1.82151	0.0685292	0.620947
1702	Merged-chr2-159712335-1	chr2	159712264	159712406	+	2.68333	HBEC_merged_reproducible.txt	2007-03-01	164		-	4.71862	-1.1622	0.637779	-1.82226	0.0684159	0.620947
1703	Merged-chr9-76400748-1	chr9	76400637	76400860	+	3.328	HNEC_merged_reproducible.txt	GCNT1	40918	RFK	6243	6.85363	0.978208	0.53695	1.82179	0.0684874	0.620947
1704	Merged-chr1-161132835-1	chr1	161132721	161132949	+	5.51667	HBEC_merged_reproducible.txt	DEDD	1998		-	8.73165	-0.965822	0.530656	-1.82005	0.0687508	0.62124
1705	Merged-chr10-8829831-2	chr10	8829597	8830065	+	14.2687	HBEC_merged_reproducible.txt|HNEC_merged_reproducible.txt	GATA3	775138		-	32.3328	0.557395	0.306398	1.81919	0.0688826	0.62124
1706	Merged-chr10-94183838-2	chr10	94183680	94184001	+	8.64833	HBEC_merged_reproducible.txt|HNEC_merged_reproducible.txt	PLCE1	153028	NOC3L	179099	18.058	0.666839	0.366661	1.81868	0.0689606	0.62124
1707	Merged-chr14-93995128-1	chr14	93995022	93995234	+	6.9975	HNEC_merged_reproducible.txt	CCDC197	2168		-	10.0954	0.854289	0.469737	1.81866	0.068964	0.62124
1708	Merged-chr16-72877627-1	chr16	72877503	72877752	+	7.3025	HNEC_merged_reproducible.txt	PMFBP1	705372	ZFHX3	253467	9.9692	1.10833	0.608874	1.8203	0.0687131	0.62124
1709	Merged-chr2-120262881-1	chr2	120262746	120263016	+	3.23714	HNEC_merged_reproducible.txt	INHBB	83262	RALB	10123	9.07841	0.906651	0.498399	1.81913	0.0688918	0.62124
1710	Merged-chr3-65402789-2	chr3	65402642	65402923	+	3.57595	HBEC_merged_reproducible.txt|HNEC_merged_reproducible.txt	ADAMTS9	714782	MAGI1	635526	11.9679	0.770774	0.423699	1.81916	0.0688874	0.62124
1711	Merged-chr4-112857606-2	chr4	112857411	112857805	+	12.4867	HBEC_merged_reproducible.txt|HNEC_merged_reproducible.txt	ANK2	192068	LARP7	220482	30.5834	-0.519403	0.285483	-1.81939	0.0688524	0.62124
1712	Merged-chr4-147582628-2	chr4	147582502	147582737	+	3.91	HBEC_merged_reproducible.txt|HNEC_merged_reproducible.txt	TMEM184C	34764	EDNRA	101687	12.1493	0.734707	0.40368	1.82002	0.0687555	0.62124
1713	Merged-chr6-161168669-1	chr6	161168552	161168787	+	5.12333	HNEC_merged_reproducible.txt	AGPAT4	105392	MAP3K4	176885	7.16358	1.00396	0.551901	1.81909	0.0688983	0.62124
1714	Merged-chr13-109684903-1	chr13	109684669	109685137	+	5.18	HNEC_merged_reproducible.txt	IRS2	101665		-	11.8393	0.842659	0.463635	1.8175	0.0691399	0.621642
1715	Merged-chr19-54189871-2	chr19	54189571	54190390	+	6.97795	HBEC_merged_reproducible.txt|HNEC_merged_reproducible.txt	TSEN34	288	MBOAT7	165	41.1107	0.574865	0.316329	1.8173	0.0691705	0.621642
1716	Merged-chr2-162480251-1	chr2	162480147	162480356	+	4.60667	HBEC_merged_reproducible.txt	GCA	136163	KCNH7	358367	7.23775	-0.964662	0.531126	-1.81626	0.0693309	0.621642
1717	Merged-chr4-152998039-2	chr4	152997909	152998218	+	6.82525	HBEC_merged_reproducible.txt|HNEC_merged_reproducible.txt	TRIM2	206403	ARFIP1	218126	16.906	0.681189	0.375048	1.81627	0.0693289	0.621642
1718	Merged-chr7-110358232-1	chr7	110358152	110358313	+	6.7175	HNEC_merged_reproducible.txt	LRRN3	732774		-	8.59416	1.00242	0.55148	1.81769	0.0691109	0.621642
1719	Merged-chr8-39032462-1	chr8	39032208	39032717	+	6.26857	HNEC_merged_reproducible.txt	ADAM32	75187	ADAM9	35476	17.1027	0.863456	0.475053	1.8176	0.0691251	0.621642
1720	Merged-chr8-90563727-2	chr8	90563563	90563895	+	11.2225	HBEC_merged_reproducible.txt|HNEC_merged_reproducible.txt	CALB1	480850	TMEM64	82354	26.2011	0.572411	0.315041	1.81694	0.0692261	0.621642
1721	Merged-chrX-22950446-1	chrX	22950386	22950506	+	3.59667	HNEC_merged_reproducible.txt	DDX53	49515	ZNF645	677503	3.84963	1.34578	0.740892	1.81643	0.0693038	0.621642
1722	Merged-chr4-98584492-1	chr4	98584401	98584583	+	3.3125	HBEC_merged_reproducible.txt	TSPAN5	74137	RAP1GDS1	322974	6.31618	-1.04671	0.576672	-1.81509	0.0695104	0.622889
1723	Merged-chr1-234925992-1	chr1	234925877	234926108	+	6.21	HNEC_merged_reproducible.txt	IRF2BP2	316467	TOMM20	202944	11.0201	0.847831	0.467281	1.81439	0.0696172	0.623109
1724	Merged-chr10-113093697-1	chr10	113093597	113093798	+	5.11	HBEC_merged_reproducible.txt	HABP2	459329	TCF7L2	143290	7.19857	-0.943299	0.519912	-1.81434	0.0696248	0.623109
1725	Merged-chr11-85030245-2	chr11	85029998	85030410	+	5.945	HBEC_merged_reproducible.txt|HNEC_merged_reproducible.txt	DLG2	597066		-	17.0695	-0.814649	0.449055	-1.81414	0.0696561	0.623109
1726	Merged-chr1-86542848-1	chr1	86542721	86542976	+	3.4175	HBEC_merged_reproducible.txt	CLCA4	4230		-	7.36524	-1.02587	0.565934	-1.8127	0.069878	0.62333
1727	Merged-chr10-48406453-1	chr10	48406341	48406565	+	5.358	HNEC_merged_reproducible.txt	MAPK8	99814	ARHGAP22	198499	8.98344	0.881528	0.486112	1.81343	0.0697661	0.62333
1728	Merged-chr15-86336251-2	chr15	86336008	86336485	+	14.6192	HBEC_merged_reproducible.txt|HNEC_merged_reproducible.txt	AGBL1	192524		-	39.8388	-0.464626	0.25635	-1.81247	0.0699136	0.62333
1729	Merged-chr2-162435885-1	chr2	162435774	162435996	+	4.57333	HBEC_merged_reproducible.txt	GCA	91797	KCNH7	402733	7.5537	-1.05043	0.579328	-1.81319	0.0698026	0.62333
1730	Merged-chr20-40415421-2	chr20	40415288	40415612	+	7.26967	HBEC_merged_reproducible.txt|HNEC_merged_reproducible.txt	MAFB	273790		-	17.4357	0.617458	0.340703	1.81231	0.0699388	0.62333
1731	Merged-chr5-149285402-1	chr5	149285335	149285470	+	5.32333	HNEC_merged_reproducible.txt	GRPEL2	60028	AFAP1L1	13531	4.89696	1.28222	0.707568	1.81215	0.0699636	0.62333
1732	Merged-chr7-142910318-1	chr7	142910108	142910528	+	10.8733	HBEC_merged_reproducible.txt	TRPV6	24556	TRPV5	23490	13.0548	-1.15072	0.634872	-1.81252	0.0699054	0.62333
1733	Merged-chr5-163437688-3	chr5	163437221	163438032	+	9.9263	HBEC_merged_reproducible.txt|HNEC_merged_reproducible.txt	CCNG1	45		-	51.8729	-0.421509	0.232709	-1.81131	0.0700929	0.624122
1734	Merged-chr1-118136675-1	chr1	118136577	118136774	+	4.41	HNEC_merged_reproducible.txt	SPAG17	48548	WDR3	206907	5.99106	1.14008	0.630096	1.80937	0.0703934	0.624157
1735	Merged-chr1-67836947-1	chr1	67836798	67837097	+	7.58667	HNEC_merged_reproducible.txt	GNG12	3480		-	10.4937	0.836219	0.462292	1.80885	0.0704737	0.624157
1736	Merged-chr11-3130834-1	chr11	3130743	3130925	+	4.28	HNEC_merged_reproducible.txt	CARS	73397	OSBPL5	34520	7.21764	0.97304	0.537893	1.80898	0.0704534	0.624157
1737	Merged-chr20-17562928-1	chr20	17562837	17563020	+	3.82667	HBEC_merged_reproducible.txt	BFSP1	31559	DSTN	6935	5.34007	-1.2958	0.716011	-1.80976	0.0703338	0.624157
1738	Merged-chr3-189304975-1	chr3	189304863	189305088	+	3.55667	HBEC_merged_reproducible.txt	TP63	326452	TPRG1	133001	4.70879	-1.30554	0.721142	-1.81038	0.0702375	0.624157
1739	Merged-chr5-21237091-1	chr5	21236936	21237247	+	4.67667	HBEC_merged_reproducible.txt	CDH18	661218		-	12.5361	-0.788141	0.435616	-1.80926	0.0704111	0.624157
1740	Merged-chr5-91162930-2	chr5	91162769	91163094	+	6.79583	HBEC_merged_reproducible.txt|HNEC_merged_reproducible.txt	ARRDC3	220428	ADGRV1	604134	16.8991	-0.638284	0.352702	-1.8097	0.0703429	0.624157
1741	Merged-chr6-169665449-1	chr6	169665329	169665570	+	6.46667	HNEC_merged_reproducible.txt	THBS2	411405	WDR27	36204	11.0918	0.87693	0.484553	1.80977	0.0703312	0.624157
1742	Merged-chr7-23713348-1	chr7	23713246	23713451	+	4.282	HNEC_merged_reproducible.txt	NPY	570840	STK31	3181	6.84518	1.01325	0.559715	1.81029	0.0702506	0.624157
1743	Merged-chrX-149130027-1	chrX	149129948	149130107	+	4.68333	HNEC_merged_reproducible.txt	IDS	375320	AFF2	629408	7.00233	1.01022	0.558542	1.80868	0.0705013	0.624157
1744	Merged-chr12-105221058-1	chr12	105220931	105221186	+	4.802	HNEC_merged_reproducible.txt	APPL2	15025	WASHC4	113344	9.17814	0.995103	0.550484	1.80769	0.0706553	0.624446
1745	Merged-chr20-4898446-1	chr20	4898343	4898550	+	7.95333	HNEC_merged_reproducible.txt	RASSF2	74801	SLC23A2	111847	8.34932	1.0703	0.591985	1.80798	0.0706101	0.624446
1746	Merged-chr9-105444290-1	chr9	105444120	105444461	+	8.158	HNEC_merged_reproducible.txt	FSD1L	3812		-	15.8597	0.738657	0.408572	1.8079	0.0706222	0.624446
1747	Merged-chr20-44407619-1	chr20	44407521	44407717	+	4.45	HNEC_merged_reproducible.txt	TTPAL	68269	HNF4A	6335	6.96537	0.962546	0.532564	1.80738	0.0707029	0.624509
1748	Merged-chr2-168244534-1	chr2	168244418	168244650	+	5.205	HNEC_merged_reproducible.txt	STK39	3607	B3GALT1	375586	9.8886	0.822783	0.455304	1.80711	0.0707457	0.624529
1749	Merged-chr11-131674170-1	chr11	131674056	131674285	+	5.9325	HNEC_merged_reproducible.txt	SNX19	757661	NTM	237292	8.7374	0.896471	0.497068	1.80352	0.0713068	0.62501
1750	Merged-chr17-30600418-1	chr17	30600350	30600486	+	2.55667	HBEC_merged_reproducible.txt	GOSR1	123056	CRLF3	224358	3.46703	-1.39339	0.772517	-1.8037	0.0712788	0.62501
1751	Merged-chr19-31214305-2	chr19	31214130	31214482	+	13.1738	HBEC_merged_reproducible.txt|HNEC_merged_reproducible.txt	TSHZ3	135241	ZNF536	841894	29.2054	0.492736	0.273016	1.80479	0.0711081	0.62501
1752	Merged-chr19-3971324-1	chr19	3971216	3971432	+	4.93667	HNEC_merged_reproducible.txt	DAPK3	254		-	7.02605	1.0444	0.578862	1.80423	0.0711945	0.62501
1753	Merged-chr2-209878923-1	chr2	209878823	209879023	+	5.9775	HNEC_merged_reproducible.txt	RPE	123642	UNC80	106930	8.8757	0.959239	0.53138	1.80518	0.0710459	0.62501
1754	Merged-chr21-30482294-1	chr21	30482099	30482489	+	5.662	HNEC_merged_reproducible.txt	KRTAP19-1	1950		-	12.6839	0.718672	0.398511	1.80339	0.0713267	0.62501
1755	Merged-chr6-170400314-2	chr6	170400203	170400429	+	4.101	HBEC_merged_reproducible.txt|HNEC_merged_reproducible.txt	FAM120B	104995	PSMB1	153025	10.4961	0.792168	0.438837	1.80515	0.071051	0.62501
1756	Merged-chr7-158326248-1	chr7	158326169	158326328	+	6.47667	HNEC_merged_reproducible.txt	PTPRN2	261431	DNAJB6	989282	6.77818	1.12807	0.624741	1.80566	0.0709717	0.62501
1757	Merged-chr7-92464745-1	chr7	92464630	92464860	+	3.7375	HNEC_merged_reproducible.txt	ERVW-1	6560	GATAD1	17292	7.55909	0.946393	0.524671	1.80378	0.071265	0.62501
1758	Merged-chr8-36576407-1	chr8	36576272	36576543	+	5.505	HNEC_merged_reproducible.txt	KCNU1	207967		-	10.5146	1.09071	0.604764	1.80353	0.0713043	0.62501
1759	Merged-chr8-47652893-1	chr8	47652781	47653006	+	5.778	HNEC_merged_reproducible.txt	CEBPD	86193	SPIDR	392318	10.505	0.825231	0.457542	1.80362	0.0712914	0.62501
1760	Merged-chr8-6800984-2	chr8	6800822	6801181	+	7.0625	HBEC_merged_reproducible.txt|HNEC_merged_reproducible.txt	XKR5	34643	AGPAT5	92644	17.1959	0.730859	0.40515	1.80392	0.0712435	0.62501
1761	Merged-chrX-30958005-2	chrX	30957796	30958193	+	7.095	HBEC_merged_reproducible.txt|HNEC_merged_reproducible.txt	TAB3	17090	GK	304635	18.1333	0.642457	0.355827	1.80553	0.0709911	0.62501
1762	Merged-chr18-77067817-2	chr18	77067535	77067982	+	4.08695	HBEC_merged_reproducible.txt|HNEC_merged_reproducible.txt	MBP	65011	ZNF236	245151	19.2592	0.618469	0.343049	1.80286	0.0714104	0.625388
1763	Merged-chr1-85279024-1	chr1	85278922	85279126	+	5.29667	HBEC_merged_reproducible.txt	BCL10	1934		-	8.22659	-0.900832	0.499804	-1.80237	0.0714873	0.625706
1764	Merged-chr3-170614806-1	chr3	170614750	170614863	+	3.75667	HNEC_merged_reproducible.txt	SLC7A14	28732	RPL22L1	255677	4.53702	1.24692	0.692227	1.80132	0.0716528	0.626166
1765	Merged-chr5-116032278-2	chr5	116032070	116032484	+	8.962	HBEC_merged_reproducible.txt|HNEC_merged_reproducible.txt	COMMD10	52714	LVRN	69783	25.8558	-0.630146	0.349836	-1.80126	0.0716615	0.626166
1766	Merged-chr6-151764132-2	chr6	151763880	151764344	+	7.14696	HBEC_merged_reproducible.txt|HNEC_merged_reproducible.txt	ESR1	73616	SYNE1	873287	24.1195	-0.566033	0.314161	-1.80173	0.0715881	0.626166
1767	Merged-chr10-52486961-1	chr10	52486847	52487075	+	5.12667	HBEC_merged_reproducible.txt	DKK1	172665	MBL2	284739	8.06533	-0.881775	0.489674	-1.80074	0.0717438	0.626176
1768	Merged-chr5-33313321-2	chr5	33313172	33313461	+	4.47367	HBEC_merged_reproducible.txt|HNEC_merged_reproducible.txt	TARS	127649	NPR3	601882	11.1995	0.788235	0.437695	1.80088	0.0717222	0.626176
1769	Merged-chr11-124747054-1	chr11	124746924	124747185	+	6.34	HNEC_merged_reproducible.txt	VSIG2	5184	NRGN	7208	9.07268	0.842166	0.468134	1.79899	0.0720209	0.626699
1770	Merged-chr15-98155019-1	chr15	98154904	98155135	+	4.79667	HNEC_merged_reproducible.txt	IGF1R	493952	ARRDC4	194321	5.60339	1.21584	0.675664	1.79947	0.0719445	0.626699
1771	Merged-chr16-84096769-1	chr16	84096660	84096878	+	4.09667	HBEC_merged_reproducible.txt	SLC38A8	54612	MBTPS1	20137	7.74966	-0.937874	0.521497	-1.79843	0.0721095	0.626699
1772	Merged-chr2-137929007-1	chr2	137928945	137929070	+	3.56333	HBEC_merged_reproducible.txt	HNMT	35303		-	4.11682	-1.33932	0.744632	-1.79863	0.0720771	0.626699
1773	Merged-chr20-18187303-1	chr20	18187171	18187435	+	5.1225	HNEC_merged_reproducible.txt	ZNF133	100980	KAT14	44983	8.37839	0.892397	0.495941	1.7994	0.0719548	0.626699
1774	Merged-chr5-42496122-1	chr5	42496043	42496202	+	4.75333	HNEC_merged_reproducible.txt	GHR	71670	SELENOP	315957	5.44147	1.3438	0.746883	1.79921	0.071985	0.626699
1775	Merged-chr6-136250380-1	chr6	136250203	136250558	+	4.49	HBEC_merged_reproducible.txt	MTFR2	69		-	12.3029	-0.73877	0.410501	-1.79968	0.0719112	0.626699
1776	Merged-chr9-75890643-1	chr9	75890438	75890849	+	3.44375	HBEC_merged_reproducible.txt	PCSK5	1		-	14.7714	-0.673904	0.374744	-1.79831	0.0721286	0.626699
1777	Merged-chr5-172133504-1	chr5	172133379	172133630	+	8.22667	HNEC_merged_reproducible.txt	FBXW11	126864	STK10	54882	8.11115	1.24136	0.690671	1.79732	0.0722845	0.627699
1778	Merged-chr3-100269929-2	chr3	100269704	100270201	+	6.263	HBEC_merged_reproducible.txt|HNEC_merged_reproducible.txt	NIT2	64749	TBC1D23	8940	21.8229	-0.5855	0.325934	-1.79638	0.0724348	0.628651
1779	Merged-chr1-121444275-1	chr1	121444155	121444395	+	8.625	HNEC_merged_reproducible.txt	SRGAP2C	259465		-	12.6431	0.824147	0.459058	1.7953	0.0726059	0.629262
1780	Merged-chr10-63712475-2	chr10	63712336	63712630	+	7.73375	HBEC_merged_reproducible.txt|HNEC_merged_reproducible.txt	REEP3	191120		-	17.9772	-0.622649	0.346897	-1.79491	0.0726684	0.629262
1781	Merged-chr14-103582557-1	chr14	103582433	103582681	+	5.38333	HNEC_merged_reproducible.txt	KLC1	46684	APOPT1	19595	6.31316	1.03932	0.578969	1.79512	0.0726348	0.629262
1782	Merged-chr2-117981022-1	chr2	117980855	117981189	+	10.3917	HNEC_merged_reproducible.txt	CCDC93	33111	DDX18	166372	20.0869	0.688023	0.383195	1.79549	0.0725756	0.629262
1783	Merged-chr1-209747905-2	chr1	209747681	209748111	+	6.154	HBEC_merged_reproducible.txt|HNEC_merged_reproducible.txt	TRAF3IP3	10602	HSD11B1	61716	20.4291	-0.594299	0.331304	-1.79382	0.072842	0.629776
1784	Merged-chr11-16669939-1	chr11	16669842	16670036	+	5.042	HNEC_merged_reproducible.txt	SOX6	193551	C11orf58	68462	8.35491	0.916445	0.511051	1.79326	0.0729318	0.629776
1785	Merged-chr12-62192803-1	chr12	62192704	62192902	+	3.1925	HBEC_merged_reproducible.txt	FAM19A2	39		-	5.7696	-1.05769	0.589624	-1.79384	0.0728388	0.629776
1786	Merged-chr18-3903548-1	chr18	3903471	3903625	+	4.3975	HNEC_merged_reproducible.txt	TGIF1	451871	DLGAP1	551787	6.7499	1.02808	0.573265	1.79338	0.0729124	0.629776
1787	Merged-chr20-40506783-1	chr20	40506681	40506885	+	5.2125	HNEC_merged_reproducible.txt	MAFB	182457		-	7.29831	0.990972	0.552522	1.79354	0.072886	0.629776
1788	Merged-chr1-209840112-2	chr1	209839900	209840316	+	4.76917	HBEC_merged_reproducible.txt|HNEC_merged_reproducible.txt	SYT14	98143	DIEXF	12101	16.3077	-0.62066	0.346195	-1.7928	0.0730043	0.63005
1789	Merged-chr1-58780009-2	chr1	58779790	58780277	+	6.92925	HBEC_merged_reproducible.txt|HNEC_merged_reproducible.txt	MYSM1	79941	JUN	4294	23.2698	-0.560876	0.312964	-1.79214	0.07311	0.630257
1790	Merged-chr6-154510718-1	chr6	154510549	154510887	+	4.448	HBEC_merged_reproducible.txt	CNKSR3	59		-	12.5214	-0.817914	0.456326	-1.79239	0.0730708	0.630257
1791	Merged-chr2-1708000-1	chr2	1707783	1708217	+	6.715	HNEC_merged_reproducible.txt	PXDN	36506	TPO	294539	20.5032	0.624764	0.348679	1.79181	0.0731642	0.630372
1792	Merged-chr2-60512797-1	chr2	60512696	60512898	+	4.1975	HBEC_merged_reproducible.txt	BCL11A	40701		-	7.58617	-0.90144	0.503198	-1.79142	0.0732252	0.630546
1793	Merged-chr4-185306136-2	chr4	185305926	185306342	+	5.4835	HBEC_merged_reproducible.txt|HNEC_merged_reproducible.txt	LRP2BP	72864	SNX25	101897	20.4513	0.683937	0.381919	1.79079	0.0733271	0.631071
1794	Merged-chr1-223081432-2	chr1	223081214	223081603	+	3.84187	HBEC_merged_reproducible.txt|HNEC_merged_reproducible.txt	TLR5	55879	DISP1	152984	16.9424	-0.638326	0.356573	-1.79017	0.0734264	0.631574
1795	Merged-chr6-138465160-2	chr6	138464957	138465321	+	6.00125	HBEC_merged_reproducible.txt|HNEC_merged_reproducible.txt	HEBP2	60920	NHSL1	107401	15.7772	-0.681817	0.380955	-1.78976	0.0734928	0.631793
1796	Merged-chr12-60152965-1	chr12	60152868	60153063	+	5.24	HBEC_merged_reproducible.txt	SLC16A7	463628		-	8.39764	-1.06235	0.593908	-1.78874	0.0736568	0.631959
1797	Merged-chr14-24542503-1	chr14	24542361	24542646	+	4.7175	HNEC_merged_reproducible.txt	CMA1	34238	CTSG	33757	8.41238	1.02056	0.570359	1.78933	0.0735613	0.631959
1798	Merged-chr2-113604291-1	chr2	113604208	113604375	+	3.86	HBEC_merged_reproducible.txt	RABL2A	23020	FOXD4L1	105626	5.59951	-1.02945	0.575557	-1.78862	0.073676	0.631959
1799	Merged-chr8-86514615-2	chr8	86514421	86514930	+	4.72389	HBEC_merged_reproducible.txt|HNEC_merged_reproducible.txt	CPNE3	248		-	21.2054	-0.580203	0.324377	-1.78866	0.0736688	0.631959
1800	Merged-chr8-139894789-1	chr8	139894654	139894925	+	7.5925	HNEC_merged_reproducible.txt	KCNK9	191733	TRAPPC9	563790	10.4981	0.870552	0.486819	1.78825	0.073736	0.632122
1801	Merged-chr5-35618111-1	chr5	35618023	35618199	+	3.2725	HBEC_merged_reproducible.txt	PRLR	387522	IL7R	238738	6.11222	-0.970465	0.542923	-1.78748	0.0738595	0.632829
1802	Merged-chr2-145745341-1	chr2	145745216	145745467	+	6.55	HNEC_merged_reproducible.txt	NONE	NA		-	12.2949	0.860797	0.481665	1.78713	0.0739167	0.632968
1803	Merged-chr12-120291739-1	chr12	120291593	120291885	+	6.13667	HNEC_merged_reproducible.txt	PXN	25968	SIRT4	10582	9.20962	0.907205	0.508174	1.78523	0.0742247	0.635253
1804	Merged-chr7-134369052-2	chr7	134368836	134369271	+	10.8019	HBEC_merged_reproducible.txt|HNEC_merged_reproducible.txt	SLC35B4	52002	AKR1B1	90089	31.8297	-0.517409	0.28987	-1.78497	0.0742663	0.635257
1805	Merged-chr8-1994390-1	chr8	1994252	1994528	+	6.93333	HNEC_merged_reproducible.txt	MYOM2	50650	KBTBD11	20512	9.02232	1.06738	0.598422	1.78366	0.0744797	0.636729
1806	Merged-chr10-112950173-1	chr10	112950008	112950338	+	6.2925	HNEC_merged_reproducible.txt	TCF7L2	234		-	11.7423	0.752639	0.422135	1.78293	0.0745969	0.637378
1807	Merged-chr2-108612330-1	chr2	108612229	108612432	+	4.642	HNEC_merged_reproducible.txt	LIMS1	42482	GCC2	163769	8.9025	0.859404	0.482254	1.78206	0.0747396	0.637539
1808	Merged-chr5-13567046-1	chr5	13566951	13567141	+	2.99	HBEC_merged_reproducible.txt	DNAH5	377497		-	4.47796	-1.20412	0.675536	-1.78247	0.074673	0.637539
1809	Merged-chrX-102892279-1	chrX	102892186	102892373	+	3.9825	HNEC_merged_reproducible.txt	RAB40AL	44993	BHLHB9	146185	6.78825	1.0034	0.563016	1.78219	0.074718	0.637539
1810	Merged-chr5-61304776-2	chr5	61304607	61304926	+	7.242	HBEC_merged_reproducible.txt|HNEC_merged_reproducible.txt	SMIM15	142292	ZSWIM6	27507	18.5628	0.605339	0.339847	1.78121	0.0748782	0.638182
1811	Merged-chr5-96177614-1	chr5	96177435	96177794	+	4.26833	HBEC_merged_reproducible.txt	ELL2	215543	PCSK1	255666	14.13	-0.68491	0.384551	-1.78107	0.0749015	0.638182
1812	Merged-chrX-56233897-2	chrX	56233754	56234048	+	5.30625	HBEC_merged_reproducible.txt|HNEC_merged_reproducible.txt	KLF8	854		-	12.7399	0.748732	0.420439	1.78084	0.0749392	0.638182
1813	Merged-chr12-59595953-1	chr12	59595729	59596177	+	4.67667	HBEC_merged_reproducible.txt	LRIG3	675431	SLC16A7	93384	16.4726	-0.625669	0.351507	-1.77996	0.0750823	0.638619
1814	Merged-chr4-154908348-2	chr4	154908188	154908488	+	7.79125	HBEC_merged_reproducible.txt|HNEC_merged_reproducible.txt	NPY2R	300291	RBM46	127125	18.0215	-0.72616	0.408001	-1.7798	0.0751088	0.638619
1815	Merged-chr8-126433917-1	chr8	126433718	126434117	+	4.808	HBEC_merged_reproducible.txt	FAM84B	124476		-	12.7056	-0.759308	0.426634	-1.77976	0.0751146	0.638619
1816	Merged-chr5-173969754-1	chr5	173969605	173969903	+	10.24	HNEC_merged_reproducible.txt	HGNC:24955	75850	CPEB4	81474	17.919	0.773488	0.43467	1.77948	0.0751604	0.638656
1817	Merged-chr1-7471108-1	chr1	7470984	7471232	+	6.0025	HNEC_merged_reproducible.txt	VAMP3	300161	CAMTA1	685784	9.30839	0.969321	0.545145	1.7781	0.075388	0.638793
1818	Merged-chr15-68272981-1	chr15	68272861	68273101	+	5.63	HNEC_merged_reproducible.txt	FEM1B	4822		-	7.56067	0.976119	0.548981	1.77806	0.0753943	0.638793
1819	Merged-chr17-58184566-1	chr17	58184425	58184708	+	5.80667	HNEC_merged_reproducible.txt	EPX	8171	OR4D2	15165	9.86313	0.880367	0.49485	1.77906	0.0752304	0.638793
1820	Merged-chr20-38144390-1	chr20	38144204	38144577	+	6.675	HNEC_merged_reproducible.txt	TGM2	20982	RPRD1B	110844	10.3797	1.01316	0.569874	1.77787	0.0754249	0.638793
1821	Merged-chr7-122144293-2	chr7	122144031	122144492	+	6.8275	HBEC_merged_reproducible.txt|HNEC_merged_reproducible.txt	AASS	10439	FEZF1	160244	22.3741	-0.604574	0.339968	-1.77832	0.0753509	0.638793
1822	Merged-chr8-12754106-1	chr8	12753998	12754214	+	3.73	HBEC_merged_reproducible.txt	FAM86B2	317763	LONRF1	1384	7.521	-0.957564	0.538441	-1.7784	0.0753383	0.638793
1823	Merged-chr11-96464042-1	chr11	96463965	96464120	+	3.73	HNEC_merged_reproducible.txt	JRKL	74048		-	5.33675	1.15442	0.649629	1.77704	0.0755613	0.639597
1824	Merged-chr11-125063085-1	chr11	125062897	125063273	+	5.25	HBEC_merged_reproducible.txt	SLC37A2	251		-	13.7083	-0.69892	0.393443	-1.77642	0.0756633	0.639968
1825	Merged-chr12-82358623-2	chr12	82358330	82358957	+	11.1175	HBEC_merged_reproducible.txt|HNEC_merged_reproducible.txt	CCDC59	145	METTL25	146	37.9073	-0.529782	0.298294	-1.77604	0.0757261	0.639968
1826	Merged-chr18-32302221-1	chr18	32302109	32302334	+	5.44	HNEC_merged_reproducible.txt	MEP1B	112197	GAREM1	168211	6.89897	0.99912	0.562561	1.77602	0.0757294	0.639968
1827	Merged-chr11-113446380-2	chr11	113446235	113446567	+	6.4625	HBEC_merged_reproducible.txt|HNEC_merged_reproducible.txt	DRD2	28988	ANKK1	58610	15.8294	-0.667692	0.376267	-1.77452	0.0759775	0.640422
1828	Merged-chr11-122137286-1	chr11	122137157	122137415	+	3.71	HBEC_merged_reproducible.txt	UBASH3B	518389	BLID	21071	6.43907	-1.02183	0.575804	-1.77461	0.0759615	0.640422
1829	Merged-chr14-88492398-1	chr14	88492312	88492484	+	3.81	HNEC_merged_reproducible.txt	PTPN21	62335	SPATA7	106868	5.33523	1.14915	0.647676	1.77427	0.0760191	0.640422
1830	Merged-chr2-153557381-1	chr2	153557290	153557473	+	4.39333	HNEC_merged_reproducible.txt	GALNT13	387117	RPRM	78573	4.48621	1.31312	0.73962	1.77539	0.075833	0.640422
1831	Merged-chr21-40216106-1	chr21	40215946	40216267	+	4.3225	HNEC_merged_reproducible.txt	PCP4	348789	DSCAM	631033	9.86217	0.918269	0.517572	1.77419	0.0760322	0.640422
1832	Merged-chr6-116501268-1	chr6	116501135	116501402	+	5.10667	HNEC_merged_reproducible.txt	FAM26E	10378	FAM26F	39875	6.84445	1.04424	0.588461	1.77453	0.0759753	0.640422
1833	Merged-chr1-240783825-1	chr1	240783697	240783954	+	11.725	HNEC_merged_reproducible.txt	GREM2	171676	RGS7	573405	15.6836	0.877629	0.494737	1.77393	0.0760745	0.640429
1834	Merged-chrX-24647412-2	chrX	24647289	24647522	+	3.98542	HBEC_merged_reproducible.txt|HNEC_merged_reproducible.txt	PCYT1B	169		-	9.03074	0.87644	0.494159	1.7736	0.0761294	0.640541
1835	Merged-chr11-108594024-1	chr11	108593898	108594150	+	5.71333	HBEC_merged_reproducible.txt	EXPH5	377		-	8.56647	-0.943795	0.532276	-1.77313	0.0762074	0.640613
1836	Merged-chr3-166446138-1	chr3	166446014	166446263	+	4.278	HBEC_merged_reproducible.txt	BCHE	608666	ZBBX	933652	9.39187	-0.817821	0.461252	-1.77305	0.076221	0.640613
1837	Merged-chr3-41131446-1	chr3	41131260	41131632	+	9.61667	HNEC_merged_reproducible.txt	CTNNB1	67993	ZNF621	606561	10.6151	0.946882	0.5345	1.77153	0.0764728	0.640984
1838	Merged-chr4-56977681-1	chr4	56977546	56977817	+	5.47333	HBEC_merged_reproducible.txt	POLR2B	61		-	10.3019	-0.813867	0.459319	-1.7719	0.076411	0.640984
1839	Merged-chr6-118869479-1	chr6	118869371	118869588	+	4.95333	HBEC_merged_reproducible.txt	CEP85L	159404	ASF1A	24741	7.26392	-0.952698	0.537769	-1.77158	0.076465	0.640984
1840	Merged-chr7-90595166-1	chr7	90595064	90595269	+	4.14	HNEC_merged_reproducible.txt	CDK14	1331		-	6.93464	0.989091	0.558102	1.77224	0.0763543	0.640984
1841	Merged-chr9-40799659-1	chr9	40799573	40799745	+	8.45	HNEC_merged_reproducible.txt	FOXD4L6	328804		-	8.34965	1.17316	0.661976	1.77221	0.0763602	0.640984
1842	Merged-chr18-76740576-1	chr18	76740496	76740656	+	3.964	HNEC_merged_reproducible.txt	ZNF516	245386	ZNF236	82031	7.69751	0.92118	0.520068	1.77127	0.0765163	0.641
1843	Merged-chr3-155131334-2	chr3	155131164	155131513	+	11.8117	HBEC_merged_reproducible.txt|HNEC_merged_reproducible.txt	MME	51691	ENSG00000240045	162437	27.1499	0.536872	0.303193	1.77073	0.0766063	0.641406
1844	Merged-chr1-173714977-1	chr1	173714847	173715108	+	5.0325	HBEC_merged_reproducible.txt	KLHL20	7		-	10.3563	-0.786114	0.444052	-1.77032	0.0766737	0.641623
1845	Merged-chr11-134224906-1	chr11	134224815	134224998	+	4.03333	HNEC_merged_reproducible.txt	NCAPD3	915	VPS26B	261	5.83898	1.0242	0.578719	1.76977	0.0767649	0.641689
1846	Merged-chr2-176252132-2	chr2	176252016	176252252	+	7.65333	HBEC_merged_reproducible.txt|HNEC_merged_reproducible.txt	MTX2	17285	HOXD1	63555	16.7755	0.739766	0.417999	1.76978	0.0767636	0.641689
1847	Merged-chr10-58435515-1	chr10	58435412	58435619	+	4.99	HNEC_merged_reproducible.txt	BICC1	77625	TFAM	50493	8.693	0.904255	0.511022	1.7695	0.0768103	0.641721
1848	Merged-chr4-32140832-2	chr4	32140658	32141014	+	8.934	HBEC_merged_reproducible.txt|HNEC_merged_reproducible.txt	NONE	NA		-	22.5292	0.58783	0.332365	1.76863	0.0769555	0.642587
1849	Merged-chr14-39204139-1	chr14	39204029	39204250	+	6.3025	HNEC_merged_reproducible.txt	CTAGE5	62985	PNN	28926	9.66333	0.904018	0.511428	1.76764	0.0771218	0.643284
1850	Merged-chr2-156332780-1	chr2	156332647	156332914	+	6.46333	HBEC_merged_reproducible.txt	NR4A2	64		-	11.3105	-0.749469	0.423996	-1.76763	0.0771224	0.643284
1851	Merged-chr1-171222332-1	chr1	171222232	171222432	+	3.8	HNEC_merged_reproducible.txt	FMO1	35625	FMO2	37124	7.33703	0.914049	0.517193	1.76733	0.0771735	0.643363
1852	Merged-chr15-25481719-2	chr15	25481518	25481885	+	5.959	HBEC_merged_reproducible.txt|HNEC_merged_reproducible.txt	UBE3A	43188	ATP10A	381507	16.6132	0.765908	0.43353	1.76668	0.0772822	0.643921
1853	Merged-chr11-85875643-1	chr11	85875436	85875850	+	4.31	HBEC_merged_reproducible.txt	SYTL2	64514	PICALM	193286	13.1714	-0.766664	0.434517	-1.76441	0.0776636	0.644666
1854	Merged-chr13-90594852-1	chr13	90594777	90594927	+	4.39333	HNEC_merged_reproducible.txt	GPC5	803755		-	4.60251	1.23757	0.701325	1.76461	0.0776293	0.644666
1855	Merged-chr14-95157490-1	chr14	95157304	95157676	+	4.51167	HNEC_merged_reproducible.txt	DICER1	520		-	13.1903	0.721247	0.409098	1.76302	0.0778972	0.644666
1856	Merged-chr16-50373243-1	chr16	50373129	50373358	+	7.51667	HNEC_merged_reproducible.txt	BRD7	4464		-	8.34615	1.03158	0.585013	1.76335	0.0778415	0.644666
1857	Merged-chr2-87825236-2	chr2	87825118	87825361	+	8.94325	HBEC_merged_reproducible.txt|HNEC_merged_reproducible.txt	RGPD2	713		-	19.8918	-0.594842	0.337505	-1.76247	0.0779903	0.644666
1858	Merged-chr20-16293746-1	chr20	16293584	16293908	+	9.0375	HNEC_merged_reproducible.txt	KIF16B	279687		-	11.9904	1.09113	0.61883	1.76322	0.0778636	0.644666
1859	Merged-chr3-42079855-1	chr3	42079744	42079966	+	4.64	HNEC_merged_reproducible.txt	ULK4	117425	TRAK1	11215	6.23071	1.01452	0.575127	1.76399	0.0777329	0.644666
1860	Merged-chr4-17330252-1	chr4	17330102	17330402	+	7.88333	HNEC_merged_reproducible.txt	LDB2	431443	QDPR	181982	15.4066	0.89818	0.509599	1.76252	0.0779807	0.644666
1861	Merged-chr4-8206391-1	chr4	8206191	8206591	+	5.78667	HNEC_merged_reproducible.txt	HTRA3	63374	SH3TC1	7024	12.0439	0.793375	0.450162	1.76242	0.0779983	0.644666
1862	Merged-chr5-181222442-1	chr5	181222292	181222593	+	4.204	HNEC_merged_reproducible.txt	TRIM41	848		-	10.3586	0.897262	0.509011	1.76276	0.0779414	0.644666
1863	Merged-chr6-48430422-1	chr6	48430311	48430533	+	2.93	HBEC_merged_reproducible.txt	PTCHD4	361733		-	6.60229	-0.931691	0.528073	-1.76432	0.0776774	0.644666
1864	Merged-chr6-64932671-1	chr6	64932593	64932750	+	3.73	HNEC_merged_reproducible.txt	EYS	774543		-	4.08848	1.51504	0.85845	1.76486	0.0775872	0.644666
1865	Merged-chr7-33765326-1	chr7	33765206	33765446	+	5.09333	HNEC_merged_reproducible.txt	BMPER	139585	BBS9	635794	9.24878	0.883934	0.50149	1.76261	0.0779656	0.644666
1866	Merged-chr8-117232133-1	chr8	117232028	117232238	+	5.24667	HBEC_merged_reproducible.txt	MED30	288580	SLC30A8	96805	7.24552	-0.977479	0.554156	-1.76391	0.0777477	0.644666
1867	Merged-chr8-130762425-2	chr8	130762285	130762568	+	7.266	HBEC_merged_reproducible.txt|HNEC_merged_reproducible.txt	ASAP1	318766	ADCY8	280000	19.2399	-0.576611	0.326942	-1.76365	0.0777911	0.644666
1868	Merged-chr6-156687254-1	chr6	156687125	156687383	+	4.1025	HBEC_merged_reproducible.txt	ARID1B	90120		-	9.35988	-0.83939	0.476355	-1.76211	0.0780509	0.644756
1869	Merged-chr9-106583941-1	chr9	106583842	106584041	+	5.36	HNEC_merged_reproducible.txt	ZNF462	279156	TMEM38B	889397	6.89798	0.992101	0.563852	1.75951	0.0784914	0.648048
1870	Merged-chr1-193105177-1	chr1	193105091	193105264	+	3.51333	HBEC_merged_reproducible.txt	GLRX2	937		-	4.94584	-1.11493	0.63426	-1.75784	0.0787745	0.648227
1871	Merged-chr1-221419875-1	chr1	221419726	221420025	+	3.88	HBEC_merged_reproducible.txt	DUSP10	322301	HLX	540475	10.0765	-0.782974	0.445467	-1.75765	0.0788072	0.648227
1872	Merged-chr11-44574799-1	chr11	44574698	44574901	+	6.76	HNEC_merged_reproducible.txt	TSPAN18	189627	CD82	9208	7.45443	1.05564	0.600196	1.75883	0.0786069	0.648227
1873	Merged-chr2-162478807-1	chr2	162478675	162478940	+	5.7275	HBEC_merged_reproducible.txt	GCA	134719	KCNH7	359811	10.7266	-0.833682	0.47404	-1.75867	0.0786329	0.648227
1874	Merged-chr3-118472789-1	chr3	118472694	118472884	+	3.67667	HBEC_merged_reproducible.txt	IGSF11	562099		-	6.18064	-0.999116	0.568318	-1.75802	0.0787438	0.648227
1875	Merged-chr3-177377343-1	chr3	177377211	177377476	+	7.15333	HNEC_merged_reproducible.txt	TBL1XR1	180865		-	8.49811	1.08604	0.617637	1.75837	0.0786842	0.648227
1876	Merged-chr4-144591616-1	chr4	144591421	144591811	+	7.715	HNEC_merged_reproducible.txt	GYPA	450865	HHIP	54405	13.9823	0.766649	0.436144	1.75779	0.0787839	0.648227
1877	Merged-chr19-56315194-2	chr19	56315042	56315348	+	6.11775	HBEC_merged_reproducible.txt|HNEC_merged_reproducible.txt	ZSCAN5A	86905	ZNF582	78325	15.8838	0.746792	0.425009	1.75712	0.0788973	0.648623
1878	Merged-chr10-122954249-2	chr10	122953987	122954511	+	10.6604	HBEC_merged_reproducible.txt|HNEC_merged_reproducible.txt	C10orf88	154		-	31.3281	0.498848	0.283957	1.75678	0.0789558	0.648713
1879	Merged-chr4-15723598-1	chr4	15723497	15723700	+	7.38	HNEC_merged_reproducible.txt	CD38	54680	BST1	20648	8.33447	0.936193	0.532969	1.75656	0.0789925	0.648713
1880	Merged-chr1-214552498-1	chr1	214552395	214552602	+	3.89333	HBEC_merged_reproducible.txt	PTPN14	1275		-	6.12387	-1.01005	0.575271	-1.75578	0.0791265	0.648946
1881	Merged-chr2-134391887-2	chr2	134391758	134392049	+	5.68375	HBEC_merged_reproducible.txt|HNEC_merged_reproducible.txt	MGAT5	271721	TMEM163	327097	13.6747	-0.736886	0.419721	-1.75566	0.079147	0.648946
1882	Merged-chr9-75071911-1	chr9	75071780	75072042	+	8.998	HNEC_merged_reproducible.txt	CARNMT1	43517	NMRK1	16279	15.8527	0.795104	0.452873	1.75569	0.0791417	0.648946
1883	Merged-chrX-63424267-2	chrX	63424115	63424426	+	5.8275	HBEC_merged_reproducible.txt|HNEC_merged_reproducible.txt	SPIN4	72926	ARHGEF9	330843	15.6151	0.658409	0.375098	1.7553	0.0792083	0.649104
1884	Merged-chr10-50504168-1	chr10	50504072	50504265	+	5.606	HNEC_merged_reproducible.txt	ASAH2	255558	SGMS1	119815	9.25374	0.86787	0.494715	1.75428	0.0793822	0.649766
1885	Merged-chr16-23771193-1	chr16	23771112	23771274	+	4.91	HNEC_merged_reproducible.txt	PRKCB	64831	CHP2	16566	6.02394	1.03936	0.592488	1.75423	0.0793906	0.649766
1886	Merged-chr8-119873696-2	chr8	119873533	119873885	+	7.77133	HBEC_merged_reproducible.txt|HNEC_merged_reproducible.txt	DEPTOR	8		-	21.9514	0.660553	0.376579	1.75409	0.0794154	0.649766
1887	Merged-chr6-125986512-2	chr6	125986358	125986710	+	7.086	HBEC_merged_reproducible.txt|HNEC_merged_reproducible.txt	TRMT11	104		-	19.7222	-0.587398	0.334954	-1.75367	0.0794876	0.650012
1888	Merged-chr4-92825525-2	chr4	92825347	92825661	+	7.50125	HBEC_merged_reproducible.txt|HNEC_merged_reproducible.txt	GRID2	521882		-	16.7936	-0.678377	0.386944	-1.75317	0.0795735	0.65037
1889	Merged-chr18-8615609-1	chr18	8615538	8615680	+	5.00333	HNEC_merged_reproducible.txt	MTCL1	101762	RAB12	6164	5.40928	1.1294	0.644457	1.75249	0.0796903	0.650635
1890	Merged-chr6-147154685-2	chr6	147154555	147154821	+	8.06554	HBEC_merged_reproducible.txt|HNEC_merged_reproducible.txt	STXBP5	49845	ADGB	555723	19.8591	-0.571829	0.326259	-1.75269	0.0796556	0.650635
1891	Merged-chr18-27215051-1	chr18	27214862	27215241	+	6.575	HNEC_merged_reproducible.txt	CHST9	29734	CDH2	962395	17.9108	0.602857	0.344284	1.75104	0.0799385	0.650649
1892	Merged-chr2-1625509-2	chr2	1625278	1625773	+	22.825	HBEC_merged_reproducible.txt|HNEC_merged_reproducible.txt	PXDN	118981	TPO	212064	49.141	-0.455465	0.260058	-1.7514	0.0798776	0.650649
1893	Merged-chr3-141276156-2	chr3	141276027	141276286	+	5.765	HBEC_merged_reproducible.txt|HNEC_merged_reproducible.txt	ZBTB38	111656	PXYLP1	44328	15.144	-0.629182	0.359117	-1.75203	0.0797691	0.650649
1894	Merged-chr4-182975984-2	chr4	182975843	182976129	+	5.93967	HBEC_merged_reproducible.txt|HNEC_merged_reproducible.txt	WWC2	123307	DCTD	58607	13.722	0.757438	0.432573	1.75101	0.079945	0.650649
1895	Merged-chr7-106893829-2	chr7	106893709	106893947	+	5.2145	HBEC_merged_reproducible.txt|HNEC_merged_reproducible.txt	PRKAR2B	150821	PIK3CG	28349	12.8473	0.707609	0.403988	1.75156	0.0798495	0.650649
1896	Merged-chr7-14095782-1	chr7	14095696	14095868	+	4.57	HBEC_merged_reproducible.txt	ETV1	105836	DGKB	807579	7.96882	-0.999561	0.570644	-1.75164	0.0798364	0.650649
1897	Merged-chr1-169794985-1	chr1	169794835	169795136	+	4.48	HBEC_merged_reproducible.txt	METTL18	19		-	12.0112	-0.715285	0.408712	-1.75009	0.080102	0.650653
1898	Merged-chr18-67360325-1	chr18	67360174	67360477	+	9.465	HNEC_merged_reproducible.txt	CDH19	756191	DSEL	156655	14.7102	0.747156	0.427034	1.74964	0.08018	0.650653
1899	Merged-chr20-7195870-1	chr20	7195757	7195984	+	5.52	HNEC_merged_reproducible.txt	BMP2	428206	HAO1	744604	7.63552	0.950377	0.543457	1.74876	0.0803322	0.650653
1900	Merged-chr3-294414-2	chr3	294102	294840	+	11.4141	HBEC_merged_reproducible.txt|HNEC_merged_reproducible.txt	CNTN6	798105	CHL1	97875	42.6455	-0.465042	0.265662	-1.75051	0.0800308	0.650653
1901	Merged-chr4-158902778-1	chr4	158902678	158902879	+	5.9425	HNEC_merged_reproducible.txt	RAPGEF2	364959	FNIP2	133640	8.75974	0.908155	0.519045	1.74966	0.0801763	0.650653
1902	Merged-chr5-14039265-1	chr5	14039157	14039374	+	3.4325	HBEC_merged_reproducible.txt	TRIO	104437	DNAH5	94722	7.42743	-0.983365	0.562176	-1.74921	0.0802544	0.650653
1903	Merged-chr5-172771344-1	chr5	172771275	172771414	+	3.62	HNEC_merged_reproducible.txt	DUSP1	149		-	5.25056	1.10476	0.631604	1.74913	0.0802681	0.650653
1904	Merged-chr8-127038847-1	chr8	127038725	127038969	+	5.1	HNEC_merged_reproducible.txt	FAM84B	480454	POU5F1B	375443	12.3162	0.745405	0.425951	1.74998	0.080122	0.650653
1905	Merged-chr8-86002853-2	chr8	86002616	86003089	+	27.206	HBEC_merged_reproducible.txt|HNEC_merged_reproducible.txt	PSKH2	66845	CA2	539000	61.1739	0.436229	0.249479	1.74856	0.0803671	0.650653
1906	Merged-chr9-6681799-1	chr9	6681666	6681932	+	3.45	HBEC_merged_reproducible.txt	KDM4C	75857	GLDC	36016	8.95998	-0.821453	0.469785	-1.74857	0.0803647	0.650653
1907	Merged-chr2-186589729-1	chr2	186589666	186589792	+	2.40333	HBEC_merged_reproducible.txt	ITGAV	336		-	3.3692	-1.31823	0.754397	-1.74739	0.0805689	0.651603
1908	Merged-chr20-25526079-1	chr20	25525940	25526218	+	9.76333	HNEC_merged_reproducible.txt	NINL	59438	GINS1	118352	11.5632	0.906428	0.518725	1.74741	0.0805655	0.651603
1909	Merged-chr4-112231613-2	chr4	112231309	112231940	+	10.7633	HBEC_merged_reproducible.txt|HNEC_merged_reproducible.txt	AP1AR	113		-	39.2233	-0.439325	0.251708	-1.74537	0.0809199	0.651709
1910	Merged-chr5-148011957-2	chr5	148011782	148012125	+	8.297	HBEC_merged_reproducible.txt|HNEC_merged_reproducible.txt	C5orf46	105451	SPINK5	52019	20.1198	0.615664	0.352608	1.74603	0.0808053	0.651709
1911	Merged-chr5-172778392-1	chr5	172778272	172778512	+	4.324	HBEC_merged_reproducible.txt	ERGIC1	55883	DUSP1	7197	10.8058	-0.809179	0.463239	-1.74679	0.0806745	0.651709
1912	Merged-chr5-178826386-1	chr5	178826301	178826471	+	7.8425	HNEC_merged_reproducible.txt	ZNF354A	95684	ZNF354B	33567	9.98899	0.938067	0.537223	1.74614	0.0807865	0.651709
1913	Merged-chr5-95859023-1	chr5	95858858	95859189	+	4.69667	HBEC_merged_reproducible.txt	GLRX	36309	ELL2	103048	14.1331	-0.746594	0.427714	-1.74554	0.0808902	0.651709
1914	Merged-chr8-80485490-2	chr8	80485385	80485644	+	4.68083	HBEC_merged_reproducible.txt|HNEC_merged_reproducible.txt	ZBTB10	153		-	11.6351	-0.723772	0.414677	-1.74539	0.0809174	0.651709
1915	Merged-chrX-105099037-1	chrX	105098975	105099100	+	2.86333	HBEC_merged_reproducible.txt	TEX13A	121637	IL1RAPL2	532722	3.97786	-1.2925	0.740237	-1.74606	0.0807997	0.651709
1916	Merged-chrX-20067848-1	chrX	20067743	20067954	+	7.44	HNEC_merged_reproducible.txt	BCLAF3	97550	MAP7D2	49069	11.0144	0.838919	0.480464	1.74606	0.0808003	0.651709
1917	Merged-chr10-35783396-1	chr10	35783203	35783590	+	5.65	HBEC_merged_reproducible.txt	FZD8	141118		-	11.4024	-0.83133	0.476474	-1.74475	0.0810277	0.652201
1918	Merged-chr18-44887399-1	chr18	44887251	44887548	+	5.364	HNEC_merged_reproducible.txt	SLC14A2	727402	SETBP1	206501	10.8887	0.842744	0.483076	1.74454	0.0810655	0.652201
1919	Merged-chr12-27524084-1	chr12	27523914	27524254	+	4.28	HNEC_merged_reproducible.txt	PPFIBP1	122		-	10.8659	0.813679	0.466701	1.74347	0.0812517	0.653237
1920	Merged-chr15-94415094-1	chr15	94414983	94415205	+	7.532	HNEC_merged_reproducible.txt	MCTP2	116828		-	12.1428	0.884413	0.507433	1.74292	0.0813483	0.653237
1921	Merged-chr18-26090876-2	chr18	26090547	26091098	+	6.5807	HBEC_merged_reproducible.txt|HNEC_merged_reproducible.txt	SS18	197		-	25.2224	0.56698	0.32532	1.74284	0.0813621	0.653237
1922	Merged-chr9-12772089-2	chr9	12771984	12772175	+	4.36067	HBEC_merged_reproducible.txt|HNEC_merged_reproducible.txt	TYRP1	78644	MPDZ	507511	9.66403	0.834729	0.478951	1.74283	0.0813636	0.653237
1923	Merged-chr7-29622767-1	chr7	29622646	29622888	+	4.72714	HNEC_merged_reproducible.txt	WIPF3	183787	PRR15	58956	12.8014	0.708605	0.406674	1.74244	0.0814318	0.653445
1924	Merged-chr11-124174174-1	chr11	124174103	124174246	+	4.12333	HNEC_merged_reproducible.txt	OR10G7	132849	OR10D3	10070	5.45809	1.10821	0.636187	1.74195	0.0815169	0.653472
1925	Merged-chr4-125720214-2	chr4	125720054	125720347	+	5.5875	HBEC_merged_reproducible.txt|HNEC_merged_reproducible.txt	FAT4	403801		-	13.4453	-0.735369	0.422157	-1.74193	0.0815199	0.653472
1926	Merged-chr4-22484490-1	chr4	22484363	22484617	+	5.344	HNEC_merged_reproducible.txt	KCNIP4	535691	ADGRA3	31564	10.5059	0.797408	0.457949	1.74126	0.081638	0.654079
1927	Merged-chr13-98416606-1	chr13	98416475	98416737	+	4.168	HBEC_merged_reproducible.txt	RNF113B	239341	STK24	105392	9.72347	-0.875655	0.503078	-1.7406	0.0817544	0.654671
1928	Merged-chr2-11822943-1	chr2	11822865	11823021	+	4.03333	HNEC_merged_reproducible.txt	TRIB2	893946	LPIN1	145348	5.25861	1.19955	0.689354	1.74011	0.08184	0.655017
1929	Merged-chr10-77587317-1	chr10	77587229	77587406	+	4.19667	HNEC_merged_reproducible.txt	KCNMA1	50458		-	4.03624	1.38345	0.796266	1.73742	0.082313	0.655423
1930	Merged-chr11-125496395-1	chr11	125496295	125496496	+	5.14333	HNEC_merged_reproducible.txt	FEZ1	85		-	6.72626	0.965836	0.556596	1.73525	0.0826961	0.655423
1931	Merged-chr11-57679603-1	chr11	57679514	57679692	+	5.21333	HNEC_merged_reproducible.txt	ZDHHC5	11707	MED19	32720	6.69529	0.985386	0.568029	1.73475	0.0827858	0.655423
1932	Merged-chr12-84150409-1	chr12	84150267	84150551	+	6.358	HNEC_merged_reproducible.txt	SLC6A15	762467		-	11.7626	0.914074	0.526699	1.73548	0.0826565	0.655423
1933	Merged-chr13-74450641-1	chr13	74450535	74450748	+	6.3175	HNEC_merged_reproducible.txt	KLF12	455592		-	8.78743	0.994713	0.573505	1.73444	0.0828392	0.655423
1934	Merged-chr13-79783033-1	chr13	79782956	79783110	+	3.17667	HBEC_merged_reproducible.txt	NDFIP2	301909	SPRY2	556626	4.7145	-1.12815	0.649617	-1.73664	0.0824513	0.655423
1935	Merged-chr16-23678826-1	chr16	23678735	23678918	+	6.2	HNEC_merged_reproducible.txt	PLK1	4		-	9.73345	0.799279	0.459795	1.73834	0.0821515	0.655423
1936	Merged-chr2-82993831-2	chr2	82993666	82994001	+	10.4917	HBEC_merged_reproducible.txt|HNEC_merged_reproducible.txt	NONE	NA		-	26.3486	0.697113	0.401365	1.73686	0.0824125	0.655423
1937	Merged-chr20-32638923-1	chr20	32638806	32639041	+	4.532	HNEC_merged_reproducible.txt	NOL4L	54033	COMMD7	105074	8.51084	0.927499	0.533653	1.73802	0.0822078	0.655423
1938	Merged-chr3-107872024-1	chr3	107871933	107872115	+	5.48667	HNEC_merged_reproducible.txt	CD47	218990	BBX	349048	4.93042	1.32675	0.763692	1.73728	0.0823371	0.655423
1939	Merged-chr3-165643164-2	chr3	165642891	165643364	+	11.3504	HBEC_merged_reproducible.txt|HNEC_merged_reproducible.txt	SLITRK3	447125	BCHE	194345	30.0879	0.502597	0.28982	1.73417	0.082888	0.655423
1940	Merged-chr4-155906708-1	chr4	155906613	155906803	+	4.935	HBEC_merged_reproducible.txt	TDO2	3013	CTSO	47209	9.1489	-0.913062	0.526457	-1.73435	0.0828558	0.655423
1941	Merged-chr4-165238434-1	chr4	165238370	165238499	+	4.2075	HBEC_merged_reproducible.txt	KLHL2	28541	GK3P	41245	6.84995	-0.998066	0.575291	-1.73489	0.0827607	0.655423
1942	Merged-chr4-165490001-1	chr4	165489912	165490091	+	4.69	HNEC_merged_reproducible.txt	TLL1	383257	CPE	111059	5.53553	1.11314	0.641423	1.73542	0.0826658	0.655423
1943	Merged-chr4-55184297-1	chr4	55184059	55184535	+	4.00286	HBEC_merged_reproducible.txt	SRD5A3	161812	KDR	58708	16.1342	-0.628291	0.361722	-1.73694	0.0823971	0.655423
1944	Merged-chr5-159262750-1	chr5	159262646	159262855	+	4.79667	HNEC_merged_reproducible.txt	UBLCP1	331		-	5.36167	1.11375	0.641507	1.73615	0.0825366	0.655423
1945	Merged-chr5-166909254-2	chr5	166909121	166909396	+	6.618	HBEC_merged_reproducible.txt|HNEC_merged_reproducible.txt	TENM2	845745		-	14.9279	0.801502	0.461034	1.73849	0.0821246	0.655423
1946	Merged-chr6-169887714-2	chr6	169887575	169887868	+	6.27	HBEC_merged_reproducible.txt|HNEC_merged_reproducible.txt	ERMARD	136096	DLL1	402752	16.1182	0.725796	0.418149	1.73574	0.0826101	0.655423
1947	Merged-chr6-27146980-1	chr6	27146861	27147099	+	3.315	HBEC_merged_reproducible.txt	HIST1H2BK	182	HIST1H2AH	149	5.97391	-1.06497	0.614074	-1.73427	0.0828703	0.655423
1948	Merged-chr7-143172583-1	chr7	143172486	143172680	+	6.7575	HNEC_merged_reproducible.txt	TAS2R39	10836	PIP	40506	9.8239	0.836952	0.482509	1.73458	0.0828145	0.655423
1949	Merged-chr7-33808200-2	chr7	33807941	33808495	+	6.70312	HBEC_merged_reproducible.txt|HNEC_merged_reproducible.txt	BMPER	96693	BBS9	678686	27.8614	0.502704	0.289902	1.73405	0.0829101	0.655423
1950	Merged-chr7-73578900-1	chr7	73578790	73579010	+	4.84	HNEC_merged_reproducible.txt	TBL2	109		-	7.42754	0.907603	0.522751	1.73621	0.0825272	0.655423
1951	Merged-chr7-85130916-1	chr7	85130777	85131055	+	9.0675	HNEC_merged_reproducible.txt	SEMA3D	8981		-	14.1659	0.883233	0.50773	1.73957	0.0819341	0.655423
1952	Merged-chr8-73358603-1	chr8	73358491	73358716	+	3.43167	HNEC_merged_reproducible.txt	RDH10	63991	STAU2	388334	8.06431	0.960623	0.553728	1.73483	0.0827711	0.655423
1953	Merged-chr3-133806016-1	chr3	133805962	133806070	+	3.7	HNEC_merged_reproducible.txt	SRPRB	21983	RAB6B	89800	4.55996	1.16469	0.672126	1.73284	0.083124	0.656778
1954	Merged-chr1-107572917-1	chr1	107572652	107573183	+	6.31429	HNEC_merged_reproducible.txt	VAV3	392227	NTNG1	432097	18.8606	0.646692	0.373287	1.73242	0.0831983	0.657028
1955	Merged-chr1-245500778-1	chr1	245500678	245500878	+	4.25	HNEC_merged_reproducible.txt	KIF26B	345793		-	6.35484	1.02843	0.593993	1.73138	0.0833837	0.657147
1956	Merged-chr19-51726213-1	chr19	51726064	51726363	+	8.67	HNEC_merged_reproducible.txt	HAS1	2245		-	13.0968	0.833104	0.481142	1.73151	0.0833601	0.657147
1957	Merged-chr2-2646783-2	chr2	2646634	2646911	+	4.97958	HBEC_merged_reproducible.txt|HNEC_merged_reproducible.txt	TRAPPC12	732914	MYT1L	315578	11.6692	0.88388	0.510383	1.7318	0.0833097	0.657147
1958	Merged-chr4-61320334-1	chr4	61320238	61320431	+	4	HBEC_merged_reproducible.txt	ADGRL3	118192		-	6.54174	-1.00929	0.582795	-1.73181	0.0833078	0.657147
1959	Merged-chr10-124153188-2	chr10	124153000	124153370	+	8.01617	HBEC_merged_reproducible.txt|HNEC_merged_reproducible.txt	CHST15	59578	OAT	265751	23.2331	0.543606	0.314165	1.73032	0.0835733	0.658163
1960	Merged-chr5-31023291-2	chr5	31023083	31023478	+	7.67312	HBEC_merged_reproducible.txt|HNEC_merged_reproducible.txt	CDH6	170470		-	22.7901	0.767058	0.443401	1.72994	0.0836406	0.658163
1961	Merged-chr9-96299994-1	chr9	96299911	96300077	+	4.96667	HNEC_merged_reproducible.txt	HSD17B3	2158	ERCC6L2	424293	5.7325	1.04882	0.606229	1.73007	0.0836181	0.658163
1962	Merged-chr16-78210504-2	chr16	78210284	78210688	+	7.39187	HBEC_merged_reproducible.txt|HNEC_merged_reproducible.txt	WWOX	111073		-	23.0466	0.566121	0.327405	1.72912	0.0837884	0.65899
1963	Merged-chr4-184813655-2	chr4	184813483	184813828	+	3.372	HBEC_merged_reproducible.txt|HNEC_merged_reproducible.txt	CENPU	79522	ACSL1	13163	11.6594	-0.74122	0.429019	-1.72771	0.0840406	0.660301
1964	Merged-chr6-81451983-1	chr6	81451820	81452146	+	7.2	HBEC_merged_reproducible.txt	FAM46A	300725		-	16.5662	-0.71837	0.41576	-1.72785	0.0840159	0.660301
1965	Merged-chr6-123926283-1	chr6	123926219	123926347	+	3.335	HNEC_merged_reproducible.txt	NKAIN2	122142		-	4.36547	1.21289	0.702374	1.72684	0.0841966	0.66119
1966	Merged-chr16-58734390-1	chr16	58734282	58734498	+	6.44667	HNEC_merged_reproducible.txt	GOT2	33		-	8.98833	0.859459	0.497869	1.72628	0.0842977	0.661432
1967	Merged-chr3-54827488-1	chr3	54827412	54827564	+	4.59333	HNEC_merged_reproducible.txt	LRTM1	100586	CACNA2D3	704822	5.53707	1.1777	0.682346	1.72595	0.084356	0.661432
1968	Merged-chr6-162750978-1	chr6	162750865	162751091	+	5.632	HBEC_merged_reproducible.txt	QKI	663665	PRKN	23207	12.4518	-0.774555	0.448767	-1.72597	0.0843537	0.661432
1969	Merged-chr5-9653996-1	chr5	9653900	9654092	+	4.4125	HNEC_merged_reproducible.txt	TAS2R1	23641	FAM173B	595890	6.91153	0.945899	0.548149	1.72562	0.0844153	0.661561
1970	Merged-chr2-9386827-1	chr2	9386683	9386971	+	7.022	HNEC_merged_reproducible.txt	ITGB1BP1	36402	ASAP2	180062	13.6224	0.737529	0.427505	1.72519	0.0844927	0.661831
1971	Merged-chr1-210222514-1	chr1	210222432	210222597	+	2.51667	HBEC_merged_reproducible.txt	SERTAD4	10285	SYT14	284263	3.65584	-1.45873	0.846164	-1.72394	0.0847191	0.663267
1972	Merged-chr10-35130780-1	chr10	35130687	35130874	+	5.38333	HNEC_merged_reproducible.txt	CCNY	206094	CREM	3320	6.01535	1.16115	0.674083	1.72256	0.084968	0.663777
1973	Merged-chr11-46184006-1	chr11	46183924	46184088	+	4.65	HNEC_merged_reproducible.txt	CREB3L1	93655	PHF21A	62996	6.86024	0.968728	0.563752	1.71836	0.0857312	0.663777
1974	Merged-chr11-5285890-2	chr11	5285740	5286055	+	6.60042	HBEC_merged_reproducible.txt|HNEC_merged_reproducible.txt	HBB	58826	HBD	51249	13.9917	-0.954788	0.555644	-1.71834	0.0857338	0.663777
1975	Merged-chr11-94746895-1	chr11	94746798	94746992	+	4.20667	HBEC_merged_reproducible.txt	AMOTL1	21476	PIWIL4	179587	6.61418	-0.968569	0.56227	-1.72261	0.0849599	0.663777
1976	Merged-chr13-105984509-1	chr13	105984316	105984702	+	5.79833	HNEC_merged_reproducible.txt	DAOA	518220	EFNB2	550605	17.1719	0.618717	0.359299	1.72201	0.0850668	0.663777
1977	Merged-chr13-30342312-2	chr13	30342170	30342440	+	4.83792	HBEC_merged_reproducible.txt|HNEC_merged_reproducible.txt	UBE2L5P	80183	KATNAL1	34821	13.7543	0.677216	0.39388	1.71934	0.0855519	0.663777
1978	Merged-chr14-57268615-1	chr14	57268538	57268692	+	3.16333	HBEC_merged_reproducible.txt	AP5M1	294	EXOC5	393	5.15738	-1.05751	0.615801	-1.71728	0.0859272	0.663777
1979	Merged-chr15-98560535-2	chr15	98560408	98560693	+	4.77333	HBEC_merged_reproducible.txt|HNEC_merged_reproducible.txt	IGF1R	88421	ARRDC4	599852	11.8795	0.741809	0.431209	1.7203	0.0853784	0.663777
1980	Merged-chr16-74985211-2	chr16	74985080	74985343	+	8.68175	HBEC_merged_reproducible.txt|HNEC_merged_reproducible.txt	WDR59	63		-	19.8894	0.558585	0.324699	1.72032	0.0853749	0.663777
1981	Merged-chr16-79678207-2	chr16	79677900	79678516	+	10.7567	HBEC_merged_reproducible.txt|HNEC_merged_reproducible.txt	DYNLRB2	862526	MAF	77494	34.4586	-0.584687	0.340325	-1.71802	0.0857921	0.663777
1982	Merged-chr19-45995248-1	chr19	45995088	45995408	+	5.14	HNEC_merged_reproducible.txt	CCDC61	219		-	10.0023	0.773955	0.450104	1.7195	0.0855231	0.663777
1983	Merged-chr19-56507746-2	chr19	56507554	56507900	+	6.92167	HBEC_merged_reproducible.txt|HNEC_merged_reproducible.txt	ZNF471	116		-	17.977	0.711055	0.413199	1.72085	0.0852772	0.663777
1984	Merged-chr2-190413675-1	chr2	190413551	190413799	+	4.2825	HNEC_merged_reproducible.txt	MFSD6	5320	NEMP2	121047	8.05791	0.844898	0.491926	1.71753	0.0858826	0.663777
1985	Merged-chr2-196260381-2	chr2	196260213	196260512	+	5.714	HBEC_merged_reproducible.txt|HNEC_merged_reproducible.txt	STK17B	88787	HECW2	332249	14.8274	-0.705625	0.410447	-1.71916	0.0855849	0.663777
1986	Merged-chr2-53182819-1	chr2	53182709	53182929	+	5.2125	HNEC_merged_reproducible.txt	CHAC2	584973		-	8.78232	0.918191	0.534193	1.71884	0.0856442	0.663777
1987	Merged-chr3-59247626-1	chr3	59247433	59247819	+	4.935	HBEC_merged_reproducible.txt	FAM3D	580778		-	9.97788	-0.892863	0.519546	-1.71854	0.0856976	0.663777
1988	Merged-chr3-9649412-1	chr3	9649285	9649540	+	5.46	HBEC_merged_reproducible.txt	MTMR14	50		-	11.9197	-0.734838	0.427171	-1.72024	0.0853882	0.663777
1989	Merged-chr4-168868402-1	chr4	168868185	168868619	+	4.10833	HBEC_merged_reproducible.txt	CBR4	141856	PALLD	371298	13.3129	-0.707113	0.411683	-1.71762	0.0858663	0.663777
1990	Merged-chr5-152659632-1	chr5	152659374	152659890	+	5.93833	HNEC_merged_reproducible.txt	GRIA1	832540	NMUR2	254353	19.7066	0.638193	0.371556	1.71762	0.0858651	0.663777
1991	Merged-chr5-45696390-1	chr5	45696308	45696472	+	6.6875	HNEC_merged_reproducible.txt	HCN1	56		-	8.55485	0.956205	0.556212	1.71914	0.0855895	0.663777
1992	Merged-chr5-57004980-1	chr5	57004895	57005066	+	3.7375	HBEC_merged_reproducible.txt	GPBP1	168968	MIER3	52862	6.35319	-0.970309	0.565058	-1.71718	0.0859455	0.663777
1993	Merged-chr6-165309470-1	chr6	165309207	165309734	+	4.81167	HNEC_merged_reproducible.txt	PDE10A	352599		-	16.4819	0.689369	0.401231	1.71813	0.0857721	0.663777
1994	Merged-chr6-63555640-1	chr6	63555529	63555751	+	5.75333	HNEC_merged_reproducible.txt	LGSN	235663	PTP4A1	16372	9.35796	0.829052	0.481973	1.72012	0.0854105	0.663777
1995	Merged-chr7-141674494-1	chr7	141674417	141674571	+	4.2825	HNEC_merged_reproducible.txt	KIAA1147	27659	AGK	123305	6.7034	0.957369	0.557272	1.71796	0.0858045	0.663777
1996	Merged-chr7-47361932-1	chr7	47361784	47362080	+	7.63333	HNEC_merged_reproducible.txt	TNS3	220212		-	10.0365	0.798861	0.464268	1.72069	0.0853073	0.663777
1997	Merged-chr7-66996756-2	chr7	66996536	66996973	+	12.1342	HBEC_merged_reproducible.txt|HNEC_merged_reproducible.txt	SBDS	1153	TYW1	61	34.8767	0.516287	0.30038	1.71878	0.0856546	0.663777
1998	Merged-chr9-83511213-1	chr9	83511107	83511320	+	4.35333	HBEC_merged_reproducible.txt	RASEF	448085	FRMD3	27225	7.27493	-0.90148	0.523893	-1.72073	0.0852996	0.663777
[truncated: 13,436 more rows]

## Sheet: 2. DEPs_Bronchial
	Peaks that were significantly enriched in bronchial vs nasal cells, DESeq2 results.
	PeakID	Chr	Start	End	Strand	Peak.Score	Focus.Ratio.Region.Size	GREAT_gene1	dist1	GREAT_gene2	dist2	baseMean	log2FoldChange	lfcSE	stat	pvalue	padj
1	Merged-chr5-2758216-1	chr5	2757994	2758438	+	7.675	HBEC_merged_reproducible.txt	IRX1	837838	C5orf38	6068	14.3844	-3.00736	0.511506	-5.87942	4.11711e-09	1.58828e-05
2	Merged-chr6-91697500-1	chr6	91697345	91697655	+	12.9075	HBEC_merged_reproducible.txt	NONE	NA		-	14.834	-3.05376	0.538935	-5.66629	1.4592e-08	4.50338e-05
3	Merged-chr13-102020985-1	chr13	102020774	102021196	+	14.81	HBEC_merged_reproducible.txt	FGF14	380789	ITGBL1	568370	22.8922	-2.63826	0.47208	-5.58859	2.28921e-08	5.88747e-05
4	Merged-chr9-12817861-1	chr9	12817675	12818048	+	9.115	HBEC_merged_reproducible.txt	TYRP1	124426	MPDZ	461729	11.9894	-2.62215	0.486581	-5.38893	7.08801e-08	0.000136719
5	Merged-chr18-73235751-1	chr18	73235630	73235873	+	5.53	HBEC_merged_reproducible.txt	NETO1	367802	FBXO15	912114	4.61388	-5.79356	1.09225	-5.30426	1.13131e-07	0.000158702
6	Merged-chr5-89037329-1	chr5	89037176	89037482	+	8.49	HBEC_merged_reproducible.txt	MEF2C	133276		-	8.08414	-4.05488	0.807391	-5.0222	5.10824e-07	0.000409641
7	Merged-chr4-158519467-1	chr4	158519296	158519639	+	11.0933	HBEC_merged_reproducible.txt	RXFP1	2247		-	9.4912	-3.76922	0.78004	-4.83209	1.35106e-06	0.000868676
8	Merged-chr6-77292804-1	chr6	77292585	77293023	+	6.8625	HBEC_merged_reproducible.txt	HTR1B	170969		-	10.083	-3.18108	0.666262	-4.77451	1.80147e-06	0.00102957
9	Merged-chr12-60266472-1	chr12	60266360	60266584	+	5.6125	HBEC_merged_reproducible.txt	SLC16A7	577135		-	6.28497	-4.03292	0.847041	-4.76118	1.92466e-06	0.00106069
10	Merged-chr3-85589371-1	chr3	85589187	85589556	+	7.83667	HBEC_merged_reproducible.txt	CADM2	137111		-	7.08219	-4.68315	0.998253	-4.69134	2.71417e-06	0.00135908
11	Merged-chr5-2685867-1	chr5	2685721	2686014	+	4.1425	HBEC_merged_reproducible.txt	IRX4	798883	IRX2	65795	5.3661	-4.81487	1.04237	-4.61916	3.85297e-06	0.00178034
12	Merged-chr3-107116045-1	chr3	107115864	107116226	+	5.118	HBEC_merged_reproducible.txt	BBX	406931		-	10.2534	-2.33102	0.511933	-4.55337	5.27926e-06	0.00226125
13	Merged-chr7-119545309-2	chr7	119544992	119545544	+	11.19	HBEC_merged_reproducible.txt|HNEC_merged_reproducible.txt	KCND2	728400		-	28.4452	-2.02116	0.447438	-4.51719	6.26664e-06	0.00254475
14	Merged-chr7-150101358-2	chr7	150101153	150101682	+	8.42167	HBEC_merged_reproducible.txt|HNEC_merged_reproducible.txt	ACTR3C	201563	ATP6V0E2	228449	28.8014	-1.69295	0.38138	-4.43902	9.03684e-06	0.00348619
15	Merged-chr6-116530667-1	chr6	116530512	116530822	+	5.11333	HBEC_merged_reproducible.txt	FAM26D	1621	TRAPPC3L	14943	6.46583	-3.18172	0.722563	-4.40338	1.06577e-05	0.00375196
16	Merged-chr8-92568928-1	chr8	92568757	92569100	+	10.1133	HBEC_merged_reproducible.txt	RUNX1T1	473274	TRIQK	397217	9.39707	-2.76339	0.628374	-4.39768	1.09415e-05	0.00375196
17	Merged-chr5-20572835-1	chr5	20572680	20572990	+	9.6625	HBEC_merged_reproducible.txt	CDH18	3038		-	14.0926	-1.85867	0.426958	-4.35329	1.34108e-05	0.00440301
18	Merged-chr9-76688178-2	chr9	76687963	76688430	+	10.2733	HBEC_merged_reproducible.txt|HNEC_merged_reproducible.txt	PRUNE2	217891	GCNT1	246530	29.5993	-1.29783	0.298049	-4.35443	1.33416e-05	0.00440301
19	Merged-chr5-158287941-1	chr5	158287802	158288081	+	6.525	HBEC_merged_reproducible.txt	CLINT1	428798	EBF1	811820	8.13028	-2.78271	0.64515	-4.31328	1.60854e-05	0.00506558
20	Merged-chr12-60335986-1	chr12	60335897	60336076	+	4.555	HBEC_merged_reproducible.txt	SLC16A7	646649		-	5.21594	-4.15799	0.985524	-4.21907	2.45317e-05	0.00664121
21	Merged-chr4-158171347-1	chr4	158171204	158171491	+	5.36333	HBEC_merged_reproducible.txt	FAM198B	1703	GRIA2	950629	7.69496	-2.67867	0.637074	-4.20465	2.61486e-05	0.00695689
22	Merged-chr6-91697235-1	chr6	91697157	91697314	+	8.09667	HBEC_merged_reproducible.txt	NONE	NA		-	6.61675	-3.71697	0.891391	-4.16985	3.04802e-05	0.0077105
23	Merged-chr14-95262340-1	chr14	95262159	95262521	+	3.485	HBEC_merged_reproducible.txt	DICER1	104330	CLMN	57566	6.05149	-3.07266	0.739736	-4.15373	3.27105e-05	0.008012
24	Merged-chr6-91694190-1	chr6	91694070	91694311	+	3.7375	HBEC_merged_reproducible.txt	NONE	NA		-	5.41941	-3.7756	0.908775	-4.1546	3.25854e-05	0.008012
25	Merged-chr2-224927841-2	chr2	224927630	224928182	+	6.41322	HBEC_merged_reproducible.txt|HNEC_merged_reproducible.txt	CUL3	342558	DOCK10	114536	21.9788	-1.40648	0.341898	-4.11374	3.89306e-05	0.00870634
26	Merged-chr5-160888059-1	chr5	160887876	160888242	+	6.034	HBEC_merged_reproducible.txt	ATP10B	35847	GABRB2	660065	10.5057	-2.18767	0.531454	-4.11638	3.84862e-05	0.00870634
27	Merged-chr5-2751741-1	chr5	2751636	2751846	+	3.785	HBEC_merged_reproducible.txt	C5orf38	407	IRX2	79	4.71785	-4.01066	0.979622	-4.09409	4.23825e-05	0.0090834
28	Merged-chr7-137130965-1	chr7	137130741	137131189	+	12.015	HBEC_merged_reproducible.txt	PTN	212900	CHRM2	262296	14.5408	-2.53911	0.620146	-4.09438	4.23306e-05	0.0090834
29	Merged-chr5-2780507-1	chr5	2780376	2780638	+	3.6675	HBEC_merged_reproducible.txt	IRX1	815547	C5orf38	28359	5.79248	-2.97304	0.733764	-4.05177	5.08317e-05	0.0101868
30	Merged-chr1-209826152-1	chr1	209825940	209826365	+	8.89333	HBEC_merged_reproducible.txt	DIEXF	1855		-	11.0532	-2.03898	0.510424	-3.99468	6.47818e-05	0.0121908
31	Merged-chr4-148835351-1	chr4	148835211	148835491	+	3.56667	HBEC_merged_reproducible.txt	NR3C2	392831		-	4.86552	-3.27075	0.833579	-3.92374	8.7185e-05	0.0153721
32	Merged-chr7-140913427-1	chr7	140913271	140913584	+	8.274	HBEC_merged_reproducible.txt	BRAF	11337	NDUFB2	216756	14.1419	-1.74208	0.444133	-3.92242	8.76639e-05	0.0153721
33	Merged-chr2-185583629-1	chr2	185583530	185583728	+	7.88333	HBEC_merged_reproducible.txt	FSIP2	155266	ZNF804A	985263	7.95412	-2.35012	0.608205	-3.86402	0.000111537	0.0185237
34	Merged-chr4-95305093-1	chr4	95304873	95305313	+	11.7225	HBEC_merged_reproducible.txt	UNC5C	244113	BMPR1B	253414	17.7758	-1.69177	0.441529	-3.83162	0.000127301	0.0206777
35	Merged-chr4-13907526-2	chr4	13907314	13907711	+	12.2942	HBEC_merged_reproducible.txt|HNEC_merged_reproducible.txt	BOD1L1	279789		-	25.4006	-1.32829	0.352119	-3.77227	0.000161767	0.0240022
36	Merged-chr18-43893153-1	chr18	43892989	43893317	+	7.51	HBEC_merged_reproducible.txt	SETBP1	787745	SYT4	615503	10.9283	-1.79105	0.481871	-3.71687	0.000201704	0.0293632
37	Merged-chr10-18185871-1	chr10	18185718	18186025	+	6.19333	HBEC_merged_reproducible.txt	CACNB2	45194	NSUN6	465751	5.44715	-3.45406	0.933147	-3.70151	0.000214318	0.0306106
38	Merged-chr5-158560481-1	chr5	158560324	158560639	+	13.25	HBEC_merged_reproducible.txt	CLINT1	701338	EBF1	539280	20.1269	-1.5985	0.432114	-3.69927	0.000216224	0.0306106
39	Merged-chr14-36479000-1	chr14	36478791	36479210	+	10.07	HBEC_merged_reproducible.txt	MBIP	158324	SFTA3	34829	17.45	-1.39004	0.379299	-3.66475	0.000247581	0.0335124
40	Merged-chr2-167253207-2	chr2	167253047	167253366	+	11.6613	HBEC_merged_reproducible.txt|HNEC_merged_reproducible.txt	B3GALT1	615742	XIRP2	364719	23.6035	-1.25834	0.343607	-3.66214	0.000250115	0.0335611
41	Merged-chr11-37321128-1	chr11	37321021	37321236	+	3.68667	HBEC_merged_reproducible.txt	RAG2	722849		-	4.21004	-3.383	0.928813	-3.64228	0.000270229	0.0359474
42	Merged-chr12-114684416-1	chr12	114684131	114684701	+	21.41	HBEC_merged_reproducible.txt	TBX3	826		-	21.9243	-1.95997	0.540519	-3.6261	0.000287736	0.0369932
43	Merged-chr5-20679106-1	chr5	20678840	20679373	+	14.824	HBEC_merged_reproducible.txt	CDH18	103233		-	27.824	-1.74945	0.482818	-3.62342	0.000290737	0.0369932
44	Merged-chr14-84466072-1	chr14	84465798	84466346	+	20.1	HBEC_merged_reproducible.txt	NONE	NA		-	17.9194	-3.84783	1.06934	-3.59833	0.000320268	0.039454
45	Merged-chr2-211836603-1	chr2	211836493	211836713	+	6.35	HBEC_merged_reproducible.txt	ERBB4	702238		-	9.13801	-1.92981	0.541261	-3.56539	0.000363318	0.0416707
46	Merged-chr4-94410835-1	chr4	94410659	94411012	+	8.04	HBEC_merged_reproducible.txt	HPGDS	67959	PDLIM5	41022	12.9775	-1.53507	0.429248	-3.57618	0.000348646	0.0416707
47	Merged-chr9-103798801-1	chr9	103798714	103798889	+	4.8775	HBEC_merged_reproducible.txt	SMC2	295459	CYLC2	803490	6.33519	-2.33955	0.656002	-3.56638	0.000361952	0.0416707
48	Merged-chr5-161052317-1	chr5	161052073	161052562	+	13.21	HBEC_merged_reproducible.txt	ATP10B	200105	GABRB2	495807	23.1057	-1.69548	0.476492	-3.55825	0.000373328	0.042359
49	Merged-chr3-76063229-1	chr3	76063100	76063358	+	5.60333	HBEC_merged_reproducible.txt	ROBO2	156534		-	7.33779	-2.29765	0.646635	-3.55324	0.000380517	0.0423896
50	Merged-chr4-13892282-1	chr4	13892118	13892446	+	5.08286	HBEC_merged_reproducible.txt	BOD1L1	264559		-	12.1678	-1.75304	0.496004	-3.53432	0.000408828	0.0441163
51	Merged-chr10-108060458-1	chr10	108060358	108060559	+	6.15333	HBEC_merged_reproducible.txt	SORCS1	895924		-	5.25639	-3.36066	0.954362	-3.52136	0.000429333	0.0450683
52	Merged-chr7-24192315-1	chr7	24192136	24192495	+	7.92667	HBEC_merged_reproducible.txt	NPY	91873	STK31	482148	9.35497	-2.06987	0.593354	-3.48842	0.000485892	0.0503209
53	Merged-chr18-65660127-1	chr18	65659972	65660282	+	7.71667	HBEC_merged_reproducible.txt	CDH7	90794		-	7.43215	-2.80046	0.805652	-3.47602	0.000508921	0.0515922
54	Merged-chr9-27569576-2	chr9	27569320	27569765	+	7.98196	HBEC_merged_reproducible.txt|HNEC_merged_reproducible.txt	MOB3B	39761	C9orf72	4324	26.2606	-1.21247	0.350002	-3.46419	0.000531827	0.0522077
55	Merged-chr3-74268908-1	chr3	74268829	74268988	+	5.83	HBEC_merged_reproducible.txt	PDZRN3	643968	CNTN3	252232	6.40593	-2.54532	0.740372	-3.43789	0.000586269	0.056542
56	Merged-chr2-122643992-1	chr2	122643771	122644214	+	9.3475	HBEC_merged_reproducible.txt	TSN	888459		-	13.3084	-2.13802	0.623872	-3.42702	0.00061024	0.0574184
57	Merged-chr12-78878624-1	chr12	78878428	78878821	+	12.0867	HBEC_merged_reproducible.txt	SYT1	13955	PAWR	812473	12.5291	-2.11835	0.623199	-3.39916	0.000675929	0.0624566
58	Merged-chr5-52579592-1	chr5	52579472	52579712	+	4.02	HBEC_merged_reproducible.txt	ITGA1	208304		-	5.49833	-2.26975	0.669293	-3.39127	0.000695686	0.0638996
59	Merged-chr2-208711769-2	chr2	208711482	208711956	+	14.9388	HBEC_merged_reproducible.txt|HNEC_merged_reproducible.txt	MAP2	867702	PTH2R	304888	31.4838	-1.27122	0.378193	-3.36131	0.000775744	0.068796
60	Merged-chr5-19891828-1	chr5	19891735	19891922	+	4.145	HBEC_merged_reproducible.txt	CDH18	684045		-	5.71822	-2.18007	0.650998	-3.34881	0.00081158	0.071282
61	Merged-chr4-133565589-1	chr4	133565494	133565684	+	4.5	HBEC_merged_reproducible.txt	PCDH10	416274	PABPC4L	636159	5.46313	-2.30756	0.697843	-3.3067	0.000944006	0.0796009
62	Merged-chr8-90155955-1	chr8	90155832	90156079	+	7.50667	HBEC_merged_reproducible.txt	CALB1	73076	TMEM64	490128	8.449	-1.95073	0.59453	-3.28114	0.0010339	0.0844487
63	Merged-chr13-66666166-1	chr13	66666059	66666273	+	3.35	HBEC_merged_reproducible.txt	PCDH9	563652		-	5.29981	-2.20092	0.671994	-3.27521	0.00105585	0.0848581
64	Merged-chr1-216903580-2	chr1	216903464	216903700	+	8.2955	HBEC_merged_reproducible.txt|HNEC_merged_reproducible.txt	ESRRG	180129	GPATCH2	727500	18.4574	-1.13008	0.346531	-3.26112	0.00110972	0.0878159
65	Merged-chr6-74750022-1	chr6	74749909	74750135	+	3.86	HBEC_merged_reproducible.txt	COL12A1	456029		-	5.22835	-2.3971	0.739277	-3.2425	0.00118487	0.0909642
66	Merged-chr5-21219429-1	chr5	21219325	21219534	+	5.76	HBEC_merged_reproducible.txt	CDH18	643556		-	6.03116	-2.27423	0.703258	-3.23385	0.00122133	0.0923838
67	Merged-chr1-242225840-1	chr1	242225613	242226068	+	13.16	HBEC_merged_reproducible.txt	MAP1LC3C	226767	PLD5	298678	13.6869	-1.75074	0.548299	-3.19304	0.00140785	0.0991988

## Sheet: 3. DEPs_Nasal
	Peaks that were significantly enriched in nasal vs bronchial cells, DESeq2 results.
	PeakID	Chr	Start	End	Strand	Peak.Score	Focus.Ratio.Region.Size	GREAT_gene1	dist1	GREAT_gene2	dist2	baseMean	log2FoldChange	lfcSE	stat	pvalue	padj
1	Merged-chr11-31811292-1	chr11	31811058	31811526	+	15.4771	HNEC_merged_reproducible.txt	PAX6	18		-	25.7863	4.00836	0.502296	7.98008	1.46244e-15	2.25669e-11
2	Merged-chr14-87133604-1	chr14	87133386	87133823	+	11.158	HNEC_merged_reproducible.txt	GALC	859667		-	16.6096	3.11375	0.509167	6.11537	9.63315e-10	7.43246e-06
3	Merged-chr5-88661102-1	chr5	88660877	88661328	+	13.668	HNEC_merged_reproducible.txt	TMEM161B	392272	MEF2C	242951	19.16	2.68436	0.456258	5.88343	4.01846e-09	1.58828e-05
4	Merged-chr10-115856794-1	chr10	115856584	115857005	+	16.0467	HNEC_merged_reproducible.txt	GFRA1	416673	ATRNL1	763169	26.9894	2.28395	0.42305	5.39877	6.71e-08	0.000136719
5	Merged-chr6-89951318-1	chr6	89951162	89951474	+	6.89	HNEC_merged_reproducible.txt	GJA10	56849	BACH2	345424	11.0928	3.56259	0.666052	5.34881	8.85337e-08	0.000151796
6	Merged-chr4-54484475-1	chr4	54484249	54484702	+	5.88	HNEC_merged_reproducible.txt	KIT	173443	PDGFRA	255378	15.8071	2.33381	0.438173	5.32623	1.00275e-07	0.000154734
7	Merged-chr10-16597862-1	chr10	16597767	16597957	+	5.09	HNEC_merged_reproducible.txt	C1QL3	75857	RSU1	219521	5.84619	5.9514	1.13057	5.26406	1.40905e-07	0.000181192
8	Merged-chr4-179625152-1	chr4	179625007	179625298	+	7.936	HNEC_merged_reproducible.txt	NONE	NA		-	11.1094	4.7861	0.914466	5.23376	1.66093e-07	0.000197153
9	Merged-chr5-106873801-1	chr5	106873617	106873986	+	7.06833	HNEC_merged_reproducible.txt	EFNA5	797094		-	10.9224	4.83547	0.930377	5.19732	2.02177e-07	0.000222842
10	Merged-chr1-164886393-1	chr1	164886171	164886615	+	12.11	HNEC_merged_reproducible.txt	PBX1	326758	LMX1A	470322	14.073	2.77379	0.539243	5.14386	2.69157e-07	0.00027689
11	Merged-chr4-159937759-1	chr4	159937623	159937896	+	11.208	HNEC_merged_reproducible.txt	RAPGEF2	670022		-	15.2249	2.6276	0.517136	5.08105	3.75353e-07	0.000362005
12	Merged-chr7-34357336-1	chr7	34357173	34357500	+	10.3171	HNEC_merged_reproducible.txt	NPSR1	301073	BMPER	452425	18.0451	2.3698	0.469422	5.04834	4.45677e-07	0.000404543
13	Merged-chr12-130799244-1	chr12	130799102	130799387	+	10.548	HNEC_merged_reproducible.txt	RIMBP2	281379	STX2	39950	14.4877	2.5829	0.513411	5.03087	4.88266e-07	0.000409641
14	Merged-chr5-156402672-1	chr5	156402428	156402917	+	6.85	HNEC_merged_reproducible.txt	PPP1R2P3	447866	SGCD	75915	16.7048	2.62999	0.524448	5.01478	5.30933e-07	0.000409641
15	Merged-chr4-57424410-1	chr4	57424253	57424567	+	10.778	HNEC_merged_reproducible.txt	IGFBP7	314025		-	15.2762	2.4262	0.485194	5.00048	5.71883e-07	0.000420225
16	Merged-chr5-174608885-1	chr5	174608704	174609067	+	6.23667	HNEC_merged_reproducible.txt	MSX2	115648	HGNC:24955	563281	10.2074	3.24155	0.65575	4.94327	7.68215e-07	0.000538833
17	Merged-chr10-49387251-1	chr10	49387076	49387426	+	12.806	HNEC_merged_reproducible.txt	C10orf128	198875	DRGX	8200	16.356	2.45059	0.50707	4.83284	1.34599e-06	0.000868676
18	Merged-chr1-244214473-1	chr1	244214308	244214638	+	8.96333	HNEC_merged_reproducible.txt	ZBTB18	163190	ADSS	237661	14.2314	2.3274	0.482804	4.82059	1.43137e-06	0.000883498
19	Merged-chr10-1364711-1	chr10	1364546	1364876	+	16.995	HNEC_merged_reproducible.txt	WDR37	315173	ADARB2	372765	17.398	2.90744	0.607245	4.78792	1.68521e-06	0.00100017
20	Merged-chr12-79673533-1	chr12	79673366	79673701	+	6.6075	HNEC_merged_reproducible.txt	PAWR	17564	SYT1	808864	10.4733	2.70246	0.569931	4.74174	2.11888e-06	0.00112746
21	Merged-chr2-59468954-1	chr2	59468869	59469040	+	3.9675	HNEC_merged_reproducible.txt	NONE	NA		-	4.1365	5.45496	1.16307	4.69013	2.73032e-06	0.00135908
22	Merged-chr21-39633940-1	chr21	39633735	39634145	+	4.9975	HNEC_merged_reproducible.txt	B3GALT5	23942	SH3BGR	182110	12.0926	2.25558	0.481679	4.68276	2.83043e-06	0.00136489
23	Merged-chr5-16778343-1	chr5	16778181	16778505	+	6.538	HNEC_merged_reproducible.txt	RETREG1	161285	MYO10	157920	8.91929	3.01716	0.653712	4.61543	3.92273e-06	0.00178034
24	Merged-chr2-227407853-1	chr2	227407689	227408017	+	5.21667	HNEC_merged_reproducible.txt	AGFG1	64299	TM4SF20	28547	9.06101	3.00971	0.653908	4.60264	4.17169e-06	0.00183924
25	Merged-chr4-148007496-1	chr4	148007332	148007661	+	16.922	HNEC_merged_reproducible.txt	ARHGAP10	275433	NR3C2	435024	21.0411	1.96118	0.431242	4.54776	5.42195e-06	0.00226125
26	Merged-chr4-182246700-1	chr4	182246575	182246825	+	7.862	HNEC_merged_reproducible.txt	TENM3	3271	DCTD	670679	10.8602	2.33558	0.523871	4.45831	8.26083e-06	0.00326853
27	Merged-chr5-88675960-1	chr5	88675866	88676055	+	5.8125	HNEC_merged_reproducible.txt	TMEM161B	407130	MEF2C	228093	6.9588	4.1122	0.927743	4.43247	9.31585e-06	0.00350617
28	Merged-chr1-5428514-1	chr1	5428368	5428660	+	4.71	HNEC_merged_reproducible.txt	NPHP4	563957	AJAP1	773469	7.52988	3.22125	0.728466	4.42197	9.78064e-06	0.00359345
29	Merged-chr14-28766777-1	chr14	28766665	28766889	+	4.82	HNEC_merged_reproducible.txt	FOXG1	1389		-	6.82357	4.69944	1.06763	4.40175	1.07383e-05	0.00375196
30	Merged-chr3-116005536-1	chr3	116005396	116005676	+	9.282	HNEC_merged_reproducible.txt	GAP43	382026	LSAMP	439995	12.5157	2.1988	0.508294	4.32584	1.51953e-05	0.00488499
31	Merged-chr6-153484273-1	chr6	153484154	153484392	+	8.3875	HNEC_merged_reproducible.txt	OPRM1	526228	RGS17	440230	8.51332	3.59401	0.836174	4.29816	1.72223e-05	0.00531515
32	Merged-chr4-176901305-1	chr4	176901210	176901400	+	5.40667	HNEC_merged_reproducible.txt	NEIL3	408531	VEGFC	108578	5.33669	5.06993	1.1858	4.27553	1.90683e-05	0.00576948
33	Merged-chr13-72180769-1	chr13	72180597	72180942	+	8.45333	HNEC_merged_reproducible.txt	DACH1	313577	MZT1	546918	14.5681	2.07576	0.486518	4.26657	1.985e-05	0.00589048
34	Merged-chr19-29687727-1	chr19	29687587	29687867	+	7.078	HNEC_merged_reproducible.txt	PLEKHF1	22671	C19orf12	27329	10.483	2.21873	0.521048	4.2582	2.06081e-05	0.00600008
35	Merged-chr3-24019339-1	chr3	24019172	24019506	+	9.58333	HNEC_merged_reproducible.txt	NR1D2	74079	THRB	475483	10.234	2.34034	0.550719	4.24961	2.1414e-05	0.00611926
36	Merged-chr7-26864748-2	chr7	26864523	26864961	+	9.732	HBEC_merged_reproducible.txt|HNEC_merged_reproducible.txt	SKAP2	1		-	31.277	1.26179	0.297293	4.24426	2.1932e-05	0.00615331
37	Merged-chr14-89479982-1	chr14	89479868	89480096	+	6.22	HNEC_merged_reproducible.txt	FOXN3	139148	TTC8	655829	7.00009	3.67375	0.86772	4.2338	2.29777e-05	0.00633159
38	Merged-chr2-18154483-1	chr2	18154344	18154622	+	8.37667	HNEC_merged_reproducible.txt	KCNS3	276636	RDH14	406197	7.94535	3.1071	0.743457	4.17926	2.92457e-05	0.00762767
39	Merged-chr7-118958284-1	chr7	118958095	118958474	+	8.14667	HNEC_merged_reproducible.txt	ANKRD7	733608		-	7.18369	4.20422	1.00674	4.17607	2.96585e-05	0.00762767
40	Merged-chr16-59974175-1	chr16	59974057	59974293	+	8.90667	HNEC_merged_reproducible.txt	NONE	NA		-	8.59466	2.77181	0.670111	4.13635	3.52873e-05	0.0085081
41	Merged-chr20-8860305-1	chr20	8860135	8860475	+	6.182	HNEC_merged_reproducible.txt	PLCB4	447495	PLCB1	728040	8.98951	2.48989	0.603697	4.1244	3.71695e-05	0.0086981
42	Merged-chr7-141945544-1	chr7	141945401	141945687	+	4.77	HNEC_merged_reproducible.txt	CLEC5A	1439	OR9A4	29145	6.98974	3.35584	0.813695	4.1242	3.72027e-05	0.0086981
43	Merged-chr6-70812011-1	chr6	70811886	70812137	+	7.88333	HNEC_merged_reproducible.txt	SMAP1	144235	B3GAT2	145027	6.98287	3.40915	0.827853	4.11807	3.82067e-05	0.00870634
44	Merged-chr12-126483364-1	chr12	126483269	126483459	+	5.24333	HNEC_merged_reproducible.txt	NONE	NA		-	5.99934	3.46074	0.843882	4.10098	4.114e-05	0.00906902
45	Merged-chr9-100739753-1	chr9	100739468	100740039	+	10.3613	HNEC_merged_reproducible.txt	PLPPR1	288956	CAVIN4	161674	25.5145	1.98159	0.484397	4.09084	4.29806e-05	0.0090854
46	Merged-chr14-69827750-1	chr14	69827627	69827874	+	4.715	HNEC_merged_reproducible.txt	SMOC1	51666	SLC10A1	30461	8.80808	2.32879	0.570597	4.08132	4.47804e-05	0.00933791
47	Merged-chr5-128002570-1	chr5	128002438	128002702	+	6.2525	HNEC_merged_reproducible.txt	SLC12A2	81196	CTXN3	353526	8.57553	2.65208	0.654379	4.05281	5.06056e-05	0.0101868
48	Merged-chr6-143097461-1	chr6	143097338	143097585	+	5.80333	HNEC_merged_reproducible.txt	AIG1	36585	ADAT2	353212	7.25965	2.88735	0.712538	4.05221	5.07365e-05	0.0101868
49	Merged-chr5-173633541-1	chr5	173633392	173633691	+	8.48333	HNEC_merged_reproducible.txt	CPEB4	254739	BOD1	16881	8.21686	2.8692	0.711141	4.03464	5.46857e-05	0.0108186
50	Merged-chr3-5442753-1	chr3	5442619	5442887	+	13.2575	HNEC_merged_reproducible.txt	EDEM1	255080		-	14.8898	1.92131	0.476687	4.03054	5.56478e-05	0.0108696
51	Merged-chr3-182384426-1	chr3	182384310	182384543	+	6.025	HNEC_merged_reproducible.txt	ATP11B	409074	SOX2	672502	6.58725	3.29105	0.820705	4.01003	6.07111e-05	0.0116913
52	Merged-chr4-179465612-1	chr4	179465488	179465737	+	6.07667	HNEC_merged_reproducible.txt	NONE	NA		-	6.54617	3.27301	0.816725	4.00748	6.13698e-05	0.0116913
53	Merged-chr14-86799404-1	chr14	86799240	86799568	+	6.7675	HNEC_merged_reproducible.txt	NONE	NA		-	9.54991	2.82625	0.708634	3.98831	6.65461e-05	0.012372
54	Merged-chr7-120055461-1	chr7	120055334	120055588	+	11.3425	HNEC_merged_reproducible.txt	KCND2	218207		-	12.6114	2.27205	0.570373	3.98345	6.79211e-05	0.0124773
55	Merged-chr4-181549339-1	chr4	181549234	181549445	+	4.85	HNEC_merged_reproducible.txt	TENM3	694090		-	5.44288	4.3599	1.09925	3.96623	7.30186e-05	0.0132559
56	Merged-chr10-129501036-1	chr10	129500841	129501231	+	9.42667	HNEC_merged_reproducible.txt	MGMT	33852	EBF3	462805	17.5163	1.61706	0.409009	3.9536	7.69856e-05	0.0138135
57	Merged-chr3-159883621-1	chr3	159883489	159883753	+	8.79	HNEC_merged_reproducible.txt	IL12A	105129	SCHIP1	43760	9.71739	2.12746	0.543486	3.91448	9.05996e-05	0.0157083
58	Merged-chr14-38808964-1	chr14	38808831	38809098	+	8.455	HNEC_merged_reproducible.txt	CLEC14A	552595	SEC23A	294564	10.6241	2.06168	0.528802	3.89878	9.66778e-05	0.0165759
59	Merged-chr13-112931653-1	chr13	112931540	112931766	+	5.13	HNEC_merged_reproducible.txt	MCF2L	37568	ATP11A	241324	5.77016	3.33666	0.863159	3.86564	0.000110798	0.0185237
60	Merged-chr9-87599993-1	chr9	87599880	87600107	+	6.026	HNEC_merged_reproducible.txt	CTSL	125526	DAPK1	102112	8.14203	2.22324	0.575403	3.86379	0.000111639	0.0185237
61	Merged-chr11-112538138-1	chr11	112537898	112538379	+	9.59625	HNEC_merged_reproducible.txt	NCAM1	423137	PLET1	277278	21.0688	2.07835	0.540689	3.84389	0.0001211	0.0198797
62	Merged-chr11-85589592-1	chr11	85589467	85589718	+	5.255	HNEC_merged_reproducible.txt	DLG2	37678		-	7.93354	2.57706	0.677585	3.8033	0.000142782	0.0229507
63	Merged-chr12-71469400-1	chr12	71469263	71469537	+	6.07	HNEC_merged_reproducible.txt	THAP2	193609	TSPAN8	27502	6.38778	4.03367	1.06444	3.78948	0.000150962	0.0233908
64	Merged-chr14-31336904-1	chr14	31336755	31337053	+	5.815	HNEC_merged_reproducible.txt	HECTD1	129421	ENSG00000203546	120503	11.8297	1.82944	0.482654	3.79038	0.000150419	0.0233908
65	Merged-chr20-39606093-1	chr20	39605941	39606246	+	8.872	HNEC_merged_reproducible.txt	DHX35	643758		-	13.766	1.83155	0.483319	3.78953	0.00015093	0.0233908
66	Merged-chr5-117568865-1	chr5	117568733	117568997	+	4.1725	HNEC_merged_reproducible.txt	SEMA6A	994470		-	5.62444	3.72636	0.98425	3.78599	0.000153099	0.0233908
67	Merged-chr5-88660750-1	chr5	88660656	88660844	+	4.25333	HNEC_merged_reproducible.txt	TMEM161B	391920	MEF2C	243303	5.11281	3.64224	0.961405	3.78846	0.000151584	0.0233908
68	Merged-chr7-48384355-1	chr7	48384225	48384486	+	5.495	HNEC_merged_reproducible.txt	ABCA13	212895		-	7.46659	2.80673	0.741834	3.78351	0.000154634	0.0233937
69	Merged-chr18-51135564-1	chr18	51135447	51135681	+	6.29667	HNEC_merged_reproducible.txt	MEX3C	61756	SMAD4	105351	6.04775	3.13705	0.831595	3.77233	0.000161728	0.0240022
70	Merged-chr11-126484420-2	chr11	126484245	126484597	+	10.015	HBEC_merged_reproducible.txt|HNEC_merged_reproducible.txt	ST3GAL4	78639	KIRREL3	516338	23.6144	1.1837	0.317081	3.73312	0.000189125	0.0277942
71	Merged-chr21-39676266-1	chr21	39676063	39676470	+	14.875	HNEC_merged_reproducible.txt	IGSF5	69141	B3GALT5	18384	19.447	1.32358	0.357263	3.70479	0.00021157	0.0305115
72	Merged-chr10-42851125-1	chr10	42850988	42851262	+	13.64	HNEC_merged_reproducible.txt	RET	225902	BMS1	68324	10.6377	2.59381	0.705977	3.67407	0.000238714	0.0331856
73	Merged-chr13-109147400-1	chr13	109147283	109147518	+	6.09	HNEC_merged_reproducible.txt	MYO16	518177	IRS2	639168	8.05478	2.35118	0.639638	3.6758	0.00023711	0.0331856
74	Merged-chr3-108737010-1	chr3	108736908	108737113	+	7.37333	HNEC_merged_reproducible.txt	RETNLB	20374	DZIP3	147328	7.11584	2.88827	0.787263	3.66875	0.000243743	0.0335124
75	Merged-chr6-159984453-1	chr6	159984254	159984653	+	15.4783	HNEC_merged_reproducible.txt	SLC22A1	137336	IGF2R	15354	23.7079	1.89465	0.516955	3.66502	0.000247321	0.0335124
76	Merged-chr4-4643932-1	chr4	4643794	4644070	+	5.865	HNEC_merged_reproducible.txt	MSX1	215734	STX18	101904	7.5228	2.34493	0.644971	3.63572	0.00027721	0.0365609
77	Merged-chr5-51226497-1	chr5	51226280	51226715	+	10.65	HNEC_merged_reproducible.txt	ISL1	156894	PARP8	559559	19.8523	1.37677	0.379109	3.63159	0.000281675	0.036835
78	Merged-chr18-50454551-1	chr18	50454410	50454693	+	6.2225	HNEC_merged_reproducible.txt	MAPK4	105527	SKA1	79556	8.49548	2.2996	0.635085	3.62093	0.000293542	0.0369932
79	Merged-chr3-119619337-1	chr3	119619206	119619468	+	6.57	HNEC_merged_reproducible.txt	PLA1A	21495	POPDC2	41253	9.4395	1.97768	0.546357	3.61976	0.000294872	0.0369932
80	Merged-chr3-177386018-1	chr3	177385847	177386190	+	6.158	HNEC_merged_reproducible.txt	TBL1XR1	189540		-	9.97158	1.77103	0.488388	3.62628	0.000287537	0.0369932
81	Merged-chr8-141802557-1	chr8	141802413	141802701	+	8.75667	HNEC_merged_reproducible.txt	PTP4A3	381169	TSNARE1	600683	8.76639	2.363	0.654979	3.60775	0.000308865	0.0384363
82	Merged-chr3-139629166-1	chr3	139628986	139629347	+	12.16	HNEC_merged_reproducible.txt	RBP1	89337	NMNAT3	48780	18.4895	1.31827	0.366512	3.5968	0.000322157	0.039454
83	Merged-chr5-169416985-1	chr5	169416866	169417105	+	4.21	HNEC_merged_reproducible.txt	SPDL1	166649	SLIT3	116203	4.83092	3.58055	0.997458	3.58968	0.00033109	0.0402288
84	Merged-chr11-7677320-1	chr11	7677203	7677437	+	5.3275	HNEC_merged_reproducible.txt	CYB5R2	3112		-	7.00511	2.42942	0.67733	3.58675	0.00033482	0.0403642
85	Merged-chr1-231027368-1	chr1	231027224	231027512	+	9.21333	HNEC_merged_reproducible.txt	TRIM67	135602	ARV1	48319	8.32044	2.47362	0.693561	3.56655	0.000361717	0.0416707
86	Merged-chr10-115858164-1	chr10	115858011	115858318	+	3.6875	HNEC_merged_reproducible.txt	GFRA1	415303	ATRNL1	764539	6.10348	2.57817	0.723291	3.56449	0.000364561	0.0416707
87	Merged-chr12-71581418-1	chr12	71581215	71581622	+	5.87571	HNEC_merged_reproducible.txt	TSPAN8	139520	THAP2	81591	14.1334	1.46225	0.40965	3.56951	0.000357645	0.0416707
88	Merged-chr18-8517100-1	chr18	8516908	8517293	+	7.16833	HNEC_merged_reproducible.txt	RAB12	92345	PTPRM	950318	13.3613	1.81228	0.507448	3.57136	0.000355136	0.0416707
89	Merged-chr16-82112185-1	chr16	82111975	82112395	+	13.9275	HNEC_merged_reproducible.txt	MPHOSPH6	58041	HSD17B2	76953	17.3908	1.57824	0.444519	3.55044	0.000384586	0.0423896
90	Merged-chr4-179472364-1	chr4	179472301	179472428	+	4.7975	HNEC_merged_reproducible.txt	NONE	NA		-	4.64567	3.55591	1.00059	3.5538	0.000379706	0.0423896
91	Merged-chr5-36156429-1	chr5	36156271	36156587	+	8.74333	HNEC_merged_reproducible.txt	LMBRD2	4468	SKP2	4362	16.382	1.32119	0.372011	3.55149	0.000383055	0.0423896
92	Merged-chr1-210883003-1	chr1	210882847	210883160	+	8.234	HNEC_merged_reproducible.txt	ENSG00000284299	251075	HHAT	554097	13.4854	1.63754	0.461525	3.54811	0.000388006	0.0424633
93	Merged-chr14-87483831-1	chr14	87483752	87483911	+	5.51333	HNEC_merged_reproducible.txt	GALC	509440		-	5.06	3.2064	0.905143	3.54243	0.000396465	0.0430835
94	Merged-chr2-209422410-1	chr2	209422269	209422552	+	5.546	HNEC_merged_reproducible.txt	MAP2	157011		-	9.09458	1.87118	0.530156	3.52949	0.000416356	0.0446166
95	Merged-chr16-82660458-1	chr16	82660295	82660621	+	12.0267	HNEC_merged_reproducible.txt	CDH13	33493		-	10.364	2.15526	0.611298	3.52572	0.000422338	0.0449455
96	Merged-chr7-157387435-1	chr7	157387278	157387593	+	6.89	HNEC_merged_reproducible.txt	DNAJB6	50469		-	9.73931	1.77472	0.503753	3.52299	0.000426703	0.0450683
97	Merged-chr2-85277938-1	chr2	85277788	85278089	+	10.186	HNEC_merged_reproducible.txt	TGOLN2	50086	TCF7L1	144528	17.2068	1.27534	0.365467	3.48961	0.000483728	0.0503209
98	Merged-chr4-41525329-1	chr4	41525249	41525409	+	4.674	HNEC_merged_reproducible.txt	LIMCH1	12828	UCHL1	268496	6.3777	2.41342	0.692332	3.48592	0.00049044	0.0504532
99	Merged-chr16-12027220-1	chr16	12027122	12027318	+	4.04	HNEC_merged_reproducible.txt	SNX29	50482	CPPED1	776797	5.54859	2.71241	0.780018	3.47736	0.00050637	0.0515922
100	Merged-chr4-148060766-1	chr4	148060661	148060871	+	6.28	HNEC_merged_reproducible.txt	ARHGAP10	328703	NR3C2	381754	6.66537	2.31099	0.665126	3.47451	0.000511785	0.0515922
101	Merged-chr12-117261416-1	chr12	117261241	117261592	+	14.9925	HNEC_merged_reproducible.txt	FBXO21	70960	NOS1	100386	17.1095	1.60798	0.463966	3.46573	0.000528793	0.0522077
102	Merged-chr2-121347079-1	chr2	121346971	121347187	+	5.2375	HNEC_merged_reproducible.txt	TFCP2L1	61872	CLASP1	302397	6.22482	2.3937	0.691327	3.46247	0.000535244	0.0522077
103	Merged-chr7-136086945-2	chr7	136086825	136087080	+	7.71467	HBEC_merged_reproducible.txt|HNEC_merged_reproducible.txt	CHRM2	781717	MTPN	109636	17.5097	1.38585	0.400406	3.46111	0.000537945	0.0522077
104	Merged-chr8-88715833-1	chr8	88715575	88716091	+	8.362	HNEC_merged_reproducible.txt	MMP16	388345		-	15.4284	1.97278	0.568983	3.4672	0.000525903	0.0522077
105	Merged-chr5-179600125-1	chr5	179600019	179600231	+	4.055	HNEC_merged_reproducible.txt	HNRNPH1	24544	RUFY1	49567	5.26477	3.34724	0.974223	3.43581	0.000590795	0.0566246
106	Merged-chr4-10762687-1	chr4	10762574	10762801	+	5.144	HNEC_merged_reproducible.txt	CLNK	77822	HS3ST1	667078	8.23371	2.14267	0.624078	3.43334	0.000596185	0.0567885
107	Merged-chr12-117298878-1	chr12	117298782	117298974	+	5.2075	HNEC_merged_reproducible.txt	FBXO21	108422	NOS1	62924	5.40475	2.98956	0.873869	3.42106	0.00062378	0.0583366
108	Merged-chr7-67250408-1	chr7	67250290	67250527	+	5.404	HNEC_merged_reproducible.txt	TYW1	253593		-	7.37381	2.34219	0.685835	3.41509	0.00063761	0.0592708
109	Merged-chr1-244198078-1	chr1	244197907	244198250	+	8.89333	HNEC_merged_reproducible.txt	ZBTB18	146795	ADSS	254056	9.63917	1.89934	0.56151	3.38255	0.00071815	0.0655726
110	Merged-chr4-113311226-1	chr4	113311092	113311361	+	8.34	HNEC_merged_reproducible.txt	ANK2	261550	CAMK2D	449992	12.758	1.7056	0.505072	3.37694	0.000732978	0.0665329
111	Merged-chr2-153986690-1	chr2	153986604	153986776	+	3.95667	HNEC_merged_reproducible.txt	KCNJ3	711609	GALNT13	42192	4.25216	3.33475	0.988146	3.37475	0.00073882	0.0666709
112	Merged-chr10-50131426-1	chr10	50131302	50131551	+	9.274	HNEC_merged_reproducible.txt	WASHC2A	63465	ASAH2	117184	12.5448	1.91032	0.567262	3.36762	0.000758191	0.0678829
113	Merged-chr4-83570170-1	chr4	83570033	83570307	+	5.575	HNEC_merged_reproducible.txt	GPAT3	34256	NKX6-1	928280	10.0383	1.74382	0.51798	3.36659	0.000761048	0.0678829
114	Merged-chr8-71106704-1	chr8	71106575	71106833	+	5.184	HNEC_merged_reproducible.txt	EYA1	255528	XKR9	437339	9.15654	1.6685	0.49831	3.34833	0.000813015	0.071282
115	Merged-chr18-697975-1	chr18	697891	698060	+	3.52	HNEC_merged_reproducible.txt	ENOSF1	14569	TYMS	40371	4.50254	3.38692	1.01284	3.34399	0.00082582	0.0719957
116	Merged-chr7-87398620-1	chr7	87398462	87398778	+	5.745	HNEC_merged_reproducible.txt	CROT	52939	ABCB4	77119	10.9717	1.62035	0.485694	3.33615	0.00084948	0.0736423
117	Merged-chr2-18268574-1	chr2	18268479	18268670	+	5.30333	HNEC_merged_reproducible.txt	RDH14	292106	KCNS3	390727	6.07164	2.18001	0.654572	3.33044	0.000867093	0.0747492
118	Merged-chr10-100890824-1	chr10	100890684	100890965	+	4.59	HNEC_merged_reproducible.txt	SLF2	22155	PAX2	145113	5.82495	2.57288	0.774593	3.32159	0.000895069	0.0767323
119	Merged-chr4-17336835-1	chr4	17336677	17336993	+	11.385	HNEC_merged_reproducible.txt	LDB2	438026	QDPR	175399	15.8288	1.3782	0.415253	3.31894	0.000903599	0.0770355
120	Merged-chr4-15158844-1	chr4	15158716	15158973	+	6.654	HNEC_merged_reproducible.txt	C1QTNF7	181092	CPEB2	156170	9.30282	1.83604	0.554874	3.30893	0.000936531	0.0794045
121	Merged-chr2-75829037-1	chr2	75828890	75829184	+	13.1267	HNEC_merged_reproducible.txt	GCFC2	118048		-	12.4606	1.86427	0.566779	3.28923	0.00100461	0.0838582
122	Merged-chr4-41939298-1	chr4	41939213	41939384	+	5.36333	HNEC_merged_reproducible.txt	SLC30A9	51174	TMEM33	4178	4.64769	3.02207	0.918835	3.28902	0.00100536	0.0838582
123	Merged-chr1-35454780-1	chr1	35454614	35454947	+	5.84167	HNEC_merged_reproducible.txt	KIAA0319L	102633	ZMYM4	185813	10.9385	1.64949	0.502995	3.27934	0.00104051	0.0844487
124	Merged-chr10-125585149-2	chr10	125584918	125585389	+	7.845	HBEC_merged_reproducible.txt|HNEC_merged_reproducible.txt	CTBP2	557263	EDRF1	134423	22.0438	1.13878	0.347395	3.27805	0.00104528	0.0844487
125	Merged-chr10-324077-1	chr10	323951	324204	+	6.55	HNEC_merged_reproducible.txt	ZMYND11	189008	DIP2C	365591	6.29646	2.45769	0.749406	3.27951	0.00103988	0.0844487
126	Merged-chr6-120198211-1	chr6	120198042	120198381	+	10.0133	HNEC_merged_reproducible.txt	MAN1A1	848450		-	11.363	1.63355	0.498133	3.27934	0.00104049	0.0844487
127	Merged-chr8-67746435-1	chr8	67746361	67746509	+	5.74	HNEC_merged_reproducible.txt	CPA6	50		-	5.64945	2.30673	0.702339	3.28435	0.00102217	0.0844487
128	Merged-chr15-31065998-1	chr15	31065896	31066101	+	5.9725	HNEC_merged_reproducible.txt	MTMR10	74394	TRPM1	95275	7.43726	1.91865	0.586592	3.27084	0.00107227	0.0854133
129	Merged-chr3-136350334-1	chr3	136350235	136350433	+	4.5175	HNEC_merged_reproducible.txt	PCCB	99975	STAG1	402034	5.41369	2.66279	0.814199	3.27043	0.00107382	0.0854133
130	Merged-chr4-10926224-1	chr4	10926158	10926290	+	3.35	HNEC_merged_reproducible.txt	CLNK	241359	HS3ST1	503541	2.81617	4.1099	1.26143	3.25812	0.00112155	0.0882991
131	Merged-chr20-8073504-1	chr20	8073221	8073788	+	8.766	HNEC_merged_reproducible.txt	PLCB1	58761	TMX4	53675	19.6443	1.32889	0.408583	3.25244	0.00114418	0.0896234
132	Merged-chr1-195981978-1	chr1	195981909	195982047	+	3.965	HNEC_merged_reproducible.txt	KCNT2	627247		-	4.23327	2.90142	0.892914	3.24938	0.00115658	0.0901372
133	Merged-chr16-65064368-1	chr16	65064227	65064509	+	7.612	HNEC_merged_reproducible.txt	CDH11	57830		-	12.8355	1.75893	0.541728	3.24689	0.00116675	0.0904534
134	Merged-chr3-23885433-1	chr3	23885282	23885584	+	7.7275	HNEC_merged_reproducible.txt	RPL15	31112	UBE2E1	79530	10.5205	1.95196	0.601433	3.24552	0.00117236	0.0904534
135	Merged-chr14-87020336-1	chr14	87020217	87020455	+	4.122	HNEC_merged_reproducible.txt	GALC	972935		-	8.38616	1.77784	0.548999	3.23832	0.00120236	0.0918495
136	Merged-chr6-125274150-1	chr6	125274074	125274226	+	4.6275	HNEC_merged_reproducible.txt	HDDC2	27825	TPD52L1	120501	5.29587	2.39808	0.74091	3.23667	0.00120933	0.0919269
137	Merged-chr3-135908388-1	chr3	135908284	135908493	+	5.9825	HNEC_merged_reproducible.txt	PPP2R3A	57285		-	7.82144	2.086	0.645721	3.2305	0.00123573	0.093017
138	Merged-chr10-129525719-1	chr10	129525633	129525806	+	4.66333	HNEC_merged_reproducible.txt	MGMT	58535	EBF3	438122	4.58842	2.75143	0.85209	3.22903	0.00124209	0.0930422
139	Merged-chr11-86160742-1	chr11	86160622	86160863	+	5.2825	HNEC_merged_reproducible.txt	PICALM	91813	EED	84481	7.96808	1.81421	0.562819	3.22344	0.00126662	0.0939675
140	Merged-chr11-97722218-1	chr11	97722067	97722370	+	9.3925	HNEC_merged_reproducible.txt	NONE	NA		-	9.7792	2.27094	0.704317	3.22431	0.00126275	0.0939675
141	Merged-chr14-87430989-1	chr14	87430804	87431175	+	15.875	HNEC_merged_reproducible.txt	GALC	562282		-	16.7137	3.21422	0.997803	3.2213	0.00127609	0.0942171
142	Merged-chr11-134276307-1	chr11	134276095	134276520	+	5.97857	HNEC_merged_reproducible.txt	GLB1L3	434		-	15.4774	1.38552	0.430381	3.21929	0.00128507	0.0944281
143	Merged-chr1-65179282-1	chr1	65179177	65179388	+	3.4975	HNEC_merged_reproducible.txt	DNAJC6	130263	AK4	31452	7.07322	1.96936	0.614836	3.20307	0.00135971	0.0967513
144	Merged-chr19-27707163-1	chr19	27706968	27707358	+	7.455	HNEC_merged_reproducible.txt	NONE	NA		-	7.96195	2.61549	0.816176	3.20457	0.00135265	0.0967513
145	Merged-chr2-192957652-1	chr2	192957462	192957843	+	6.95333	HNEC_merged_reproducible.txt	TMEFF2	761943		-	15.428	1.43163	0.44657	3.20584	0.00134671	0.0967513
146	Merged-chr2-48173360-1	chr2	48173245	48173475	+	4.4325	HNEC_merged_reproducible.txt	FBXO11	267567	FOXN2	141350	7.04125	1.955	0.610385	3.20289	0.00136058	0.0967513
147	Merged-chr3-56076840-1	chr3	56076738	56076943	+	4.10667	HNEC_merged_reproducible.txt	WNT5A	589198	ERC2	391523	5.64267	2.29061	0.713695	3.2095	0.00132964	0.0967513
148	Merged-chr3-78919236-1	chr3	78919149	78919324	+	4.63	HNEC_merged_reproducible.txt	ROBO1	848579		-	6.42989	2.08134	0.648244	3.21074	0.00132395	0.0967513
149	Merged-chr6-73803811-1	chr6	73803699	73803923	+	5.355	HNEC_merged_reproducible.txt	CD109	107707		-	7.16322	1.99832	0.623229	3.2064	0.00134405	0.0967513
150	Merged-chr1-247529364-1	chr1	247529230	247529499	+	7.98333	HNEC_merged_reproducible.txt	OR2C3	7076	GCSAML	22306	8.73875	2.14047	0.669104	3.19902	0.00137897	0.0976098
151	Merged-chr3-66756663-1	chr3	66756500	66756826	+	6.736	HNEC_merged_reproducible.txt	LRIG1	255731	KBTBD8	241644	10.4189	1.61051	0.504923	3.18961	0.00142464	0.0999255

## Sheet: 4. DEPs_Bronchial_shared peaks
	Peaks that were significantly enriched in bronchial vs nasal cells; and present in both cell types (shared peaks), DESeq2 results.
	PeakID	Chr	Start	End	Strand	Peak.Score	Focus.Ratio.Region.Size	GREAT_gene1	dist1	GREAT_gene2	dist2	baseMean	log2FoldChange	lfcSE	stat	pvalue	padj
1	Merged-chr1-216903580-2	chr1	216903464	216903700	+	8.2955	HBEC_merged_reproducible.txt|HNEC_merged_reproducible.txt	ESRRG	180129	GPATCH2	727500	18.4574	-1.13008	0.346531	-3.26112	0.00110972	0.0878159
2	Merged-chr2-167253207-2	chr2	167253047	167253366	+	11.6613	HBEC_merged_reproducible.txt|HNEC_merged_reproducible.txt	B3GALT1	615742	XIRP2	364719	23.6035	-1.25834	0.343607	-3.66214	0.000250115	0.0335611
3	Merged-chr2-208711769-2	chr2	208711482	208711956	+	14.9388	HBEC_merged_reproducible.txt|HNEC_merged_reproducible.txt	MAP2	867702	PTH2R	304888	31.4838	-1.27122	0.378193	-3.36131	0.000775744	0.068796
4	Merged-chr2-224927841-2	chr2	224927630	224928182	+	6.41322	HBEC_merged_reproducible.txt|HNEC_merged_reproducible.txt	CUL3	342558	DOCK10	114536	21.9788	-1.40648	0.341898	-4.11374	3.89306e-05	0.00870634
5	Merged-chr4-13907526-2	chr4	13907314	13907711	+	12.2942	HBEC_merged_reproducible.txt|HNEC_merged_reproducible.txt	BOD1L1	279789		-	25.4006	-1.32829	0.352119	-3.77227	0.000161767	0.0240022
6	Merged-chr7-119545309-2	chr7	119544992	119545544	+	11.19	HBEC_merged_reproducible.txt|HNEC_merged_reproducible.txt	KCND2	728400		-	28.4452	-2.02116	0.447438	-4.51719	6.26664e-06	0.00254475
7	Merged-chr7-150101358-2	chr7	150101153	150101682	+	8.42167	HBEC_merged_reproducible.txt|HNEC_merged_reproducible.txt	ACTR3C	201563	ATP6V0E2	228449	28.8014	-1.69295	0.38138	-4.43902	9.03684e-06	0.00348619
8	Merged-chr9-27569576-2	chr9	27569320	27569765	+	7.98196	HBEC_merged_reproducible.txt|HNEC_merged_reproducible.txt	MOB3B	39761	C9orf72	4324	26.2606	-1.21247	0.350002	-3.46419	0.000531827	0.0522077
9	Merged-chr9-76688178-2	chr9	76687963	76688430	+	10.2733	HBEC_merged_reproducible.txt|HNEC_merged_reproducible.txt	PRUNE2	217891	GCNT1	246530	29.5993	-1.29783	0.298049	-4.35443	1.33416e-05	0.00440301

## Sheet: 5. DEPs_Nasal_shared peaks
	Peaks that were significantly enriched in nasal vs bronchial cells; and present in both cell types (shared peaks), DESeq2 results.
	PeakID	Chr	Start	End	Strand	Peak.Score	Focus.Ratio.Region.Size	GREAT_gene1	dist1	GREAT_gene2	dist2	baseMean	log2FoldChange	lfcSE	stat	pvalue	padj
1	Merged-chr10-125585149-2	chr10	125584918	125585389	+	7.845	HBEC_merged_reproducible.txt|HNEC_merged_reproducible.txt	CTBP2	557263	EDRF1	134423	22.0438	1.13878	0.347395	3.27805	0.00104528	0.0844487
2	Merged-chr11-126484420-2	chr11	126484245	126484597	+	10.015	HBEC_merged_reproducible.txt|HNEC_merged_reproducible.txt	ST3GAL4	78639	KIRREL3	516338	23.6144	1.1837	0.317081	3.73312	0.000189125	0.0277942
3	Merged-chr7-136086945-2	chr7	136086825	136087080	+	7.71467	HBEC_merged_reproducible.txt|HNEC_merged_reproducible.txt	CHRM2	781717	MTPN	109636	17.5097	1.38585	0.400406	3.46111	0.000537945	0.0522077
4	Merged-chr7-26864748-2	chr7	26864523	26864961	+	9.732	HBEC_merged_reproducible.txt|HNEC_merged_reproducible.txt	SKAP2	1		-	31.277	1.26179	0.297293	4.24426	2.1932e-05	0.00615331

## Sheet: 6. DEPs_Bronch_blackwhite peaks
	Peaks that were significantly enriched in bronchial vs nasal cells; and only present in bronchial cells (black-white peaks), DESeq2 results.
	PeakID	Chr	Start	End	Strand	Peak.Score	Focus.Ratio.Region.Size	GREAT_gene1	dist1	GREAT_gene2	dist2	baseMean	log2FoldChange	lfcSE	stat	pvalue	padj
1	Merged-chr1-209826152-1	chr1	209825940	209826365	+	8.89333	HBEC_merged_reproducible.txt	DIEXF	1855		-	11.0532	-2.03898	0.510424	-3.99468	6.47818e-05	0.0121908
2	Merged-chr1-242225840-1	chr1	242225613	242226068	+	13.16	HBEC_merged_reproducible.txt	MAP1LC3C	226767	PLD5	298678	13.6869	-1.75074	0.548299	-3.19304	0.00140785	0.0991988
3	Merged-chr10-108060458-1	chr10	108060358	108060559	+	6.15333	HBEC_merged_reproducible.txt	SORCS1	895924		-	5.25639	-3.36066	0.954362	-3.52136	0.000429333	0.0450683
4	Merged-chr10-18185871-1	chr10	18185718	18186025	+	6.19333	HBEC_merged_reproducible.txt	CACNB2	45194	NSUN6	465751	5.44715	-3.45406	0.933147	-3.70151	0.000214318	0.0306106
5	Merged-chr11-37321128-1	chr11	37321021	37321236	+	3.68667	HBEC_merged_reproducible.txt	RAG2	722849		-	4.21004	-3.383	0.928813	-3.64228	0.000270229	0.0359474
6	Merged-chr12-114684416-1	chr12	114684131	114684701	+	21.41	HBEC_merged_reproducible.txt	TBX3	826		-	21.9243	-1.95997	0.540519	-3.6261	0.000287736	0.0369932
7	Merged-chr12-60266472-1	chr12	60266360	60266584	+	5.6125	HBEC_merged_reproducible.txt	SLC16A7	577135		-	6.28497	-4.03292	0.847041	-4.76118	1.92466e-06	0.00106069
8	Merged-chr12-60335986-1	chr12	60335897	60336076	+	4.555	HBEC_merged_reproducible.txt	SLC16A7	646649		-	5.21594	-4.15799	0.985524	-4.21907	2.45317e-05	0.00664121
9	Merged-chr12-78878624-1	chr12	78878428	78878821	+	12.0867	HBEC_merged_reproducible.txt	SYT1	13955	PAWR	812473	12.5291	-2.11835	0.623199	-3.39916	0.000675929	0.0624566
10	Merged-chr13-102020985-1	chr13	102020774	102021196	+	14.81	HBEC_merged_reproducible.txt	FGF14	380789	ITGBL1	568370	22.8922	-2.63826	0.47208	-5.58859	2.28921e-08	5.88747e-05
11	Merged-chr13-66666166-1	chr13	66666059	66666273	+	3.35	HBEC_merged_reproducible.txt	PCDH9	563652		-	5.29981	-2.20092	0.671994	-3.27521	0.00105585	0.0848581
12	Merged-chr14-36479000-1	chr14	36478791	36479210	+	10.07	HBEC_merged_reproducible.txt	MBIP	158324	SFTA3	34829	17.45	-1.39004	0.379299	-3.66475	0.000247581	0.0335124
13	Merged-chr14-84466072-1	chr14	84465798	84466346	+	20.1	HBEC_merged_reproducible.txt	NONE	NA		-	17.9194	-3.84783	1.06934	-3.59833	0.000320268	0.039454
14	Merged-chr14-95262340-1	chr14	95262159	95262521	+	3.485	HBEC_merged_reproducible.txt	DICER1	104330	CLMN	57566	6.05149	-3.07266	0.739736	-4.15373	3.27105e-05	0.008012
15	Merged-chr18-43893153-1	chr18	43892989	43893317	+	7.51	HBEC_merged_reproducible.txt	SETBP1	787745	SYT4	615503	10.9283	-1.79105	0.481871	-3.71687	0.000201704	0.0293632
16	Merged-chr18-65660127-1	chr18	65659972	65660282	+	7.71667	HBEC_merged_reproducible.txt	CDH7	90794		-	7.43215	-2.80046	0.805652	-3.47602	0.000508921	0.0515922
17	Merged-chr18-73235751-1	chr18	73235630	73235873	+	5.53	HBEC_merged_reproducible.txt	NETO1	367802	FBXO15	912114	4.61388	-5.79356	1.09225	-5.30426	1.13131e-07	0.000158702
18	Merged-chr2-122643992-1	chr2	122643771	122644214	+	9.3475	HBEC_merged_reproducible.txt	TSN	888459		-	13.3084	-2.13802	0.623872	-3.42702	0.00061024	0.0574184
19	Merged-chr2-185583629-1	chr2	185583530	185583728	+	7.88333	HBEC_merged_reproducible.txt	FSIP2	155266	ZNF804A	985263	7.95412	-2.35012	0.608205	-3.86402	0.000111537	0.0185237
20	Merged-chr2-211836603-1	chr2	211836493	211836713	+	6.35	HBEC_merged_reproducible.txt	ERBB4	702238		-	9.13801	-1.92981	0.541261	-3.56539	0.000363318	0.0416707
21	Merged-chr3-107116045-1	chr3	107115864	107116226	+	5.118	HBEC_merged_reproducible.txt	BBX	406931		-	10.2534	-2.33102	0.511933	-4.55337	5.27926e-06	0.00226125
22	Merged-chr3-74268908-1	chr3	74268829	74268988	+	5.83	HBEC_merged_reproducible.txt	PDZRN3	643968	CNTN3	252232	6.40593	-2.54532	0.740372	-3.43789	0.000586269	0.056542
23	Merged-chr3-76063229-1	chr3	76063100	76063358	+	5.60333	HBEC_merged_reproducible.txt	ROBO2	156534		-	7.33779	-2.29765	0.646635	-3.55324	0.000380517	0.0423896
24	Merged-chr3-85589371-1	chr3	85589187	85589556	+	7.83667	HBEC_merged_reproducible.txt	CADM2	137111		-	7.08219	-4.68315	0.998253	-4.69134	2.71417e-06	0.00135908
25	Merged-chr4-133565589-1	chr4	133565494	133565684	+	4.5	HBEC_merged_reproducible.txt	PCDH10	416274	PABPC4L	636159	5.46313	-2.30756	0.697843	-3.3067	0.000944006	0.0796009
26	Merged-chr4-13892282-1	chr4	13892118	13892446	+	5.08286	HBEC_merged_reproducible.txt	BOD1L1	264559		-	12.1678	-1.75304	0.496004	-3.53432	0.000408828	0.0441163
27	Merged-chr4-148835351-1	chr4	148835211	148835491	+	3.56667	HBEC_merged_reproducible.txt	NR3C2	392831		-	4.86552	-3.27075	0.833579	-3.92374	8.7185e-05	0.0153721
28	Merged-chr4-158171347-1	chr4	158171204	158171491	+	5.36333	HBEC_merged_reproducible.txt	FAM198B	1703	GRIA2	950629	7.69496	-2.67867	0.637074	-4.20465	2.61486e-05	0.00695689
29	Merged-chr4-158519467-1	chr4	158519296	158519639	+	11.0933	HBEC_merged_reproducible.txt	RXFP1	2247		-	9.4912	-3.76922	0.78004	-4.83209	1.35106e-06	0.000868676
30	Merged-chr4-94410835-1	chr4	94410659	94411012	+	8.04	HBEC_merged_reproducible.txt	HPGDS	67959	PDLIM5	41022	12.9775	-1.53507	0.429248	-3.57618	0.000348646	0.0416707
31	Merged-chr4-95305093-1	chr4	95304873	95305313	+	11.7225	HBEC_merged_reproducible.txt	UNC5C	244113	BMPR1B	253414	17.7758	-1.69177	0.441529	-3.83162	0.000127301	0.0206777
32	Merged-chr5-158287941-1	chr5	158287802	158288081	+	6.525	HBEC_merged_reproducible.txt	CLINT1	428798	EBF1	811820	8.13028	-2.78271	0.64515	-4.31328	1.60854e-05	0.00506558
33	Merged-chr5-158560481-1	chr5	158560324	158560639	+	13.25	HBEC_merged_reproducible.txt	CLINT1	701338	EBF1	539280	20.1269	-1.5985	0.432114	-3.69927	0.000216224	0.0306106
34	Merged-chr5-160888059-1	chr5	160887876	160888242	+	6.034	HBEC_merged_reproducible.txt	ATP10B	35847	GABRB2	660065	10.5057	-2.18767	0.531454	-4.11638	3.84862e-05	0.00870634
35	Merged-chr5-161052317-1	chr5	161052073	161052562	+	13.21	HBEC_merged_reproducible.txt	ATP10B	200105	GABRB2	495807	23.1057	-1.69548	0.476492	-3.55825	0.000373328	0.042359
36	Merged-chr5-19891828-1	chr5	19891735	19891922	+	4.145	HBEC_merged_reproducible.txt	CDH18	684045		-	5.71822	-2.18007	0.650998	-3.34881	0.00081158	0.071282
37	Merged-chr5-20572835-1	chr5	20572680	20572990	+	9.6625	HBEC_merged_reproducible.txt	CDH18	3038		-	14.0926	-1.85867	0.426958	-4.35329	1.34108e-05	0.00440301
38	Merged-chr5-20679106-1	chr5	20678840	20679373	+	14.824	HBEC_merged_reproducible.txt	CDH18	103233		-	27.824	-1.74945	0.482818	-3.62342	0.000290737	0.0369932
39	Merged-chr5-21219429-1	chr5	21219325	21219534	+	5.76	HBEC_merged_reproducible.txt	CDH18	643556		-	6.03116	-2.27423	0.703258	-3.23385	0.00122133	0.0923838
40	Merged-chr5-2685867-1	chr5	2685721	2686014	+	4.1425	HBEC_merged_reproducible.txt	IRX4	798883	IRX2	65795	5.3661	-4.81487	1.04237	-4.61916	3.85297e-06	0.00178034
41	Merged-chr5-2751741-1	chr5	2751636	2751846	+	3.785	HBEC_merged_reproducible.txt	C5orf38	407	IRX2	79	4.71785	-4.01066	0.979622	-4.09409	4.23825e-05	0.0090834
42	Merged-chr5-2758216-1	chr5	2757994	2758438	+	7.675	HBEC_merged_reproducible.txt	IRX1	837838	C5orf38	6068	14.3844	-3.00736	0.511506	-5.87942	4.11711e-09	1.58828e-05
43	Merged-chr5-2780507-1	chr5	2780376	2780638	+	3.6675	HBEC_merged_reproducible.txt	IRX1	815547	C5orf38	28359	5.79248	-2.97304	0.733764	-4.05177	5.08317e-05	0.0101868
44	Merged-chr5-52579592-1	chr5	52579472	52579712	+	4.02	HBEC_merged_reproducible.txt	ITGA1	208304		-	5.49833	-2.26975	0.669293	-3.39127	0.000695686	0.0638996
45	Merged-chr5-89037329-1	chr5	89037176	89037482	+	8.49	HBEC_merged_reproducible.txt	MEF2C	133276		-	8.08414	-4.05488	0.807391	-5.0222	5.10824e-07	0.000409641
46	Merged-chr6-116530667-1	chr6	116530512	116530822	+	5.11333	HBEC_merged_reproducible.txt	FAM26D	1621	TRAPPC3L	14943	6.46583	-3.18172	0.722563	-4.40338	1.06577e-05	0.00375196
47	Merged-chr6-74750022-1	chr6	74749909	74750135	+	3.86	HBEC_merged_reproducible.txt	COL12A1	456029		-	5.22835	-2.3971	0.739277	-3.2425	0.00118487	0.0909642
48	Merged-chr6-77292804-1	chr6	77292585	77293023	+	6.8625	HBEC_merged_reproducible.txt	HTR1B	170969		-	10.083	-3.18108	0.666262	-4.77451	1.80147e-06	0.00102957
49	Merged-chr6-91694190-1	chr6	91694070	91694311	+	3.7375	HBEC_merged_reproducible.txt	NONE	NA		-	5.41941	-3.7756	0.908775	-4.1546	3.25854e-05	0.008012
50	Merged-chr6-91697235-1	chr6	91697157	91697314	+	8.09667	HBEC_merged_reproducible.txt	NONE	NA		-	6.61675	-3.71697	0.891391	-4.16985	3.04802e-05	0.0077105
51	Merged-chr6-91697500-1	chr6	91697345	91697655	+	12.9075	HBEC_merged_reproducible.txt	NONE	NA		-	14.834	-3.05376	0.538935	-5.66629	1.4592e-08	4.50338e-05
52	Merged-chr7-137130965-1	chr7	137130741	137131189	+	12.015	HBEC_merged_reproducible.txt	PTN	212900	CHRM2	262296	14.5408	-2.53911	0.620146	-4.09438	4.23306e-05	0.0090834
53	Merged-chr7-140913427-1	chr7	140913271	140913584	+	8.274	HBEC_merged_reproducible.txt	BRAF	11337	NDUFB2	216756	14.1419	-1.74208	0.444133	-3.92242	8.76639e-05	0.0153721
54	Merged-chr7-24192315-1	chr7	24192136	24192495	+	7.92667	HBEC_merged_reproducible.txt	NPY	91873	STK31	482148	9.35497	-2.06987	0.593354	-3.48842	0.000485892	0.0503209
55	Merged-chr8-90155955-1	chr8	90155832	90156079	+	7.50667	HBEC_merged_reproducible.txt	CALB1	73076	TMEM64	490128	8.449	-1.95073	0.59453	-3.28114	0.0010339	0.0844487
56	Merged-chr8-92568928-1	chr8	92568757	92569100	+	10.1133	HBEC_merged_reproducible.txt	RUNX1T1	473274	TRIQK	397217	9.39707	-2.76339	0.628374	-4.39768	1.09415e-05	0.00375196
57	Merged-chr9-103798801-1	chr9	103798714	103798889	+	4.8775	HBEC_merged_reproducible.txt	SMC2	295459	CYLC2	803490	6.33519	-2.33955	0.656002	-3.56638	0.000361952	0.0416707
58	Merged-chr9-12817861-1	chr9	12817675	12818048	+	9.115	HBEC_merged_reproducible.txt	TYRP1	124426	MPDZ	461729	11.9894	-2.62215	0.486581	-5.38893	7.08801e-08	0.000136719

## Sheet: 7. DEPs_Nasal_blackwhite peaks
	Peaks that were significantly enriched in nasal vs bronchial cells; and only present in nasal cells (black-white peaks), DESeq2 results.
	PeakID	Chr	Start	End	Strand	Peak.Score	Focus.Ratio.Region.Size	GREAT_gene1	dist1	GREAT_gene2	dist2	baseMean	log2FoldChange	lfcSE	stat	pvalue	padj
1	Merged-chr1-164886393-1	chr1	164886171	164886615	+	12.11	HNEC_merged_reproducible.txt	PBX1	326758	LMX1A	470322	14.073	2.77379	0.539243	5.14386	2.69157e-07	0.00027689
2	Merged-chr1-195981978-1	chr1	195981909	195982047	+	3.965	HNEC_merged_reproducible.txt	KCNT2	627247		-	4.23327	2.90142	0.892914	3.24938	0.00115658	0.0901372
3	Merged-chr1-210883003-1	chr1	210882847	210883160	+	8.234	HNEC_merged_reproducible.txt	ENSG00000284299	251075	HHAT	554097	13.4854	1.63754	0.461525	3.54811	0.000388006	0.0424633
4	Merged-chr1-231027368-1	chr1	231027224	231027512	+	9.21333	HNEC_merged_reproducible.txt	TRIM67	135602	ARV1	48319	8.32044	2.47362	0.693561	3.56655	0.000361717	0.0416707
5	Merged-chr1-244198078-1	chr1	244197907	244198250	+	8.89333	HNEC_merged_reproducible.txt	ZBTB18	146795	ADSS	254056	9.63917	1.89934	0.56151	3.38255	0.00071815	0.0655726
6	Merged-chr1-244214473-1	chr1	244214308	244214638	+	8.96333	HNEC_merged_reproducible.txt	ZBTB18	163190	ADSS	237661	14.2314	2.3274	0.482804	4.82059	1.43137e-06	0.000883498
7	Merged-chr1-247529364-1	chr1	247529230	247529499	+	7.98333	HNEC_merged_reproducible.txt	OR2C3	7076	GCSAML	22306	8.73875	2.14047	0.669104	3.19902	0.00137897	0.0976098
8	Merged-chr1-35454780-1	chr1	35454614	35454947	+	5.84167	HNEC_merged_reproducible.txt	KIAA0319L	102633	ZMYM4	185813	10.9385	1.64949	0.502995	3.27934	0.00104051	0.0844487
9	Merged-chr1-5428514-1	chr1	5428368	5428660	+	4.71	HNEC_merged_reproducible.txt	NPHP4	563957	AJAP1	773469	7.52988	3.22125	0.728466	4.42197	9.78064e-06	0.00359345
10	Merged-chr1-65179282-1	chr1	65179177	65179388	+	3.4975	HNEC_merged_reproducible.txt	DNAJC6	130263	AK4	31452	7.07322	1.96936	0.614836	3.20307	0.00135971	0.0967513
11	Merged-chr10-100890824-1	chr10	100890684	100890965	+	4.59	HNEC_merged_reproducible.txt	SLF2	22155	PAX2	145113	5.82495	2.57288	0.774593	3.32159	0.000895069	0.0767323
[truncated: 136 more rows]
