# Supplementary material for: Exploring intrinsic variability between cultured nasal and bronchial epithelia in cystic fibrosis
Source: Sci Rep. 2023 Oct 30;13:18573. doi: 10.1038/s41598-023-45201-4 (PMC10616285; doi:10.1038/s41598-023-45201-4)
Supplement: Supplementary file 7 — Supplementary Table S3. [file 41598_2023_45201_MOESM7_ESM.xlsx]

## Sheet: Sheet1
Reagent	Concentration	Company	Remarks
Bronchial epithelial cell medium-basal (BEpiCM-b)	50% (v/v)	ScienCell
Advanced DMEM F12	23.5 % (v/v)	Gibco
B-27 Supplement, serum free	2 % (v/v)	Gibco
GlutaMAX Supplement	1 % (v/v)	Gibco
HEPES (1 M)	10 mM	Gibco
(±)-Epinephrine hydrochloride	0.5 μg/mL	Sigma-Aldrich
Hydrocortisone	0.5 μg/mL	Sigma-Aldrich
3,3′,5-Triiodo-L-thyronine sodium salt	100 nM	Sigma-Aldrich
N-Acetyl-L-cysteine	1.25 mM	Sigma-Aldrich
Nicotinamide	5 mM	Sigma-Aldrich
SB 202190 (p38i)	500 nM	Sigma-Aldrich
DMH-1 (BMPi)	1 μM	Selleck chemicals
A83-01 (TGF-βi)	1 μM	Tocris
Y-27632 (ROCKi)	5 μM	Selleck chemicals
DAPT (NOTCHi)	5 μg/mL	Fisher Scientific	Only expansion medium	*Add fresh
Recombinant human FGF-7	25 ng/mL	Peprotech		*Add fresh
Recombinant human FGF-10	100 ng/mL	Peprotech		*Add fresh
Recombinant human EGF	5 ng/mL	Peprotech		*Add fresh
Recombinant human HGF	25 ng/mL	Peprotech		*Add fresh
Rspondin 1 conditioned medium (from Rspo1 cells Cultrex®)	20 % (v/v)	Trevigen
Penicillin-Streptomycin	1 % (v/v)	Gibco
Primocin	100 μg/mL	Invivogen
Amphotericin B	250 μg/mL	Gibco	Only isolation medium	*Add fresh
Gentamicin	50 μg/mL	Sigma-Aldrich	Only isolation medium	*Add fresh
Vancomycin	50 μg/mL	Sigma-Aldrich	Only isolation medium	*Add fresh
