# Supplementary material for: Exploring intrinsic variability between cultured nasal and bronchial epithelia in cystic fibrosis
Source: Sci Rep. 2023 Oct 30;13:18573. doi: 10.1038/s41598-023-45201-4 (PMC10616285; doi:10.1038/s41598-023-45201-4)
Supplement: Supplementary file 8 — Supplementary Table S4. [file 41598_2023_45201_MOESM8_ESM.xlsx]

## Sheet: Sheet1
Reagent	Concentration	Company
Advanced DMEM F12	98.5% (v/v)	Gibco
(±)-Epinephrine hydrochloride	0.5 μg/mL	Sigma-Aldrich
Hydrocortisone	0.5 μg/mL	Sigma-Aldrich
3,3′,5-Triiodo-L-thyronine sodium salt	100 nM	Sigma-Aldrich
Penicillin-Streptomycin	1 % (v/v)	Gibco
A83-01 (TGF-βi)	50 nM	Tocris
TTNPB (Retinoic acid agonist)	100 nM	Cayman
Recombinant human EGF	0.5 ng/mL	Peprotech
