# Supplementary material for: Exploring intrinsic variability between cultured nasal and bronchial epithelia in cystic fibrosis
Source: Sci Rep. 2023 Oct 30;13:18573. doi: 10.1038/s41598-023-45201-4 (PMC10616285; doi:10.1038/s41598-023-45201-4)
Supplement: Supplementary file 9 — Supplementary Table S5. [file 41598_2023_45201_MOESM9_ESM.xlsx]

## Sheet: Sheet1
Reagent	Concentration	Company
Advanced DMEM F12	95.5% (v/v)	Gibco
B-27 Supplement, serum free	2 % (v/v)	Gibco
GlutaMAX Supplement	1 % (v/v)	Gibco
HEPES	10 mM	Gibco
N-Acetyl-L-cysteine	1.25 mM	Sigma-Aldrich
Nicotinamide	5 mM	Sigma-Aldrich
SB 202190 (p38i)	500 nM	Sigma-Aldrich
A83-01 (TGF-βi)	500 nM	Tocris
Y-27632 (ROCKi)	5 μM	Selleck chemicals
Penicillin-Streptomycin	1 % (v/v)	Gibco
