# Supplementary material for: Exploring intrinsic variability between cultured nasal and bronchial epithelia in cystic fibrosis
Source: Sci Rep. 2023 Oct 30;13:18573. doi: 10.1038/s41598-023-45201-4 (PMC10616285; doi:10.1038/s41598-023-45201-4)
Supplement: Supplementary file 10 — Supplementary Table S6. [file 41598_2023_45201_MOESM10_ESM.xlsx]

## Sheet: Sheet1
Target	Antibody	Company	Identifier
TP63	Rabbit anti-P63	Abcam	#ab124762
KRT5	Mouse IgG1 anti-cytokeratin 5	Abcam	#ab17130
ITGA6	Alexa Fluor 647 Rat anti-CD49f	BD Bioscience	#562494
Beta-tubulin IV	Mouse IgG1 anti-β-tubulin IV	Emergo Biogenex	#MU178-UC
Beta-tubulin IV	Rabbit anti-β-tubulin IV	Abcam	#ab179509
MUC5AC	Rabbit anti-MUC5AC	Abcam	#ab198294
PAX6	Mouse IgG1 anti-Pax-6	Santa Cruz	#sc-81649
SIX3	Mouse IgG1 anti-Six3	Santa Cruz	#sc-398797
FOXA2	Mouse IgG1 HNF-3β/FOXA2	Sante Cruz	#sc-374376
NKX2-1	Rabbit anti-TTF-1/NKX2-1	Bio-Techne	#MAB94581-100
SCGB1A1	Mouse IgG1 anti-CC10	Acris, Origene	#AM26360PU-N
Phalloidin	Alexa Fluor 555 Phalloidin	Invitrogen	#A34055
Secondary	Goat anti-Rabbit IgG, Alexa Fluor 546	Invitrogen	#A-11035
Secondary	Goat anti-Mouse IgG1, Alexa Fluor 488	Invitrogen	#A-21121
Secondary	Goat anti-Rabbit IgG, Alexa Fluor 488	Invitrogen	#A-11034
