# Supplementary material for: Exploring intrinsic variability between cultured nasal and bronchial epithelia in cystic fibrosis
Source: Sci Rep. 2023 Oct 30;13:18573. doi: 10.1038/s41598-023-45201-4 (PMC10616285; doi:10.1038/s41598-023-45201-4)
Supplement: Supplementary file 11 — Supplementary Table S7. [file 41598_2023_45201_MOESM11_ESM.xlsx]

## Sheet: Sheet1
Gene	Forward primer (5’- 3’)	Reverse primer (5’- 3’)
FOXJ1	GGAGGGGACGTAAATCCCTA	TTGGTCCCAGTAGTTCCAGC
SPDEF	ATGAAAGAGCGGACTTCACCT	CTGGTCGAGGCACAGTAGTG
MUC5AC	ATTTTTTCCCCACTCCTGATG	AAGACAACCCACTCCCAACC
ATP5B	TCACCCAGGCTGGTTCAGA	AGTGGCCAGGGTAGGCTGAT
RPL13A	AAGGTGGTGGTCGTACGCTGTG	CGGGAAGGGTTGGTGTTCATCC
